# Supplementary material for: A Sequence and Structure Based Method to Predict Putative Substrates, Functions and Regulatory Networks of Endo Proteases
Source: PLoS One. 2009 May 27;4(5):e5700. doi: 10.1371/journal.pone.0005700 (PMC2683571; doi:10.1371/journal.pone.0005700)
Supplement: Table S4 — Putative Substrates of Human Proteome Queried with Tripeptide (P3P2P1) Motif (4.20 MB PDF) [file pone.0005700.s005.pdf]

Archive with 5 entries (5 files):
- TABLE S4/April3_HumanProteome_SerineProtease_P3P2P1_PART1.xls
- TABLE S4/April3_HumanProteome_SerineProtease_P3P2P1_PART2.xls
- TABLE S4/April3_HumanProteome_SerineProtease_P3P2P1_PART3.xls
- TABLE S4/April3_HumanProteome_SerineProtease_P3P2P1_PART4.xls
- TABLE S4/April3_HumanProteome_SerineProtease_P3P2P1_PART5.xls
