# Supplementary material for: A Sequence and Structure Based Method to Predict Putative Substrates, Functions and Regulatory Networks of Endo Proteases
Source: PLoS One. 2009 May 27;4(5):e5700. doi: 10.1371/journal.pone.0005700 (PMC2683571; doi:10.1371/journal.pone.0005700)
Supplement: Table S4 — Putative Substrates of Human Proteome Queried with Tripeptide (P3P2P1) Motif (4.20 MB PDF) [file pone.0005700.s005.pdf › TABLE S4/April3_HumanProteome_SerineProtease_P3P2P1_PART1.xls]

## Sheet: Serine Protease & Human Protein
S4 - Potential Substrates of Serine proteases from Human Proteome
Protein Name	Enzyme Name	Cleavage Sequence
gi|21361657|ref|NP_005304.3| protein disulfide isomerase-associated 3 precursor	cationic trypsin	GPR
gi|89276751|ref|NP_000084.3| alpha 1 type V collagen preproprotein	cationic trypsin	GPR
gi|149588928|ref|NP_065897.1| SLAIN motif family member 2	cationic trypsin	GPR
gi|194394146|ref|NP_631898.3| dipeptidylpeptidase 9	cationic trypsin	GPR
gi|46249395|ref|NP_006055.3| Ras-related GTP binding B short isoform	cationic trypsin	GPR
gi|117956409|ref|NP_079020.13| amyotrophic lateral sclerosis 2 (juvenile) chromosome region candidate 8	cationic trypsin	GPR
gi|14165397|ref|NP_114071.1| protocadherin alpha 13 isoform 2 precursor	cationic trypsin	GPR
gi|48475062|ref|NP_001001557.1| growth differentiation factor 6 precursor	cationic trypsin	GPR
gi|169167991|ref|XP_001716376.1| PREDICTED: hypothetical protein	cationic trypsin	GPR
gi|169171256|ref|XP_001718732.1| PREDICTED: hypothetical protein	cationic trypsin	GPR
gi|144953905|ref|NP_060558.3| hypothetical protein LOC55138	cationic trypsin	GPR
gi|113427133|ref|XP_001128938.1| PREDICTED: similar to hCG1749101	cationic trypsin	GPR
gi|5453557|ref|NP_006312.1| ariadne homolog 2	cationic trypsin	GPR
gi|148536825|ref|NP_001836.2| alpha 1 type IV collagen preproprotein	cationic trypsin	GPR
gi|189571664|ref|NP_073620.2| DEP domain containing 6	cationic trypsin	GPR
gi|4557679|ref|NP_000205.1| jagged 1 precursor	cationic trypsin	GPR
gi|12232423|ref|NP_073592.1| inositol 1 3 4 5 6-pentakisphosphate 2-kinase	cationic trypsin	GPR
gi|24308498|ref|NP_705692.1| melanoma antigen family A 2B	cationic trypsin	GPR
gi|24307949|ref|NP_055099.1| neurochondrin isoform 1	cationic trypsin	GPR
gi|19718780|ref|NP_115484.2| semaphorin 6B precursor	cationic trypsin	GPR
gi|14602433|ref|NP_116569.1| Williams Beuren syndrome chromosome region 14 isoform alpha	cationic trypsin	GPR
gi|169160757|ref|XP_001718851.1| PREDICTED: hypothetical protein	cationic trypsin	GPR
gi|111955162|ref|NP_001009811.2| 5-azacytidine induced 1 isoform b	cationic trypsin	GPR
gi|169170042|ref|XP_001715455.1| PREDICTED: hypothetical protein	cationic trypsin	GPR
gi|24475869|ref|NP_722578.1| cellular repressor of E1A-stimulated genes 2	cationic trypsin	GPR
gi|169194557|ref|XP_001723738.1| PREDICTED: hypothetical protein	cationic trypsin	GPR
gi|89031838|ref|XP_945500.1| PREDICTED: hypothetical protein	cationic trypsin	GPR
gi|169205571|ref|XP_001718300.1| PREDICTED: hypothetical protein	cationic trypsin	GPR
gi|169207217|ref|XP_001715032.1| PREDICTED: similar to zinc finger homeobox 2	cationic trypsin	GPR
gi|113427698|ref|XP_001129907.1| PREDICTED: hypothetical protein	cationic trypsin	GPR
gi|169213826|ref|XP_001732930.1| PREDICTED: similar to hCG1996858	cationic trypsin	GPR
gi|150010654|ref|NP_115826.2| hypothetical protein LOC727957 isoform 1	cationic trypsin	GPR
gi|156523244|ref|NP_001096032.1| membrane-associated ring finger (C3HC4) 11	cationic trypsin	GPR
gi|28875784|ref|NP_079018.1| armadillo repeat containing 5 isoform b	cationic trypsin	GPR
gi|46249397|ref|NP_057740.2| Ras-related GTP binding B long isoform	cationic trypsin	GPR
gi|55749459|ref|NP_001006938.1| transcription elongation factor A (SII)-like 4	cationic trypsin	GPR
gi|113204622|ref|NP_001037770.1| stromal membrane-associated GTPase-activating protein 1 isoform A	cationic trypsin	GPR
gi|65301122|ref|NP_001017967.2| MARVEL domain containing 3 isoform 1	cationic trypsin	GPR
gi|16418393|ref|NP_443116.1| sialic acid binding Ig-like lectin 11	cationic trypsin	GPR
gi|65507078|ref|NP_005357.2| melanoma antigen family A 11 isoform a	cationic trypsin	GPR
gi|169164512|ref|XP_001714407.1| PREDICTED: hypothetical protein	cationic trypsin	GPR
gi|169167028|ref|XP_001724629.1| PREDICTED: hypothetical protein	cationic trypsin	GPR
gi|113418061|ref|XP_946436.2| PREDICTED: similar to ribosomal protein L12	cationic trypsin	GPR
gi|18375655|ref|NP_055184.2| protein tyrosine phosphatase non-receptor type 18	cationic trypsin	GPR
gi|169170044|ref|XP_001715497.1| PREDICTED: hypothetical protein	cationic trypsin	GPR
gi|24308352|ref|NP_149056.1| DMRT-like family B with proline-rich C-terminal 1	cationic trypsin	GPR
gi|113422825|ref|XP_950871.2| PREDICTED: similar to hCG1816027	cationic trypsin	GPR
gi|4758822|ref|NP_004637.1| nephrin precursor	cationic trypsin	GPR
gi|169207714|ref|XP_001725052.1| PREDICTED: hypothetical protein	cationic trypsin	GPR
gi|149192853|ref|NP_001092254.1| family with sequence similarity 89 member B isoform 3	cationic trypsin	GPR
gi|71043500|ref|NP_775864.3| beta 1 4-N-acetylgalactosaminyltransferase-transferase-III	cationic trypsin	GPR
gi|4507687|ref|NP_003296.1| transient receptor potential cation channel subfamily C member 3 isoform b	cationic trypsin	GPR
gi|45359846|ref|NP_987100.1| Ras-GTPase activating protein SH3 domain-binding protein 2 isoform b	cationic trypsin	GPR
gi|119220569|ref|NP_001007241.2| zymogen granule membrane glycoprotein 2 isoform 1	cationic trypsin	GPR
gi|25453474|ref|NP_115754.2| eukaryotic translation elongation factor 1 delta isoform 1	cationic trypsin	GPR
gi|54607108|ref|NP_113637.3| zinc finger MIZ-type containing 2 isoform 1	cationic trypsin	GPR
gi|169161063|ref|XP_001715437.1| PREDICTED: similar to hCG1810766	cationic trypsin	GPR
gi|169161365|ref|XP_371250.6| PREDICTED: hypothetical protein	cationic trypsin	GPR
gi|8567388|ref|NP_058515.1| period 3	cationic trypsin	GPR
gi|169165473|ref|XP_001717915.1| PREDICTED: similar to ribosomal protein L23a	cationic trypsin	GPR
gi|4758832|ref|NP_004874.1| neuregulin 2 isoform 1	cationic trypsin	GPR
gi|169205575|ref|XP_001718324.1| PREDICTED: hypothetical protein	cationic trypsin	GPR
gi|30581137|ref|NP_079439.2| phosphatidylinositol glycan anchor biosynthesis class Z	cationic trypsin	GPR
gi|12232397|ref|NP_073576.1| SMAD specific E3 ubiquitin protein ligase 2	cationic trypsin	GPR
gi|23503313|ref|NP_699205.1| LysM putative peptidoglycan-binding domain containing 2	cationic trypsin	GPR
gi|21265043|ref|NP_620595.1| ADAM metallopeptidase with thrombospondin type 1 motif 13 isoform 3 preproprotein	cationic trypsin	GPR
gi|29826296|ref|NP_071432.2| melanoma antigen family F 1	cationic trypsin	GPR
gi|89886475|ref|NP_001034965.1| hypothetical protein LOC163183	cationic trypsin	GPR
gi|78042577|ref|NP_060537.3| MAP7 domain containing 1	cationic trypsin	GPR
gi|169162900|ref|XP_001715481.1| PREDICTED: similar to hCG1810766	cationic trypsin	GPR
gi|169165844|ref|XP_001725348.1| PREDICTED: hypothetical protein	cationic trypsin	GPR
gi|169173013|ref|XP_001717326.1| PREDICTED: similar to hCG2008575	cationic trypsin	GPR
gi|169179021|ref|XP_001715513.1| PREDICTED: hypothetical protein	cationic trypsin	GPR
gi|169203411|ref|XP_001717949.1| PREDICTED: hypothetical protein	cationic trypsin	GPR
gi|169204561|ref|XP_001716162.1| PREDICTED: hypothetical protein	cationic trypsin	GPR
gi|123173757|ref|NP_597709.2| RAVER1	cationic trypsin	GPR
gi|167555110|ref|NP_002254.2| kinesin family member C1	cationic trypsin	GPR
gi|33636722|ref|NP_055654.2| plasticity related gene 1	cationic trypsin	GPR
gi|194733735|ref|NP_001124170.1| transient receptor potential cation channel subfamily C member 3 isoform a	cationic trypsin	GPR
gi|136255216|ref|NP_997234.3| proline-rich transmembrane protein 3	cationic trypsin	GPR
gi|15723378|ref|NP_277038.1| Bcl2 modifying factor isoform bmf-1	cationic trypsin	GPR
gi|4504919|ref|NP_002264.1| keratin 8	cationic trypsin	GPR
gi|194328779|ref|NP_065170.2| aspartate beta-hydroxylase domain containing 2	cationic trypsin	GPR
gi|22027580|ref|NP_542992.2| alpha 1 type XIII collagen isoform 6	cationic trypsin	GPR
gi|113413437|ref|XP_001130675.1| PREDICTED: similar to hCG1793303	cationic trypsin	GPR
gi|31543543|ref|NP_065071.1| retinoic acid induced 17	cationic trypsin	GPR
gi|88986478|ref|XP_379380.2| PREDICTED: hypothetical protein	cationic trypsin	GPR
gi|169171636|ref|XP_001715944.1| PREDICTED: hypothetical protein	cationic trypsin	GPR
gi|169202954|ref|XP_001716596.1| PREDICTED: hypothetical protein	cationic trypsin	GPR
gi|54792092|ref|NP_056066.2| ATM/ATR-Substrate Chk2-Interacting Zn2+-finger protein	cationic trypsin	GPR
gi|113422828|ref|XP_946758.2| PREDICTED: similar to LOC387763 protein	cationic trypsin	GPR
gi|113424492|ref|XP_001133584.1| PREDICTED: hypothetical protein	cationic trypsin	GPR
gi|169209906|ref|XP_001717877.1| PREDICTED: hypothetical protein	cationic trypsin	GPR
gi|169211546|ref|XP_001718610.1| PREDICTED: hypothetical protein	cationic trypsin	GPR
gi|169213441|ref|XP_001718545.1| PREDICTED: hypothetical protein	cationic trypsin	GPR
gi|61656203|ref|NP_001013372.1| olfactory receptor family 11 subfamily H member 1	cationic trypsin	GPR
gi|169214587|ref|XP_001724052.1| PREDICTED: hypothetical protein	cationic trypsin	GPR
gi|6005997|ref|NP_003576.1| double C2-like domains beta	cationic trypsin	GPR
gi|9256580|ref|NP_061727.1| protocadherin alpha 13 isoform 1 precursor	cationic trypsin	GPR
gi|14110375|ref|NP_005890.2| neighbor of BRCA1 gene 1	cationic trypsin	GPR
gi|110349732|ref|NP_066189.2| SH2B adaptor protein 2	cationic trypsin	GPR
gi|7657180|ref|NP_055283.1| VENT homeobox	cationic trypsin	GPR
gi|21687151|ref|NP_660348.1| mitochondrial solute carrier protein	cationic trypsin	GPR
gi|28416946|ref|NP_510880.2| myosin 18A isoform a	cationic trypsin	GPR
gi|50053795|ref|NP_001408.2| eukaryotic translation initiation factor 4B	cationic trypsin	GPR
gi|111378395|ref|NP_001036145.1| hypothetical protein LOC126321 isoform b	cationic trypsin	GPR
gi|169658378|ref|NP_001073964.2| trinucleotide repeat containing 18	cationic trypsin	GPR
gi|82880645|ref|NP_001032411.1| ubiquitin specific protease 14 isoform b	cationic trypsin	GPR
gi|169163816|ref|XP_001714737.1| PREDICTED: protein immuno-reactive with anti-PTH polyclonal antibodies	cationic trypsin	GPR
gi|169168359|ref|XP_001714782.1| PREDICTED: similar to Protein SMF	cationic trypsin	GPR
gi|58761548|ref|NP_115927.1| tau tubulin kinase 1	cationic trypsin	GPR
gi|27262651|ref|NP_680781.1| ataxin 2 related protein isoform D	cationic trypsin	GPR
gi|169188957|ref|XP_001718800.1| PREDICTED: similar to deleted in malignant brain tumors 1	cationic trypsin	GPR
gi|4502895|ref|NP_001823.1| colipase preproprotein	cationic trypsin	GPR
gi|169206096|ref|XP_001717172.1| PREDICTED: similar to zygote arrest 1-like protein	cationic trypsin	GPR
gi|113426550|ref|XP_001134278.1| PREDICTED: hypothetical protein	cationic trypsin	GPR
gi|169215906|ref|XP_001718681.1| PREDICTED: similar to breakpoint cluster region	cationic trypsin	GPR
gi|154090976|ref|NP_055892.2| sterile alpha and TIR motif containing 1	cationic trypsin	GPR
gi|19718766|ref|NP_000453.2| ubiquitin protein ligase E3A isoform 2	cationic trypsin	GPR
gi|33946280|ref|NP_892121.1| hypothetical protein LOC25962 isoform 2	cationic trypsin	GPR
gi|110227596|ref|NP_001026903.2| calmodulin-like 4 isoform 2	cationic trypsin	GPR
gi|34304354|ref|NP_899067.1| phosphatase and actin regulator 3 isoform 2	cationic trypsin	GPR
gi|13027616|ref|NP_076431.1| leucine rich repeat containing 61	cationic trypsin	GPR
gi|21359935|ref|NP_065744.2| Down syndrome cell adhesion molecule like 1	cationic trypsin	GPR
gi|113408665|ref|XP_001129716.1| PREDICTED: hypothetical protein	cationic trypsin	GPR
gi|169166465|ref|XP_001720713.1| PREDICTED: similar to hCG1640714	cationic trypsin	GPR
gi|113416887|ref|XP_379378.3| PREDICTED: hypothetical protein	cationic trypsin	GPR
gi|38505282|ref|NP_938198.1| voltage-dependent calcium channel alpha 1G subunit isoform 8	cationic trypsin	GPR
gi|19923236|ref|NP_003104.2| nuclear antigen Sp100 isoform 2	cationic trypsin	GPR
gi|169171269|ref|XP_001714133.1| PREDICTED: hypothetical protein	cationic trypsin	GPR
gi|169172306|ref|XP_943686.3| PREDICTED: similar to hCG1809106	cationic trypsin	GPR
gi|49227244|ref|NP_001001802.1| olfactory receptor family 2 subfamily A member 42	cationic trypsin	GPR
gi|113422095|ref|XP_001130158.1| PREDICTED: hypothetical protein	cationic trypsin	GPR
gi|169201925|ref|XP_001724587.1| PREDICTED: hypothetical protein	cationic trypsin	GPR
gi|20162550|ref|NP_619634.1| protein phosphatase 1 regulatory subunit 14B	cationic trypsin	GPR
gi|51093861|ref|NP_055365.2| caspase recruitment domain protein 10	cationic trypsin	GPR
gi|169217275|ref|XP_001716245.1| PREDICTED: hypothetical protein	cationic trypsin	GPR
gi|14269566|ref|NP_065882.1| megakaryoblastic leukemia 1 protein	cationic trypsin	GPR
gi|94966752|ref|NP_001035700.1| elongation factor Tu GTP binding domain containing 1 isoform 2	cationic trypsin	GPR
gi|50959205|ref|NP_001107.2| adenylate cyclase 9	cationic trypsin	GPR
gi|153218662|ref|NP_001093242.1| cytochrome P450 family 4 subfamily B polypeptide 1 isoform a	cationic trypsin	GPR
gi|17865805|ref|NP_489479.1| solute carrier family 8 member 3 isoform B precursor	cationic trypsin	GPR
gi|194272140|ref|NP_055901.2| dendrin	cationic trypsin	GPR
gi|115527070|ref|NP_478055.2| alpha 2 type VI collagen isoform 2C2a precursor	cationic trypsin	GPR
gi|30089970|ref|NP_000326.2| voltage-gated sodium channel type V alpha isoform b	cationic trypsin	GPR
gi|169171942|ref|XP_001715542.1| PREDICTED: hypothetical protein	cationic trypsin	GPR
gi|169173021|ref|XP_001717795.1| PREDICTED: hypothetical protein	cationic trypsin	GPR
gi|28629871|ref|NP_542189.1| hypothetical protein LOC140701	cationic trypsin	GPR
gi|169208204|ref|XP_951471.2| PREDICTED: similar to rat ribosomal protein L9 homologue	cationic trypsin	GPR
gi|156151441|ref|NP_079420.3| alpha-kinase 1	cationic trypsin	GPR
gi|7705999|ref|NP_057540.1| transmembrane protein 9	cationic trypsin	GPR
gi|25470886|ref|NP_061832.2| DAZ associated protein 1 isoform b	cationic trypsin	GPR
gi|4504489|ref|NP_000403.1| histidine-rich glycoprotein precursor	cationic trypsin	GPR
gi|7662234|ref|NP_055515.1| rab11-family interacting protein 3	cationic trypsin	GPR
gi|45359849|ref|NP_987101.1| Ras-GTPase activating protein SH3 domain-binding protein 2 isoform a	cationic trypsin	GPR
gi|148792970|ref|NP_005631.1| TAF4b RNA polymerase II TATA box binding protein (TBP)-associated factor 105kDa	cationic trypsin	GPR
gi|111118983|ref|NP_004101.2| ferredoxin reductase isoform 2 precursor	cationic trypsin	GPR
gi|194328783|ref|NP_065704.2| zinc finger protein 287	cationic trypsin	GPR
gi|13186302|ref|NP_075571.1| calpain 10 isoform a	cationic trypsin	GPR
gi|169168694|ref|XP_001716777.1| PREDICTED: hypothetical protein	cationic trypsin	GPR
gi|38045910|ref|NP_937762.1| laminin alpha 3 subunit isoform 1	cationic trypsin	GPR
gi|169170860|ref|XP_001722026.1| PREDICTED: similar to zinc finger protein 316	cationic trypsin	GPR
gi|42476076|ref|NP_055754.2| hypothetical protein LOC22878	cationic trypsin	GPR
gi|16936535|ref|NP_473376.1| unc119 (C.elegans) homolog isoform b	cationic trypsin	GPR
gi|169213109|ref|XP_001715408.1| PREDICTED: hypothetical protein	cationic trypsin	GPR
gi|169214966|ref|XP_001724841.1| PREDICTED: hypothetical protein	cationic trypsin	GPR
gi|27502407|ref|NP_758861.1| CD46 antigen complement regulatory protein isoform 3 precursor	cationic trypsin	GPR
gi|37693995|ref|NP_057079.2| Kruppel-like factor 13	cationic trypsin	GPR
gi|194018488|ref|NP_000278.3| peroxisomal biogenesis factor 6	cationic trypsin	GPR
gi|148833494|ref|NP_001092099.1| interferon regulatory factor 5 isoform d	cationic trypsin	GPR
gi|118600977|ref|NP_056507.2| C3 and PZP-like alpha-2-macroglobulin domain containing 8	cationic trypsin	GPR
gi|153251792|ref|NP_060178.2| hypothetical protein LOC54854	cationic trypsin	GPR
gi|61743980|ref|NP_060034.9| stabilin 2 precursor	cationic trypsin	GPR
gi|27262645|ref|NP_663760.1| ataxin 2 related protein isoform B	cationic trypsin	GPR
gi|26638664|ref|NP_751897.1| mutS homolog 5 isoform b	cationic trypsin	GPR
gi|93204873|ref|NP_079256.4| G protein-coupled receptor 157	cationic trypsin	GPR
gi|111118974|ref|NP_149162.2| collagen type II alpha 1 isoform 2 precursor	cationic trypsin	GPR
gi|169162907|ref|XP_001715511.1| PREDICTED: similar to hCG1810766	cationic trypsin	GPR
gi|45007007|ref|NP_006178.2| 2'-5'oligoadenylate synthetase 3	cationic trypsin	GPR
gi|89025599|ref|XP_931394.1| PREDICTED: hypothetical protein	cationic trypsin	GPR
gi|119393891|ref|NP_000143.2| acid alpha-glucosidase preproprotein	cationic trypsin	GPR
gi|169206560|ref|XP_001722420.1| PREDICTED: hypothetical protein	cationic trypsin	GPR
gi|169210802|ref|XP_001722414.1| PREDICTED: hypothetical protein	cationic trypsin	GPR
gi|50301232|ref|NP_079151.2| synaptopodin 2-like isoform b	cationic trypsin	GPR
gi|27502402|ref|NP_002380.3| CD46 antigen complement regulatory protein isoform 1 precursor	cationic trypsin	GPR
gi|42476299|ref|NP_056390.2| GRB10 interacting GYF protein 2 isoform b	cationic trypsin	GPR
gi|4827050|ref|NP_005142.1| ubiquitin specific protease 14 isoform a	cationic trypsin	GPR
gi|61742808|ref|NP_055820.1| hypothetical protein LOC283638 isoform 2	cationic trypsin	GPR
gi|169218062|ref|XP_001725008.1| PREDICTED: hypothetical protein	cationic trypsin	GPR
gi|15042961|ref|NP_149417.1| HLA-B associated transcript 4	cationic trypsin	GPR
gi|119709825|ref|NP_899228.3| hypothetical protein LOC200030	cationic trypsin	GPR
gi|22035554|ref|NP_663722.1| amyloid beta A4 precursor protein-binding family B member 1 isoform delta E9	cationic trypsin	GPR
gi|169163823|ref|XP_001719424.1| PREDICTED: hypothetical protein	cationic trypsin	GPR
gi|7657647|ref|NP_055363.1| tropomodulin 2 (neuronal)	cationic trypsin	GPR
gi|169166734|ref|XP_001720990.1| PREDICTED: similar to genethonin 1 isoform 2	cationic trypsin	GPR
gi|110835741|ref|NP_065910.2| shroom family member 3 protein	cationic trypsin	GPR
gi|190014636|ref|NP_775962.2| hypothetical protein LOC286262 isoform 2	cationic trypsin	GPR
gi|169194575|ref|XP_001716296.1| PREDICTED: hypothetical protein	cationic trypsin	GPR
gi|113425583|ref|XP_001128912.1| PREDICTED: hypothetical protein	cationic trypsin	GPR
gi|4507875|ref|NP_001069.1| vascular cell adhesion molecule 1 isoform a precursor	cationic trypsin	GPR
gi|169213453|ref|XP_934913.2| PREDICTED: similar to hCG2040535	cationic trypsin	GPR
gi|7019549|ref|NP_037483.1| T-box 21	cationic trypsin	GPR
gi|6631102|ref|NP_002581.2| protocadherin 8 isoform 1 precursor	cationic trypsin	GPR
gi|169216600|ref|XP_001723357.1| PREDICTED: hypothetical protein	cationic trypsin	GPR
gi|169216953|ref|XP_001713913.1| PREDICTED: similar to LOC389906 protein	cationic trypsin	GPR
gi|112382285|ref|NP_004446.2| exostoses (multiple)-like 1	cationic trypsin	GPR
gi|31543181|ref|NP_076933.2| prenylcysteine oxidase 1 like	cationic trypsin	GPR
gi|4502775|ref|NP_001800.1| centromere protein A isoform a	cationic trypsin	GPR
gi|167555106|ref|NP_001107867.1| centlein isoform 2	cationic trypsin	GPR
gi|42794779|ref|NP_976063.1| myosin 18A isoform b	cationic trypsin	GPR
gi|4827006|ref|NP_005063.1| solute carrier family 12 (potassium/chloride transporters) member 4	cationic trypsin	GPR
gi|4505657|ref|NP_002590.1| phosphodiesterase 2A cGMP-stimulated	cationic trypsin	GPR
gi|68348714|ref|NP_002276.2| AF4/FMR2 family member 3 isoform 1	cationic trypsin	GPR
gi|115392133|ref|NP_690850.2| collagen type XXIV alpha 1	cationic trypsin	GPR
gi|25777671|ref|NP_002705.2| protein phosphatase 1 regulatory subunit 10	cationic trypsin	GPR
gi|57977325|ref|NP_065865.1| membrane-associated ring finger (C3HC4) 4	cationic trypsin	GPR
gi|145701009|ref|NP_536800.2| acetylcholinesterase collagen-like tail subunit isoform III precursor	cationic trypsin	GPR
gi|61744473|ref|NP_001011544.1| melanoma antigen family A 11 isoform b	cationic trypsin	GPR
gi|169163825|ref|XP_001714930.1| PREDICTED: hypothetical protein	cationic trypsin	GPR
gi|169166736|ref|XP_001720989.1| PREDICTED: similar to genethonin 1 isoform 1	cationic trypsin	GPR
gi|145312265|ref|NP_150296.3| endoplasmic reticulum to nucleus signalling 2	cationic trypsin	GPR
gi|9665262|ref|NP_004096.2| EGF-containing fibulin-like extracellular matrix protein 1 precursor	cationic trypsin	GPR
gi|150421684|ref|NP_056020.2| ATPase class VI type 11A isoform a	cationic trypsin	GPR
gi|31542535|ref|NP_115669.2| GTPase activating Rap/RanGAP domain-like 3	cationic trypsin	GPR
gi|169184223|ref|XP_001720521.1| PREDICTED: hypothetical protein	cationic trypsin	GPR
gi|169204070|ref|XP_001724452.1| PREDICTED: hypothetical protein	cationic trypsin	GPR
gi|54607139|ref|NP_056193.2| vacuolar protein sorting 13D isoform 1	cationic trypsin	GPR
gi|169208597|ref|XP_001715015.1| PREDICTED: hypothetical protein	cationic trypsin	GPR
gi|113428953|ref|XP_001129374.1| PREDICTED: hypothetical protein	cationic trypsin	GPR
gi|22748711|ref|NP_689538.1| hypothetical protein LOC122046	cationic trypsin	GPR
gi|169217599|ref|XP_001720339.1| PREDICTED: hypothetical protein	cationic trypsin	GPR
gi|24586659|ref|NP_699165.2| scavenger receptor class F member 2 isoform 1	cationic trypsin	GPR
gi|157951702|ref|NP_001103230.1| Fanconi anemia core complex 100 kDa subunit isoform b	cationic trypsin	GPR
gi|145701025|ref|NP_001401.2| multiple EGF-like-domains 8	cationic trypsin	GPR
gi|145966814|ref|NP_001078860.1| hypothetical protein LOC392979	cationic trypsin	GPR
gi|19882217|ref|NP_598400.1| mitochondrial translation optimization 1 homolog isoform b	cationic trypsin	GPR
gi|20149640|ref|NP_059130.2| dual oxidase 1 precursor	cationic trypsin	GPR
gi|187608791|ref|NP_001120670.1| transmembrane channel-like 6	cationic trypsin	GPR
gi|113412526|ref|XP_946068.2| PREDICTED: hypothetical protein	cationic trypsin	GPR
gi|92110053|ref|NP_443128.2| CUB and Sushi multiple domains 2	cationic trypsin	GPR
gi|169201174|ref|XP_001725096.1| PREDICTED: hypothetical protein	cationic trypsin	GPR
gi|18860875|ref|NP_569832.1| MAP-kinase activating death domain-containing protein isoform a	cationic trypsin	GPR
gi|169209088|ref|XP_001714965.1| PREDICTED: similar to elongation factor Tu GTP binding domain containing 1	cationic trypsin	GPR
gi|169217601|ref|XP_001720341.1| PREDICTED: similar to protein phosphatase 2 (formerly 2A) regulatory subunit B beta	cationic trypsin	GPR
gi|37674289|ref|NP_932765.1| hypothetical protein LOC221960	cationic trypsin	GPR
gi|27544941|ref|NP_036467.2| myosin IF	cationic trypsin	GPR
gi|48762934|ref|NP_000080.2| alpha 2 type I collagen	cationic trypsin	GPR
gi|31542309|ref|NP_055733.2| carbohydrate (chondroitin) synthase 1	cationic trypsin	GPR
gi|48928054|ref|NP_057051.2| protein tyrosine phosphatase non-receptor type 22 (lymphoid) isoform 1	cationic trypsin	GPR
gi|169165130|ref|XP_001713946.1| PREDICTED: similar to predicted protein	cationic trypsin	GPR
gi|122937382|ref|NP_001074011.1| Fas (TNFRSF6) binding factor 1	cationic trypsin	GPR
gi|169170458|ref|XP_499300.4| PREDICTED: trinucleotide repeat containing 18	cationic trypsin	GPR
gi|169173029|ref|XP_001718345.1| PREDICTED: similar to hydroxyproline-rich glycoprotein VSP-3	cationic trypsin	GPR
gi|113424973|ref|XP_001133935.1| PREDICTED: hypothetical protein	cationic trypsin	GPR
gi|169210256|ref|XP_001716268.1| PREDICTED: hypothetical protein	cationic trypsin	GPR
gi|4557743|ref|NP_000234.1| Mediterranean fever protein	cationic trypsin	GPR
gi|44889960|ref|NP_982272.1| dedicator of cytokinesis 8	cationic trypsin	GPR
gi|157909822|ref|NP_001074295.1| pragmin	cationic trypsin	GPR
gi|39545575|ref|NP_945120.1| hypothetical protein LOC55924 isoform 2	cationic trypsin	GPR
gi|183227703|ref|NP_001116698.1| mitochondrial translation optimization 1 homolog isoform c	cationic trypsin	GPR
gi|169162236|ref|XP_001719887.1| PREDICTED: hypothetical protein	cationic trypsin	GPR
gi|50592998|ref|NP_057345.2| delta-tubulin	cationic trypsin	GPR
gi|31982943|ref|NP_054728.2| forkhead box P3 isoform a	cationic trypsin	GPR
gi|169163537|ref|XP_001717948.1| PREDICTED: hypothetical protein	cationic trypsin	GPR
gi|14149902|ref|NP_115583.1| hypothetical protein LOC84167	cationic trypsin	GPR
gi|169164530|ref|XP_001720781.1| PREDICTED: similar to hCG1818432	cationic trypsin	GPR
gi|169168706|ref|XP_001717000.1| PREDICTED: hypothetical protein	cationic trypsin	GPR
gi|169194583|ref|XP_001716398.1| PREDICTED: hypothetical protein	cationic trypsin	GPR
gi|51100978|ref|NP_079526.1| tweety 3	cationic trypsin	GPR
gi|169208602|ref|XP_001129290.2| PREDICTED: StAR-related lipid transfer (START) domain containing 9	cationic trypsin	GPR
gi|169214604|ref|XP_001716194.1| PREDICTED: similar to hCG2041260	cationic trypsin	GPR
gi|113429376|ref|XP_946373.2| PREDICTED: similar to breakpoint cluster region isoform 1	cationic trypsin	GPR
gi|153792074|ref|NP_065770.1| proline rich 12	cationic trypsin	GPR
gi|52627164|ref|NP_001005286.1| olfactory receptor family 6 subfamily F member 1	cationic trypsin	GPR
gi|16933565|ref|NP_149091.1| protocadherin 21 precursor	cationic trypsin	GPR
gi|62388868|ref|NP_001014765.1| F-box protein 44 isoform 1	cationic trypsin	GPR
gi|115387118|ref|NP_065853.2| hypothetical protein LOC57562	cationic trypsin	GPR
gi|88501740|ref|NP_008963.3| TRIO and F-actin binding protein isoform 1	cationic trypsin	GPR
gi|92859641|ref|NP_004605.3| thymidine kinase 2 mitochondrial	cationic trypsin	GPR
gi|15718684|ref|NP_037500.2| RPA-binding trans-activator	cationic trypsin	GPR
gi|154091332|ref|NP_001093633.1| JAW1-related protein isoform b	cationic trypsin	GPR
gi|187761324|ref|NP_001120683.1| hypothetical protein LOC57698 isoform a	cationic trypsin	GPR
gi|169162913|ref|XP_001721844.1| PREDICTED: hypothetical protein	cationic trypsin	GPR
gi|22208982|ref|NP_002767.2| kallikrein-related peptidase 10 preproprotein	cationic trypsin	GPR
gi|21389501|ref|NP_653319.1| coiled-coil domain containing 52	cationic trypsin	GPR
gi|169167713|ref|XP_001716315.1| PREDICTED: hypothetical protein	cationic trypsin	GPR
gi|113418886|ref|XP_933384.2| PREDICTED: hypothetical protein	cationic trypsin	GPR
gi|10190746|ref|NP_065956.1| retinol dehydrogenase 14 (all-trans and 9-cis)	cationic trypsin	GPR
gi|169172312|ref|XP_001720396.1| PREDICTED: similar to hCG1647535 isoform 2	cationic trypsin	GPR
gi|148839280|ref|NP_849191.3| seizure related 6 homolog isoform 1	cationic trypsin	GPR
gi|169194585|ref|XP_001716449.1| PREDICTED: similar to hCG1793014	cationic trypsin	GPR
gi|169205592|ref|XP_001718638.1| PREDICTED: hypothetical protein	cationic trypsin	GPR
gi|169206116|ref|XP_001714123.1| PREDICTED: hypothetical protein	cationic trypsin	GPR
gi|19743565|ref|NP_000765.2| cytochrome P450 family 2 subfamily F polypeptide 1	cationic trypsin	GPR
gi|38327552|ref|NP_938405.1| Ras-GTPase-activating protein SH3-domain-binding protein	cationic trypsin	GPR
gi|169210540|ref|XP_001725684.1| PREDICTED: hypothetical protein	cationic trypsin	GPR
gi|6912444|ref|NP_036415.1| potassium voltage-gated channel subfamily G member 2	cationic trypsin	GPR
gi|169215922|ref|XP_001718731.1| PREDICTED: similar to hCG1646661	cationic trypsin	GPR
gi|7657423|ref|NP_055381.1| olfactory receptor family 1 subfamily D member 5	cationic trypsin	GPR
gi|169217849|ref|XP_001716527.1| PREDICTED: similar to ALD protein (ALDP)	cationic trypsin	GPR
gi|18379353|ref|NP_067020.2| WAP four-disulfide core domain 1 precursor	cationic trypsin	GPR
gi|41327710|ref|NP_005197.3| v-crk sarcoma virus CT10 oncogene homolog isoform b	cationic trypsin	GPR
gi|23097272|ref|NP_690875.1| polyamine oxidase (exo-N4-amino) isoform 1	cationic trypsin	GPR
gi|148806891|ref|NP_060252.3| hypothetical protein LOC54906	cationic trypsin	GPR
gi|42741652|ref|NP_976219.1| RPA-binding trans-activator	cationic trypsin	GPR
gi|75677394|ref|NP_786951.1| transcription factor 23	cationic trypsin	GPR
gi|5730102|ref|NP_004612.2| transient receptor potential cation channel subfamily C member 6	cationic trypsin	GPR
gi|38569475|ref|NP_002446.2| metaxin 1 isoform 1	cationic trypsin	GPR
gi|195972866|ref|NP_000412.3| keratin 10	cationic trypsin	GPR
gi|62739179|ref|NP_001015055.1| rhotekin isoform a	cationic trypsin	GPR
gi|169166160|ref|XP_001727021.1| PREDICTED: similar to CG32820-PA isoform A	cationic trypsin	GPR
gi|55953087|ref|NP_036473.2| G protein-binding protein CRFG	cationic trypsin	GPR
gi|58218984|ref|NP_001009998.1| single stranded DNA binding protein 4 isoform b	cationic trypsin	GPR
gi|30039698|ref|NP_835463.1| Ras association (RalGDS/AF-6) domain family member 3	cationic trypsin	GPR
gi|169172314|ref|XP_001720394.1| PREDICTED: similar to hCG1647535 isoform 1	cationic trypsin	GPR
gi|148839346|ref|NP_001092105.1| seizure related 6 homolog isoform 2	cationic trypsin	GPR
gi|119393893|ref|NP_001073271.1| acid alpha-glucosidase preproprotein	cationic trypsin	GPR
gi|169210813|ref|XP_001722578.1| PREDICTED: similar to hCG27965	cationic trypsin	GPR
gi|53759122|ref|NP_000029.2| adenomatous polyposis coli	cationic trypsin	GPR
gi|169214240|ref|XP_001718579.1| PREDICTED: similar to ZNF124 protein	cationic trypsin	GPR
gi|169214607|ref|XP_001134442.2| PREDICTED: hypothetical protein LOC140731	cationic trypsin	GPR
gi|113428974|ref|XP_001130123.1| PREDICTED: hypothetical protein	cationic trypsin	GPR
gi|134152721|ref|NP_060197.4| transmembrane protein 214 isoform 1	cationic trypsin	GPR
gi|169218238|ref|XP_001719139.1| PREDICTED: hypothetical protein partial	cationic trypsin	GPR
gi|170932505|ref|NP_064552.3| neuromedin U receptor 2	cationic trypsin	GPR
gi|109637779|ref|NP_001035891.1| centromere protein A isoform b	cationic trypsin	GPR
gi|4505195|ref|NP_002410.1| mitogen-activated protein kinase kinase kinase 11	cationic trypsin	GPR
gi|21281685|ref|NP_640343.1| cancer/testis antigen 1A	cationic trypsin	GPR
gi|156104874|ref|NP_001979.2| envoplakin	cationic trypsin	GPR
gi|7382480|ref|NP_038267.1| Rho GTPase activating protein 6 isoform 4	cationic trypsin	GPR
gi|13443014|ref|NP_076992.1| ankyrin repeat and SOCS box-containing 9 isoform 2	cationic trypsin	GPR
gi|113414573|ref|XP_371655.3| PREDICTED: hypothetical protein isoform 2	cationic trypsin	GPR
gi|29789405|ref|NP_775909.1| hypothetical protein LOC284565	cationic trypsin	GPR
gi|169169726|ref|XP_001718385.1| PREDICTED: hypothetical protein	cationic trypsin	GPR
gi|62243586|ref|NP_001014443.1| ubiquitin-specific protease 21	cationic trypsin	GPR
gi|40807500|ref|NP_055273.2| kelch-like 20	cationic trypsin	GPR
gi|6912602|ref|NP_036534.1| ADP-ribosylation factor interacting protein 2	cationic trypsin	GPR
gi|13375727|ref|NP_078836.1| acyl-CoA synthetase short-chain family member 3	cationic trypsin	GPR
gi|114431244|ref|NP_689931.2| von Willebrand factor C and EGF domains	cationic trypsin	GPR
gi|157738665|ref|NP_116178.2| poly (ADP-ribose) polymerase family member 10	cationic trypsin	GPR
gi|19923399|ref|NP_036429.2| Ras-GTPase activating protein SH3 domain-binding protein 2 isoform a	cationic trypsin	GPR
gi|116256356|ref|NP_000083.3| alpha 4 type IV collagen precursor	cationic trypsin	GPR
gi|110815800|ref|NP_077321.3| WD repeat domain 32	cationic trypsin	GPR
gi|22749525|ref|NP_689991.1| major facilitator superfamily domain containing 8	cationic trypsin	GPR
gi|145699139|ref|NP_694953.2| cartilage intermediate layer protein 2	cationic trypsin	GPR
gi|98986457|ref|NP_005325.2| host cell factor 1	cationic trypsin	GPR
gi|169162915|ref|XP_001726998.1| PREDICTED: CG10522-PA-like	cationic trypsin	GPR
gi|116805350|ref|NP_061815.2| homeo box (H6 family) 1	cationic trypsin	GPR
gi|169163543|ref|XP_001132119.2| PREDICTED: similar to hCG1777421	cationic trypsin	GPR
gi|169164536|ref|XP_001715187.1| PREDICTED: similar to hCG1777421	cationic trypsin	GPR
gi|169165133|ref|XP_001720488.1| PREDICTED: hypothetical protein isoform 1	cationic trypsin	GPR
gi|169790777|ref|NP_061894.2| hypothetical protein LOC54494	cationic trypsin	GPR
gi|169168378|ref|XP_001722381.1| PREDICTED: hypothetical protein	cationic trypsin	GPR
gi|169171960|ref|XP_001715920.1| PREDICTED: hypothetical protein	cationic trypsin	GPR
gi|46240864|ref|NP_996879.1| sperm associated antigen 17	cationic trypsin	GPR
gi|169211150|ref|XP_001716048.1| PREDICTED: similar to puromycin sensitive aminopeptidase	cationic trypsin	GPR
gi|4502365|ref|NP_001180.1| NK3 homeobox 2	cationic trypsin	GPR
gi|71274186|ref|NP_001025035.1| hypothetical protein LOC85449	cationic trypsin	GPR
gi|157951704|ref|NP_079437.4| Fanconi anemia core complex 100 kDa subunit isoform a	cationic trypsin	GPR
gi|21389533|ref|NP_653254.1| BTB (POZ) domain containing 14A	cationic trypsin	GPR
gi|14249182|ref|NP_116032.1| interferon regulatory factor 5 isoform b	cationic trypsin	GPR
gi|183396804|ref|NP_056018.2| Regulation of nuclear pre-mRNA domain containing 2	cationic trypsin	GPR
gi|56090529|ref|NP_001006117.2| RNA binding motif protein Y-linked family 1 member J	cationic trypsin	GPR
gi|150378503|ref|NP_997046.1| leiomodin 2 (cardiac)	cationic trypsin	GPR
gi|169163213|ref|XP_001717506.1| PREDICTED: kelch repeat and BTB (POZ) domain containing 9	cationic trypsin	GPR
gi|169168380|ref|XP_001722397.1| PREDICTED: similar to VCEW9374	cationic trypsin	GPR
gi|169169388|ref|XP_001714446.1| PREDICTED: hypothetical protein	cationic trypsin	GPR
gi|169169729|ref|XP_001718424.1| PREDICTED: similar to mCG148451	cationic trypsin	GPR
gi|37541650|ref|XP_114987.3| PREDICTED: similar to hCG1991759	cationic trypsin	GPR
gi|124107616|ref|NP_919260.2| claudin 23	cationic trypsin	GPR
gi|93141016|ref|NP_001035188.1| motile sperm domain containing 3 isoform b	cationic trypsin	GPR
gi|110224463|ref|NP_065206.2| phosphatidylinositol N-acetylglucosaminyltransferase subunit A isoform 3	cationic trypsin	GPR
gi|113424444|ref|XP_948056.2| PREDICTED: hypothetical protein	cationic trypsin	GPR
gi|169209928|ref|XP_001133091.2| PREDICTED: hypothetical protein	cationic trypsin	GPR
gi|169214244|ref|XP_001718603.1| PREDICTED: similar to hCG2040227	cationic trypsin	GPR
gi|27502409|ref|NP_758862.1| CD46 antigen complement regulatory protein isoform 5 precursor	cationic trypsin	GPR
gi|169215925|ref|XP_001718740.1| PREDICTED: similar to PI4KAP2 protein	cationic trypsin	GPR
gi|74272287|ref|NP_004985.2| matrix metalloproteinase 9 preproprotein	cationic trypsin	GPR
gi|4503119|ref|NP_001318.1| cancer/testis antigen 1B	cationic trypsin	GPR
gi|119829183|ref|NP_000489.3| cytochrome P450 subfamily XIB polypeptide 2 precursor	cationic trypsin	GPR
gi|122891870|ref|NP_940953.2| melanoma inhibitory activity family member 3	cationic trypsin	GPR
gi|119220571|ref|NP_001493.2| zymogen granule membrane glycoprotein 2 isoform 2	cationic trypsin	GPR
gi|134254446|ref|NP_000255.2| patched isoform L	cationic trypsin	GPR
gi|167614504|ref|NP_002282.2| laminin beta 1 precursor	cationic trypsin	GPR
gi|154350241|ref|NP_065073.3| brefeldin A-inhibited guanine nucleotide-exchange protein 3	cationic trypsin	GPR
gi|148747859|ref|NP_001092001.1| Rap guanine nucleotide exchange factor 3 isoform a	cationic trypsin	GPR
gi|169164538|ref|XP_001721292.1| PREDICTED: similar to hCG2012694	cationic trypsin	GPR
gi|169167057|ref|XP_001717247.1| PREDICTED: hypothetical protein	cationic trypsin	GPR
gi|169170067|ref|XP_001719471.1| PREDICTED: similar to hCG1647535 isoform 2	cationic trypsin	GPR
gi|169171285|ref|XP_001720278.1| PREDICTED: similar to Chromosome 7 open reading frame 28B	cationic trypsin	GPR
gi|169173409|ref|XP_001717031.1| PREDICTED: hypothetical protein	cationic trypsin	GPR
gi|41200928|ref|XP_372343.1| PREDICTED: similar to hCG1991759	cationic trypsin	GPR
gi|11863130|ref|NP_002632.1| phosphatidylinositol N-acetylglucosaminyltransferase subunit A isoform 1	cationic trypsin	GPR
gi|169207282|ref|XP_001723205.1| PREDICTED: hypothetical protein	cationic trypsin	GPR
gi|169211570|ref|XP_001717069.1| PREDICTED: hypothetical protein	cationic trypsin	GPR
gi|169212744|ref|XP_001714597.1| PREDICTED: hypothetical protein	cationic trypsin	GPR
gi|156766043|ref|NP_001096616.1| GRB10 interacting GYF protein 2 isoform b	cationic trypsin	GPR
gi|13375717|ref|NP_078828.1| LAG1 homolog ceramide synthase 4	cationic trypsin	GPR
gi|21264575|ref|NP_624361.1| AT rich interactive domain 1A isoform b	cationic trypsin	GPR
gi|45359865|ref|NP_004762.2| matrix metalloproteinase 20 preproprotein	cationic trypsin	GPR
gi|156713448|ref|NP_057594.3| selenocysteine lyase	cationic trypsin	GPR
gi|109134336|ref|NP_004835.2| SH3-domain binding protein 5 (BTK-associated) isoform a	cationic trypsin	GPR
gi|116875840|ref|NP_076980.2| tRNA splicing endonuclease 34 homolog	cationic trypsin	GPR
gi|56847616|ref|NP_001007538.1| collagen triple helix repeat-containing	cationic trypsin	GPR
gi|121674805|ref|NP_001004302.2| zinc finger protein 783	cationic trypsin	GPR
gi|28872751|ref|NP_787954.1| dual oxidase 1 precursor	cationic trypsin	GPR
gi|154354983|ref|NP_001093587.1| regulating synaptic membrane exocytosis 2 isoform a	cationic trypsin	GPR
gi|21322252|ref|NP_000035.2| androgen receptor isoform 1	cationic trypsin	GPR
gi|22208984|ref|NP_665895.1| kallikrein-related peptidase 10 preproprotein	cationic trypsin	GPR
gi|169169054|ref|XP_001717324.1| PREDICTED: hypothetical protein	cationic trypsin	GPR
gi|169170069|ref|XP_001719470.1| PREDICTED: similar to hCG1647535 isoform 1	cationic trypsin	GPR
gi|169206579|ref|XP_001715674.1| PREDICTED: hypothetical protein	cationic trypsin	GPR
gi|42476127|ref|NP_060552.3| polymerase (RNA) III (DNA directed) polypeptide B	cationic trypsin	GPR
gi|169211906|ref|XP_001718447.1| PREDICTED: hypothetical protein	cationic trypsin	GPR
gi|169212746|ref|XP_001717096.1| PREDICTED: similar to ATPase Class II type 9B	cationic trypsin	GPR
gi|22547119|ref|NP_671716.1| tumor necrosis factor receptor superfamily member 10b isoform 2 precursor	cationic trypsin	GPR
gi|169215927|ref|XP_001725903.1| PREDICTED: hypothetical protein	cationic trypsin	GPR
gi|41327712|ref|NP_058431.2| v-crk sarcoma virus CT10 oncogene homolog isoform a	cationic trypsin	GPR
gi|13376216|ref|NP_079097.1| coiled-coil domain containing 134	cationic trypsin	GPR
gi|122937241|ref|NP_001073889.1| proline-rich synapse-associated protein 2	cationic trypsin	GPR
gi|13491166|ref|NP_055491.1| pumilio 1 isoform 2	cationic trypsin	GPR
gi|38679946|ref|NP_065737.2| 4-aminobutyrate aminotransferase precursor	cationic trypsin	GPR
gi|11968023|ref|NP_071918.1| zinc finger protein 106 homolog	cationic trypsin	GPR
gi|14602435|ref|NP_116570.1| Williams Beuren syndrome chromosome region 14 isoform beta	cationic trypsin	GPR
gi|22027583|ref|NP_542993.2| alpha 1 type XIII collagen isoform 7	cationic trypsin	GPR
gi|169163549|ref|XP_935021.2| PREDICTED: similar to hCG1818432	cationic trypsin	GPR
gi|125988400|ref|NP_005865.2| leukocyte immunoglobulin-like receptor subfamily B member 2 isoform 1	cationic trypsin	GPR
gi|190341097|ref|NP_071895.3| rhomboid family 1	cationic trypsin	GPR
gi|169169390|ref|XP_001714533.1| PREDICTED: hypothetical protein	cationic trypsin	GPR
gi|169170071|ref|XP_001719487.1| PREDICTED: similar to hCG1647535 isoform 2	cationic trypsin	GPR
gi|153946393|ref|NP_002438.2| macrophage stimulating 1 receptor precursor	cationic trypsin	GPR
gi|51470891|ref|XP_497258.1| PREDICTED: similar to hCG1991759	cationic trypsin	GPR
gi|58801559|ref|NP_001010908.1| complement component 1 q subcomponent-like 3	cationic trypsin	GPR
gi|169205601|ref|XP_001718847.1| PREDICTED: hypothetical protein	cationic trypsin	GPR
gi|42475555|ref|NP_963860.1| monocarboxylate transporter 13	cationic trypsin	GPR
gi|113426673|ref|XP_001133504.1| PREDICTED: similar to hCG27965	cationic trypsin	GPR
gi|169212748|ref|XP_001717814.1| PREDICTED: similar to hCG1645807	cationic trypsin	GPR
gi|169213851|ref|XP_001715435.1| PREDICTED: hypothetical protein	cationic trypsin	GPR
gi|169214250|ref|XP_942391.3| PREDICTED: similar to hCG1776338	cationic trypsin	GPR
gi|156104886|ref|NP_057686.2| CC chemokine receptor 10	cationic trypsin	GPR
gi|149393138|ref|NP_001092264.1| hypothetical protein LOC84067 isoform 2	cationic trypsin	GPR
gi|167466198|ref|NP_000192.2| intercellular adhesion molecule 1 precursor	cationic trypsin	GPR
gi|60097902|ref|NP_002007.1| filaggrin	cationic trypsin	GPR
gi|194440719|ref|NP_612490.1| chondroadherin-like	cationic trypsin	GPR
gi|23510289|ref|NP_689599.2| sphingosine-1-phosphate phosphotase 2	cationic trypsin	GPR
gi|169161381|ref|XP_001719568.1| PREDICTED: hypothetical protein	cationic trypsin	GPR
gi|21040341|ref|NP_620572.1| hemochromatosis protein isoform 3 precursor	cationic trypsin	GPR
gi|113410933|ref|XP_001128342.1| PREDICTED: hypothetical protein	cationic trypsin	GPR
gi|71274109|ref|NP_004547.2| nuclear factor of kappa light polypeptide gene enhancer in B-cells inhibitor epsilon	cationic trypsin	GPR
gi|12597653|ref|NP_075059.1| 5'-nucleotidase domain containing 2 isoform 2	cationic trypsin	GPR
gi|12707572|ref|NP_073155.1| extracellular matrix protein 1 isoform 2 precursor	cationic trypsin	GPR
gi|169166752|ref|XP_001723376.1| PREDICTED: hypothetical protein	cationic trypsin	GPR
gi|169167062|ref|XP_001717475.1| PREDICTED: similar to hCG2038359	cationic trypsin	GPR
gi|67782311|ref|NP_008860.4| superkiller viralicidic activity 2-like homolog	cationic trypsin	GPR
gi|169170073|ref|XP_001719483.1| PREDICTED: similar to hCG1647535 isoform 1	cationic trypsin	GPR
gi|169171969|ref|XP_001723398.1| PREDICTED: similar to hCG2014184	cationic trypsin	GPR
gi|22061787|ref|XP_089866.3| PREDICTED: similar to hCG1991759	cationic trypsin	GPR
gi|113423599|ref|XP_001127487.1| PREDICTED: hypothetical protein	cationic trypsin	GPR
gi|4506589|ref|NP_003720.1| RNA terminal phosphate cyclase domain 1 isoform b	cationic trypsin	GPR
gi|65301115|ref|NP_848635.2| C1q and tumor necrosis factor related protein 9	cationic trypsin	GPR
gi|86793036|ref|NP_000564.2| complement receptor 1 isoform F precursor	cationic trypsin	GPR
gi|16306539|ref|NP_001787.2| cadherin 8 type 2 preproprotein	cationic trypsin	GPR
gi|53692191|ref|NP_001005158.1| Scm-like with four mbt domains 1	cationic trypsin	GPR
gi|14149712|ref|NP_056460.1| C1q and tumor necrosis factor related protein 5	cationic trypsin	GPR
gi|34878735|ref|NP_149438.2| F-box protein 44 isoform 1	cationic trypsin	GPR
gi|117320543|ref|NP_001070965.1| proline-rich protein 3 isoform b	cationic trypsin	GPR
gi|55769557|ref|NP_005072.2| zinc finger protein 142 isoform 2	cationic trypsin	GPR
gi|116734706|ref|NP_001070865.1| interferon regulatory factor 2 binding protein 2 isoform B	cationic trypsin	GPR
gi|4557691|ref|NP_000411.1| Kell blood group metallo-endopeptidase	cationic trypsin	GPR
gi|116284390|ref|NP_001070712.1| glutamate receptor ionotrophic AMPA 4 isoform 3 precursor	cationic trypsin	GPR
gi|69122473|ref|NP_005488.2| connexin 45	cationic trypsin	GPR
gi|21700763|ref|NP_653171.1| hematological and neurological expressed 1-like	cationic trypsin	GPR
gi|89257340|ref|NP_001034792.1| hypothetical protein LOC100132406	cationic trypsin	GPR
gi|111118976|ref|NP_001835.3| collagen type II alpha 1 isoform 1 precursor	cationic trypsin	GPR
gi|4503195|ref|NP_000093.1| cytochrome P450 family 17	cationic trypsin	GPR
gi|169164178|ref|XP_001726612.1| PREDICTED: hypothetical protein	cationic trypsin	GPR
gi|52138725|ref|NP_001004432.1| leucine rich repeat and Ig domain containing 4	cationic trypsin	GPR
gi|157388945|ref|NP_060240.3| elongation of very long chain fatty acids-like 2	cationic trypsin	GPR
gi|148612816|ref|NP_004250.4| RecQ protein-like 5 isoform 1	cationic trypsin	GPR
gi|169166486|ref|XP_001723433.1| PREDICTED: hypothetical protein	cationic trypsin	GPR
gi|169169393|ref|XP_001714625.1| PREDICTED: similar to mCG148451	cationic trypsin	GPR
gi|169180118|ref|XP_001725615.1| PREDICTED: similar to hCG1811779	cationic trypsin	GPR
gi|113422252|ref|XP_372345.3| PREDICTED: similar to hCG1991759	cationic trypsin	GPR
gi|34304383|ref|NP_775748.2| Usher syndrome 1G protein	cationic trypsin	GPR
gi|122937255|ref|NP_001073898.1| hypothetical protein LOC57662 isoform 1	cationic trypsin	GPR
gi|169217465|ref|XP_001720789.1| PREDICTED: similar to spermatogenesis and centriole associated 1	cationic trypsin	GPR
gi|134152683|ref|NP_001077059.1| transmembrane protein 214 isoform 2	cationic trypsin	GPR
gi|18497288|ref|NP_066548.2| latent transforming growth factor beta binding protein 3 isoform 2	cationic trypsin	GPR
gi|21536355|ref|NP_620834.1| TBP-associated factor 6 isoform gamma	cationic trypsin	GPR
gi|148727311|ref|NP_997297.2| hypothetical protein LOC389690	cationic trypsin	GPR
gi|45827708|ref|NP_996735.1| quaking homolog KH domain RNA binding isoform HQK-6	cationic trypsin	GPR
gi|57863307|ref|NP_859073.2| hypothetical protein LOC285908	cationic trypsin	GPR
gi|167466190|ref|NP_001107849.1| forkhead box P3 isoform b	cationic trypsin	GPR
gi|22749183|ref|NP_689783.1| leucine rich repeat and Ig domain containing 2	cationic trypsin	GPR
gi|13489093|ref|NP_073732.1| elongation of very long chain fatty acids-like 1	cationic trypsin	GPR
gi|169167066|ref|XP_001717507.1| PREDICTED: hypothetical protein	cationic trypsin	GPR
gi|27894378|ref|NP_444507.1| chloride intracellular channel 6	cationic trypsin	GPR
gi|195927044|ref|NP_001124313.1| RNA terminal phosphate cyclase domain 1 isoform a	cationic trypsin	GPR
gi|169207289|ref|XP_001723786.1| PREDICTED: hypothetical protein	cationic trypsin	GPR
gi|169210556|ref|XP_001725781.1| PREDICTED: hypothetical protein	cationic trypsin	GPR
gi|117938293|ref|NP_003715.2| jerky isoform a	cationic trypsin	GPR
gi|119395725|ref|NP_085097.3| cytoplasmic polyadenylation element binding protein 1 isoform 1	cationic trypsin	GPR
gi|31377579|ref|NP_689671.2| zinc finger protein 785	cationic trypsin	GPR
gi|16950636|ref|NP_001392.2| lysophosphatidic acid receptor 1	cationic trypsin	GPR
gi|29244924|ref|NP_115597.3| chromodomain helicase DNA binding protein 6	cationic trypsin	GPR
gi|148664230|ref|NP_055929.1| ankyrin repeat and LEM domain containing 2	cationic trypsin	GPR
gi|118442841|ref|NP_689548.2| hypothetical protein LOC123591	cationic trypsin	GPR
gi|157168372|ref|NP_001098056.1| amyotrophic lateral sclerosis 2 (juvenile) chromosome region candidate 8	cationic trypsin	GPR
gi|148276977|ref|NP_004979.3| melanoma antigen family A 1	cationic trypsin	GPR
gi|145580588|ref|NP_060609.2| hypothetical protein LOC55172 isoform 1	cationic trypsin	GPR
gi|22907034|ref|NP_659434.2| folliculin isoform 1	cationic trypsin	GPR
gi|194272161|ref|NP_002212.3| 1D-myo-inositol-trisphosphate 3-kinase B	cationic trypsin	GPR
gi|4505253|ref|NP_002432.1| mutS homolog 5 isoform c	cationic trypsin	GPR
gi|21265113|ref|NP_003954.2| transmembrane 4 superfamily member 5	cationic trypsin	GPR
gi|169163225|ref|XP_001717715.1| PREDICTED: similar to hCG23722	cationic trypsin	GPR
gi|11545910|ref|NP_071444.1| livin inhibitor of apoptosis isoform beta	cationic trypsin	GPR
gi|33859759|ref|NP_115828.1| junctophilin 4	cationic trypsin	GPR
gi|169167428|ref|XP_001716447.1| PREDICTED: hypothetical protein	cationic trypsin	GPR
gi|169173419|ref|XP_001717612.1| PREDICTED: similar to hCG15011	cationic trypsin	GPR
gi|73623441|ref|NP_872312.2| melanoma antigen family B 10	cationic trypsin	GPR
gi|32895368|ref|NP_065084.2| alpha 1 type VIII collagen precursor	cationic trypsin	GPR
gi|38505274|ref|NP_938193.1| voltage-dependent calcium channel alpha 1G subunit isoform 7	cationic trypsin	GPR
gi|62198232|ref|NP_000182.2| 3-hydroxymethyl-3-methylglutaryl-Coenzyme A lyase (hydroxymethylglutaricaciduria)	cationic trypsin	GPR
gi|63252863|ref|NP_115820.2| BTB (POZ) domain containing 12	cationic trypsin	GPR
gi|169213477|ref|XP_001726370.1| PREDICTED: hypothetical protein	cationic trypsin	GPR
gi|169214254|ref|XP_001718804.1| PREDICTED: similar to hCG2042165	cationic trypsin	GPR
gi|195972857|ref|NP_001124427.1| Rho-specific guanine nucleotide exchange factor p114 isoform b	cationic trypsin	GPR
gi|73611944|ref|NP_065873.1| potassium channel subfamily T member 1	cationic trypsin	GPR
gi|62422577|ref|NP_056493.3| neurobeachin	cationic trypsin	GPR
gi|31543099|ref|NP_640333.2| hypothetical protein LOC92346	cationic trypsin	GPR
gi|46409278|ref|NP_997200.1| zinc finger protein 474	cationic trypsin	GPR
gi|194328809|ref|NP_001123616.1| latent transforming growth factor beta binding protein 3 isoform 1	cationic trypsin	GPR
gi|188528648|ref|NP_061978.6| tenascin XB isoform 1 precursor	cationic trypsin	GPR
gi|20336244|ref|NP_002585.2| proprotein convertase subtilisin/kexin type 2	cationic trypsin	GPR
gi|190194423|ref|NP_001121782.1| SPARC-like 1	cationic trypsin	GPR
gi|148368962|ref|NP_079052.2| NKF3 kinase family member	cationic trypsin	GPR
gi|55749865|ref|NP_874358.2| DEAD (Asp-Glu-Ala-Asp) box polypeptide 53	cationic trypsin	GPR
gi|28872803|ref|NP_005178.4| myeloid translocation gene on chromosome 16 isoform MTG16a	cationic trypsin	GPR
gi|117422433|ref|NP_001070968.1| kallikrein-related peptidase 10 preproprotein	cationic trypsin	GPR
gi|66932916|ref|NP_002736.3| mitogen-activated protein kinase 1	cationic trypsin	GPR
gi|169166174|ref|XP_001716495.1| PREDICTED: hypothetical protein	cationic trypsin	GPR
gi|169169065|ref|XP_001717562.1| PREDICTED: hypothetical protein	cationic trypsin	GPR
gi|13435386|ref|NP_059488.2| cytochrome P450 subfamily IIIA polypeptide 4	cationic trypsin	GPR
gi|170016069|ref|NP_060212.4| zinc finger CCHC domain containing 2	cationic trypsin	GPR
gi|18860877|ref|NP_003673.2| MAP-kinase activating death domain-containing protein isoform d	cationic trypsin	GPR
gi|157266298|ref|NP_000470.2| anti-Mullerian hormone	cationic trypsin	GPR
gi|113428514|ref|XP_001128021.1| PREDICTED: similar to hCG2001482	cationic trypsin	GPR
gi|116174742|ref|NP_064608.2| family with sequence similarity 20 member C	cationic trypsin	GPR
gi|40786420|ref|NP_955383.1| hypothetical protein LOC387597	cationic trypsin	GPR
gi|45238849|ref|NP_112241.2| poly(A) binding protein cytoplasmic 3	cationic trypsin	GPR
gi|7657210|ref|NP_055262.1| ADP-ribosylation factor interacting protein 1 isoform 2	cationic trypsin	GPR
gi|4826734|ref|NP_004951.1| fusion (involved in t(12;16) in malignant liposarcoma)	cationic trypsin	GPR
gi|112181200|ref|NP_001036193.1| retinoic acid receptor gamma isoform 2	cationic trypsin	GPR
gi|4505029|ref|NP_000886.1| leukotriene A4 hydrolase	cationic trypsin	GPR
gi|33598924|ref|NP_057324.2| scavenger receptor class A member 3 isoform 1	cationic trypsin	GPR
gi|50843837|ref|NP_060541.3| hypothetical protein LOC55701	cationic trypsin	GPR
gi|169165514|ref|XP_001714353.1| PREDICTED: similar to hCG2036843	cationic trypsin	GPR
gi|148539846|ref|NP_001932.2| desmocollin 3 isoform Dsc3a preproprotein	cationic trypsin	GPR
gi|38327632|ref|NP_001945.3| discoidin domain receptor family member 1 isoform b	cationic trypsin	GPR
gi|14249168|ref|NP_116025.1| proline/serine-rich coiled-coil 1 isoform a	cationic trypsin	GPR
gi|169203006|ref|XP_001717409.1| PREDICTED: hypothetical protein	cationic trypsin	GPR
gi|169207753|ref|XP_001715679.1| PREDICTED: hypothetical protein	cationic trypsin	GPR
gi|169209469|ref|XP_001718501.1| PREDICTED: similar to ZFP1 protein	cationic trypsin	GPR
gi|89058023|ref|XP_949990.1| PREDICTED: similar to hCG2036654	cationic trypsin	GPR
gi|45580707|ref|NP_703157.2| heparan sulfate 6-O-sulfotransferase 3	cationic trypsin	GPR
gi|45505155|ref|NP_110420.3| F-box protein 38 isoform a	cationic trypsin	GPR
gi|110347429|ref|NP_005111.2| mediator of RNA polymerase II transcription subunit 12 homolog	cationic trypsin	GPR
gi|73486666|ref|NP_001842.3| alpha 1 type IX collagen isoform 1 precursor	cationic trypsin	GPR
gi|13876386|ref|NP_112598.1| epiplakin 1	cationic trypsin	GPR
gi|164414437|ref|NP_001106699.1| netrin G1 isoform 2	cationic trypsin	GPR
gi|18079216|ref|NP_065815.1| CASK interacting protein 1	cationic trypsin	GPR
gi|7661974|ref|NP_055606.1| maternal embryonic leucine zipper kinase	cationic trypsin	GPR
gi|37622907|ref|NP_932173.1| voltage-gated sodium channel type V alpha isoform a	cationic trypsin	GPR
gi|118572585|ref|NP_005845.2| receptor activity modifying protein 2 precursor	cationic trypsin	GPR
gi|169169746|ref|XP_001718776.1| PREDICTED: hypothetical protein	cationic trypsin	GPR
gi|33598931|ref|NP_663325.1| scavenger receptor class F member 1 isoform 3 precursor	cationic trypsin	GPR
gi|169173425|ref|XP_001717703.1| PREDICTED: hypothetical protein	cationic trypsin	GPR
gi|58530873|ref|NP_005358.2| melanoma antigen family A 12	cationic trypsin	GPR
gi|169201955|ref|XP_001130973.2| PREDICTED: similar to hCG1793014	cationic trypsin	GPR
gi|89033790|ref|XP_937421.1| PREDICTED: hypothetical protein	cationic trypsin	GPR
gi|169206591|ref|XP_001716216.1| PREDICTED: hypothetical protein	cationic trypsin	GPR
gi|189011566|ref|NP_001120982.1| adenomatous polyposis coli	cationic trypsin	GPR
gi|169213481|ref|XP_001726387.1| PREDICTED: hypothetical protein	cationic trypsin	GPR
gi|117938297|ref|NP_001071087.1| UBX domain protein 2B	cationic trypsin	GPR
gi|73747881|ref|NP_055928.3| zinc finger ZZ type with EF hand domain 1	cationic trypsin	GPR
gi|50843820|ref|NP_062536.2| sickle tail isoform 1	cationic trypsin	GPR
gi|148539853|ref|NP_573441.2| epidermal growth factor receptor pathway substrate 8-like protein 1 isoform a	cationic trypsin	GPR
gi|73486664|ref|NP_511040.2| alpha 1 type IX collagen isoform 2 precursor	cationic trypsin	GPR
gi|153285408|ref|NP_000244.2| microsomal triglyceride transfer protein large subunit precursor	cationic trypsin	GPR
gi|122937233|ref|NP_001073887.1| discs large (Drosophila) homolog-associated protein 3	cationic trypsin	GPR
gi|194294521|ref|NP_006268.2| intersectin 2 isoform 1	cationic trypsin	GPR
gi|169163232|ref|XP_001718026.1| PREDICTED: hypothetical protein	cationic trypsin	GPR
gi|169164554|ref|XP_001721925.1| PREDICTED: similar to GHPS3125	cationic trypsin	GPR
gi|122937199|ref|NP_001073870.1| hypothetical protein LOC147699	cationic trypsin	GPR
gi|169170482|ref|XP_001714536.1| PREDICTED: similar to LOC441239 protein	cationic trypsin	GPR
gi|169203010|ref|XP_001717514.1| PREDICTED: similar to glycerophosphodiester phosphodiesterase domain containing 5	cationic trypsin	GPR
gi|169208234|ref|XP_001719664.1| PREDICTED: hypothetical protein	cationic trypsin	GPR
gi|17981696|ref|NP_511042.1| cyclin-dependent kinase inhibitor 2B isoform 2	cationic trypsin	GPR
gi|113428809|ref|XP_001130238.1| PREDICTED: hypothetical protein	cationic trypsin	GPR
gi|58533176|ref|NP_001011657.1| zinc finger matrin type 1 isoform 1	cationic trypsin	GPR
gi|66571327|ref|NP_065965.3| ring finger protein 213	cationic trypsin	GPR
gi|169216977|ref|XP_001719446.1| PREDICTED: hypothetical protein	cationic trypsin	GPR
gi|28274709|ref|NP_009087.1| zinc finger X-linked duplicated A	cationic trypsin	GPR
gi|109134349|ref|NP_036265.3| coatomer protein complex subunit gamma 2	cationic trypsin	GPR
gi|21614507|ref|NP_659508.1| cytokine-inducible SH2-containing protein isoform 2	cationic trypsin	GPR
gi|148229481|ref|NP_001073915.2| hypothetical protein LOC143678	cationic trypsin	GPR
gi|55741857|ref|NP_056327.3| dynein axonemal heavy chain 1	cationic trypsin	GPR
gi|37595548|ref|NP_055750.2| phosphoinositol 3-phosphate-binding protein-3	cationic trypsin	GPR
gi|54607033|ref|NP_001005731.1| integrin beta 4 isoform 3 precursor	cationic trypsin	GPR
gi|20070215|ref|NP_006096.2| Rap guanine nucleotide exchange factor 3 isoform b	cationic trypsin	GPR
gi|169164860|ref|XP_944799.3| PREDICTED: similar to hCG2012694	cationic trypsin	GPR
gi|169203012|ref|XP_001717539.1| PREDICTED: similar to hCG1820409	cationic trypsin	GPR
gi|169205613|ref|XP_001719131.1| PREDICTED: similar to hCG2041215	cationic trypsin	GPR
gi|6912460|ref|NP_036428.1| GRB2-associated binding protein 2 isoform b	cationic trypsin	GPR
gi|29294627|ref|NP_003613.2| PTPRF interacting protein binding protein 1 isoform 1	cationic trypsin	GPR
gi|115298682|ref|NP_055987.2| HBxAg transactivated protein 2	cationic trypsin	GPR
gi|169211918|ref|XP_001718665.1| PREDICTED: similar to MGC40489 protein	cationic trypsin	GPR
gi|5803117|ref|NP_003457.1| paired box 8 isoform PAX8A	cationic trypsin	GPR
gi|27502411|ref|NP_758863.1| CD46 antigen complement regulatory protein isoform 6 precursor	cationic trypsin	GPR
gi|112789555|ref|NP_598377.3| ADAM metallopeptidase with thrombospondin type 1 motif 19 preproprotein	cationic trypsin	GPR
gi|156119609|ref|NP_996806.2| YY2 transcription factor	cationic trypsin	GPR
gi|4758384|ref|NP_004108.1| FK506 binding protein 5	cationic trypsin	GPR
gi|7657581|ref|NP_055066.1| solute carrier family 25 member 13 (citrin)	cationic trypsin	GPR
gi|48255931|ref|NP_001001520.1| hepatoma-derived growth factor-related protein 2 isoform 1	cationic trypsin	GPR
gi|189011586|ref|NP_631902.2| amyotrophic lateral sclerosis 2 (juvenile) chromosome region candidate 12 isoform a	cationic trypsin	GPR
gi|89142730|ref|NP_000082.2| alpha 3 type IV collagen isoform 1 precursor	cationic trypsin	GPR
gi|72256200|ref|NP_004317.2| B-cell CLL/lymphoma 9	cationic trypsin	GPR
gi|79750944|ref|NP_115548.1| ubiquitin specific protease 42	cationic trypsin	GPR
gi|4507157|ref|NP_003096.1| sortilin-related receptor containing LDLR class A repeats preproprotein	cationic trypsin	GPR
gi|169168404|ref|XP_001715908.1| PREDICTED: hypothetical protein	cationic trypsin	GPR
gi|130978962|ref|NP_075065.2| adrenocortical dysplasia homolog isoform 2	cationic trypsin	GPR
gi|113421924|ref|XP_001131272.1| PREDICTED: hypothetical protein	cationic trypsin	GPR
gi|48526509|ref|NP_001001563.1| translocase of inner mitochondrial membrane 50 homolog	cationic trypsin	GPR
gi|124244083|ref|NP_036298.2| F-box protein 10	cationic trypsin	GPR
gi|16950638|ref|NP_476500.1| lysophosphatidic acid receptor 1	cationic trypsin	GPR
gi|87116683|ref|NP_659419.3| proline/serine-rich coiled-coil 2	cationic trypsin	GPR
gi|46359075|ref|NP_055884.2| zinc finger protein 423	cationic trypsin	GPR
gi|13540582|ref|NP_110425.1| Williams-Beuren syndrome chromosome region 16	cationic trypsin	GPR
gi|169166180|ref|XP_001721064.1| PREDICTED: similar to genethonin 1 isoform 2	cationic trypsin	GPR
gi|169168728|ref|XP_001126128.2| PREDICTED: similar to novel EGF-like domain containing protein	cationic trypsin	GPR
gi|40538804|ref|NP_740746.3| G protein-coupled receptor 97	cationic trypsin	GPR
gi|86788132|ref|NP_001034438.1| EGF-containing fibulin-like extracellular matrix protein 1 precursor	cationic trypsin	GPR
gi|169203015|ref|XP_001717576.1| PREDICTED: similar to hCG27406 partial	cationic trypsin	GPR
gi|119393895|ref|NP_001073272.1| acid alpha-glucosidase preproprotein	cationic trypsin	GPR
gi|23463326|ref|NP_694948.1| POU domain class 5 transcription factor 2	cationic trypsin	GPR
gi|113426528|ref|XP_943091.2| PREDICTED: similar to hCG2042536	cationic trypsin	GPR
gi|32967283|ref|NP_861515.1| ubiquitin-conjugating enzyme E2C isoform 2	cationic trypsin	GPR
gi|33589848|ref|NP_003218.2| transferrin receptor 2	cationic trypsin	GPR
gi|89886484|ref|NP_775954.2| XK Kell blood group complex subunit-related family member 6 isoform b	cationic trypsin	GPR
gi|169216981|ref|XP_001714892.1| PREDICTED: hypothetical protein	cationic trypsin	GPR
gi|169217305|ref|XP_001714111.1| PREDICTED: hypothetical protein	cationic trypsin	GPR
gi|13194195|ref|NP_055942.1| Mid-1-related chloride channel 1 isoform 2	cationic trypsin	GPR
gi|51479184|ref|NP_001003760.2| kelch repeat and BTB (POZ) domain containing 1	cationic trypsin	GPR
gi|55743071|ref|NP_000044.2| ATPase Cu++ transporting beta polypeptide isoform a	cationic trypsin	GPR
gi|21536357|ref|NP_620835.1| TBP-associated factor 6 isoform delta	cationic trypsin	GPR
gi|11321571|ref|NP_003053.1| slit homolog 3	cationic trypsin	GPR
gi|134254466|ref|NP_001077071.1| patched isoform M	cationic trypsin	GPR
gi|41872646|ref|NP_055595.2| cullin 7	cationic trypsin	GPR
gi|188497716|ref|NP_037398.2| catenin alpha 3	cationic trypsin	GPR
gi|194239723|ref|NP_001123525.1| eukaryotic translation elongation factor 1 delta isoform 1	cationic trypsin	GPR
gi|197116386|ref|NP_001127703.1| 5'-nucleotidase domain containing 2 isoform 1	cationic trypsin	GPR
gi|16933557|ref|NP_003728.1| dachsous 1 precursor	cationic trypsin	GPR
gi|169166182|ref|XP_001721060.1| PREDICTED: similar to genethonin 1 isoform 1	cationic trypsin	GPR
gi|126723547|ref|NP_079357.2| hypothetical protein LOC57523	cationic trypsin	GPR
gi|169171985|ref|XP_001716765.1| PREDICTED: similar to hCG1821214	cationic trypsin	GPR
gi|5174749|ref|NP_005996.1| wolframin	cationic trypsin	GPR
gi|19913394|ref|NP_008863.3| smoothelin isoform c	cationic trypsin	GPR
gi|27894344|ref|NP_775180.1| nuclear receptor subfamily 4 group A member 1	cationic trypsin	GPR
gi|33624861|ref|NP_878914.1| spectrin repeat containing nuclear envelope 2 isoform 2	cationic trypsin	GPR
gi|115392150|ref|NP_001035088.2| hypothetical protein LOC644815	cationic trypsin	GPR
gi|188497718|ref|NP_001120856.1| catenin alpha 3	cationic trypsin	GPR
gi|40217799|ref|NP_079082.2| hypothetical protein LOC79864 isoform 1	cationic trypsin	GPR
gi|169164562|ref|XP_001715832.1| PREDICTED: hypothetical protein LOC151176	cationic trypsin	GPR
gi|33383239|ref|NP_872629.1| protein kinase Myt1 isoform 2	cationic trypsin	GPR
gi|169170489|ref|XP_001714634.1| PREDICTED: hypothetical protein	cationic trypsin	GPR
gi|10864011|ref|NP_067022.1| sulfide dehydrogenase like	cationic trypsin	GPR
gi|169203018|ref|XP_001717680.1| PREDICTED: similar to hCG1640299	cationic trypsin	GPR
gi|169204628|ref|XP_001717294.1| PREDICTED: similar to hCG2045644	cationic trypsin	GPR
gi|22779873|ref|NP_690045.1| family with sequence similarity 89 member B isoform 2	cationic trypsin	GPR
gi|169213867|ref|XP_001722122.1| PREDICTED: hypothetical protein	cationic trypsin	GPR
gi|86793109|ref|NP_000642.3| complement receptor 1 isoform S precursor	cationic trypsin	GPR
gi|156766045|ref|NP_001096617.1| GRB10 interacting GYF protein 2 isoform a	cationic trypsin	GPR
gi|17978491|ref|NP_510966.1| CD97 antigen isoform 1 precursor	cationic trypsin	GPR
gi|4506453|ref|NP_002891.1| retinol-binding protein 3 precursor	cationic trypsin	GPR
gi|71040092|ref|NP_001020764.1| ADP-ribosylation factor interacting protein 1 isoform 2	cationic trypsin	GPR
gi|189458812|ref|NP_000149.3| glucan (1 4-alpha-) branching enzyme 1	cationic trypsin	GPR
gi|187960086|ref|NP_997235.3| cytochrome P450 family 4 subfamily v polypeptide 2	cationic trypsin	GPR
gi|148746183|ref|NP_065849.1| ubiquitin specific protease 35	cationic trypsin	GPR
gi|194440685|ref|NP_001001412.3| calcium homeostasis modulator 1	cationic trypsin	GPR
gi|4507737|ref|NP_003314.1| tubby like protein 2	cationic trypsin	GPR
gi|17933774|ref|NP_525129.1| transcription elongation factor A (SII)-like 2	cationic trypsin	GPR
gi|169163567|ref|XP_001715065.1| PREDICTED: hypothetical protein	cationic trypsin	GPR
gi|20986531|ref|NP_620407.1| mitogen-activated protein kinase 1	cationic trypsin	GPR
gi|169164868|ref|XP_001724396.1| PREDICTED: similar to GHPS3125	cationic trypsin	GPR
gi|52421790|ref|NP_149132.2| mitogen-activated protein kinase kinase kinase 9	cationic trypsin	GPR
gi|169165522|ref|XP_001720643.1| PREDICTED: hypothetical protein isoform 1	cationic trypsin	GPR
gi|38569477|ref|NP_942584.1| metaxin 1 isoform 2	cationic trypsin	GPR
gi|169167740|ref|XP_001717520.1| PREDICTED: hypothetical protein	cationic trypsin	GPR
gi|169168044|ref|XP_001714874.1| PREDICTED: hypothetical protein	cationic trypsin	GPR
gi|169172335|ref|XP_001715716.1| PREDICTED: hypothetical protein	cationic trypsin	GPR
gi|191250771|ref|NP_064533.3| spire homolog 1 isoform b	cationic trypsin	GPR
gi|169172684|ref|XP_001714389.1| PREDICTED: similar to glutamic-oxaloacetic transaminase 1-like 1	cationic trypsin	GPR
gi|13376824|ref|NP_079493.1| UL16 binding protein 2	cationic trypsin	GPR
gi|166795252|ref|NP_056122.1| hypothetical protein LOC23359	cationic trypsin	GPR
gi|169201963|ref|XP_001719053.1| PREDICTED: hypothetical protein	cationic trypsin	GPR
gi|52630338|ref|NP_001005290.1| proline/serine-rich coiled-coil 1 isoform b	cationic trypsin	GPR
gi|169207310|ref|XP_001716561.1| PREDICTED: hypothetical protein	cationic trypsin	GPR
gi|38016904|ref|NP_061905.2| thrombospondin repeat containing 1 isoform 1	cationic trypsin	GPR
gi|113426703|ref|XP_001133697.1| PREDICTED: similar to hCG27965	cationic trypsin	GPR
gi|4758598|ref|NP_004624.1| interleukin 1 receptor type II precursor	cationic trypsin	GPR
gi|189011568|ref|NP_001120983.1| adenomatous polyposis coli	cationic trypsin	GPR
gi|122937388|ref|NP_001074010.1| MAX gene associated	cationic trypsin	GPR
gi|169216986|ref|XP_001720392.1| PREDICTED: hypothetical protein	cationic trypsin	GPR
gi|31377568|ref|NP_689966.2| signal peptide CUB domain EGF-like 3	cationic trypsin	GPR
gi|5031703|ref|NP_005745.1| Ras-GTPase-activating protein SH3-domain-binding protein	cationic trypsin	GPR
gi|30089980|ref|NP_003732.2| chordin	cationic trypsin	GPR
gi|40068485|ref|NP_073745.2| von Willebrand factor A domain containing 1 isoform 1	cationic trypsin	GPR
gi|33620769|ref|NP_008841.2| retinoblastoma-binding protein 6 isoform 1	cationic trypsin	GPR
gi|12383062|ref|NP_073733.1| kinesin light chain 2	cationic trypsin	GPR
gi|4507351|ref|NP_003178.1| TAF9 RNA polymerase II isoform a	cationic trypsin	GPR
gi|88703041|ref|NP_689419.2| sorting nexin 6 isoform b	cationic trypsin	GPR
gi|150378463|ref|NP_001092882.1| MYST histone acetyltransferase (monocytic leukemia) 3	cationic trypsin	GPR
gi|45827710|ref|NP_996736.1| quaking homolog KH domain RNA binding isoform HQK-7	cationic trypsin	GPR
gi|45505137|ref|NP_714914.2| podocan	cationic trypsin	GPR
gi|4826663|ref|NP_005084.1| core-binding factor runt domain alpha subunit 2; translocated to 2 isoform MTGR1b	cationic trypsin	GPR
gi|148233596|ref|NP_006717.2| LPS-responsive vesicle trafficking beach and anchor containing	cationic trypsin	GPR
gi|29294651|ref|NP_803187.1| dicer1	cationic trypsin	GPR
gi|169161100|ref|XP_001717450.1| PREDICTED: similar to NBPF9	cationic trypsin	GPR
gi|8923946|ref|NP_061137.1| sphingomyelin phosphodiesterase 3 neutral membrane	cationic trypsin	GPR
gi|113412968|ref|XP_001132314.1| PREDICTED: similar to hCG2040074	cationic trypsin	GPR
gi|7706693|ref|NP_056968.1| membrane-bound transcription factor peptidase site 2	cationic trypsin	GPR
gi|169165524|ref|XP_001720644.1| PREDICTED: hypothetical protein isoform 2	cationic trypsin	GPR
gi|169190393|ref|XP_001724374.1| PREDICTED: hypothetical protein	cationic trypsin	GPR
gi|113423626|ref|XP_001131779.1| PREDICTED: hypothetical protein isoform 1	cationic trypsin	GPR
gi|169205625|ref|XP_001719296.1| PREDICTED: hypothetical protein	cationic trypsin	GPR
gi|169214267|ref|XP_001727043.1| PREDICTED: similar to hCG1996858	cationic trypsin	GPR
gi|39930517|ref|NP_612361.1| sterile alpha motif domain containing 1	cationic trypsin	GPR
gi|42544130|ref|NP_004621.2| splicing factor 1 isoform 1	cationic trypsin	GPR
gi|54607141|ref|NP_060626.2| vacuolar protein sorting 13D isoform 2	cationic trypsin	GPR
gi|12383060|ref|NP_073731.1| cytochrome P450 family 3 subfamily A polypeptide 43 isoform 1	cationic trypsin	GPR
gi|11345462|ref|NP_068747.1| signal peptidase complex subunit 3	cationic trypsin	GPR
gi|169161400|ref|XP_001722851.1| PREDICTED: hypothetical protein	cationic trypsin	GPR
gi|4557707|ref|NP_000416.1| L1 cell adhesion molecule isoform 1 precursor	cationic trypsin	GPR
gi|119395722|ref|NP_001073003.1| cytoplasmic polyadenylation element binding protein 1 isoform 3	cationic trypsin	GPR
gi|91208437|ref|NP_057657.2| GEM interacting protein	cationic trypsin	GPR
gi|49355818|ref|NP_115618.2| plexin A1	cationic trypsin	GPR
gi|169179128|ref|XP_001716996.1| PREDICTED: similar to chromosome 9 open reading frame 147	cationic trypsin	GPR
gi|38505276|ref|NP_938194.1| voltage-dependent calcium channel alpha 1G subunit isoform 5	cationic trypsin	GPR
gi|113423989|ref|XP_001133168.1| PREDICTED: hypothetical protein	cationic trypsin	GPR
gi|169206166|ref|XP_001714952.1| PREDICTED: hypothetical protein	cationic trypsin	GPR
gi|4504713|ref|NP_002187.1| insulinoma-associated 1	cationic trypsin	GPR
gi|169209495|ref|XP_001725418.1| PREDICTED: hypothetical protein	cationic trypsin	GPR
gi|169210843|ref|XP_001723539.1| PREDICTED: hypothetical protein	cationic trypsin	GPR
gi|169211599|ref|XP_001725031.1| PREDICTED: hypothetical protein	cationic trypsin	GPR
gi|38194224|ref|NP_005289.2| G protein-coupled receptor 25	cationic trypsin	GPR
gi|40068487|ref|NP_954572.1| von Willebrand factor A domain containing 1 isoform 2	cationic trypsin	GPR
gi|30172548|ref|NP_840060.1| developmentally regulated protein TPO1	cationic trypsin	GPR
gi|109134344|ref|NP_001018009.2| SH3-domain binding protein 5 (BTK-associated) isoform b	cationic trypsin	GPR
gi|109715825|ref|NP_689668.3| zinc finger protein 690	cationic trypsin	GPR
gi|169790841|ref|NP_002273.3| keratin 83	cationic trypsin	GPR
gi|12007648|ref|NP_072090.1| aldehyde dehydrogenase 8A1 isoform 1	cationic trypsin	GPR
gi|169163569|ref|XP_496582.4| PREDICTED: similar to glycosylphosphatidylinositol anchor attachment protein 1 homolog (yeast) isoform 1	cationic trypsin	GPR
gi|169164871|ref|XP_001724510.1| PREDICTED: hypothetical protein	cationic trypsin	GPR
gi|42476024|ref|NP_060206.2| THUMP domain containing 1	cationic trypsin	GPR
gi|42794271|ref|NP_981932.1| iodotyrosine dehalogenase 1	cationic trypsin	GPR
gi|169173439|ref|XP_001713967.1| PREDICTED: similar to hydroxyproline-rich glycoprotein VSP-3	cationic trypsin	GPR
gi|169180140|ref|XP_001726132.1| PREDICTED: hypothetical protein	cationic trypsin	GPR
gi|169205627|ref|XP_001719432.1| PREDICTED: similar to UDP-GalNAc: polypeptide N-acetylgalactosaminyltransferase	cationic trypsin	GPR
gi|52353302|ref|NP_001005209.1| transmembrane protein 198	cationic trypsin	GPR
gi|21450743|ref|NP_659454.1| IIIG9 protein	cationic trypsin	GPR
gi|169215330|ref|XP_001722747.1| PREDICTED: similar to Pyridoxal (pyridoxine vitamin B6) kinase	cationic trypsin	GPR
gi|13994345|ref|NP_114156.1| fibroblast growth factor binding protein 2	cationic trypsin	GPR
gi|169216991|ref|XP_001715190.1| PREDICTED: hypothetical protein	cationic trypsin	GPR
gi|151301175|ref|NP_067037.1| hypothetical protein LOC58489	cationic trypsin	GPR
gi|57863269|ref|NP_055871.1| ribosomal RNA processing 1 homolog B	cationic trypsin	GPR
gi|20336182|ref|NP_612193.1| paired basic amino acid cleaving system 4 isoform g preproprotein	cationic trypsin	GPR
gi|122939147|ref|NP_115885.2| Rho GTPase activating protein 9 isoform 1	cationic trypsin	GPR
gi|38788319|ref|NP_005266.2| guanine nucleotide binding protein-like 1	cationic trypsin	GPR
gi|40254442|ref|NP_002664.2| plexin B1	cationic trypsin	GPR
gi|148664232|ref|NP_945345.2| transglutaminase 6	cationic trypsin	GPR
gi|51459512|ref|XP_498841.1| PREDICTED: hypothetical protein	cationic trypsin	GPR
gi|6996021|ref|NP_000388.2| cytochrome b-245 beta polypeptide	cationic trypsin	GPR
gi|169163864|ref|XP_001715884.1| PREDICTED: hypothetical protein	cationic trypsin	GPR
gi|4503617|ref|NP_001431.1| Reg receptor	cationic trypsin	GPR
gi|63082033|ref|NP_057259.2| hypothetical protein LOC51149 isoform 1	cationic trypsin	GPR
gi|41350216|ref|NP_061982.3| beta-1 4-mannosyltransferase	cationic trypsin	GPR
gi|169216993|ref|XP_001715207.1| PREDICTED: melanoma antigen family B 5	cationic trypsin	GPR
gi|169217467|ref|XP_001720798.1| PREDICTED: similar to Serine/threonine-protein kinase LMTK1 (Lemur tyrosine kinase 1) (Apoptosis-associated tyrosine kinase) (AATYK) (Brain apoptosis-associated tyrosine kinase) (CDK5-binding protein) (p35-binding protein) (p35BP) partial	cationic trypsin	GPR
gi|17978489|ref|NP_001775.2| CD97 antigen isoform 2 precursor	cationic trypsin	GPR
gi|193794817|ref|NP_942143.3| sialic acid binding Ig-like lectin 6 isoform 3 precursor	cationic trypsin	GPR
gi|57529246|ref|NP_006668.1| ubiquitin specific peptidase 19	cationic trypsin	GPR
gi|156151443|ref|NP_001095876.1| alpha-kinase 1	cationic trypsin	GPR
gi|68299795|ref|NP_001261.2| chromodomain helicase DNA binding protein 1	cationic trypsin	GPR
gi|194272180|ref|NP_001123554.1| plexin B1	cationic trypsin	GPR
gi|148833506|ref|NP_001092093.1| obscurin cytoskeletal calmodulin and titin-interacting RhoGEF isoform b	cationic trypsin	GPR
gi|118572601|ref|NP_058632.2| ubinuclein 1	cationic trypsin	GPR
gi|113415005|ref|XP_001131315.1| PREDICTED: similar to ribosomal protein L23a	cationic trypsin	GPR
gi|189217425|ref|NP_001121189.1| laminin alpha 3 subunit isoform 3	cationic trypsin	GPR
gi|5902112|ref|NP_008948.1| SRY (sex determining region Y)-box 30 isoform b	cationic trypsin	GPR
gi|169171318|ref|XP_001715330.1| PREDICTED: similar to zinc finger protein 316	cationic trypsin	GPR
gi|169206171|ref|XP_001715035.1| PREDICTED: hypothetical protein	cationic trypsin	GPR
gi|169209147|ref|XP_001715666.1| PREDICTED: hypothetical protein	cationic trypsin	GPR
gi|169209500|ref|XP_001718642.1| PREDICTED: similar to hCG2042536	cationic trypsin	GPR
gi|40805854|ref|NP_872315.2| thrombospondin type I domain containing 3 isoform 3	cationic trypsin	GPR
gi|89059963|ref|XP_042978.5| PREDICTED: FERM and PDZ domain containing 3	cationic trypsin	GPR
gi|40255182|ref|NP_775833.2| potassium channel tetramerisation domain containing 20	cationic trypsin	GPR
gi|29725624|ref|NP_775736.2| collagen type XXIII alpha 1	cationic trypsin	GPR
gi|154275767|ref|NP_001035362.3| ADAMTS-like 1 isoform 4 precursor	cationic trypsin	GPR
gi|194097335|ref|NP_000227.2| lipase C precursor	cationic trypsin	GPR
gi|116686120|ref|NP_870998.2| periaxin isoform 2	cationic trypsin	GPR
gi|7019503|ref|NP_037520.1| prolactin regulatory element binding protein	cationic trypsin	GPR
gi|193794819|ref|NP_942142.3| sialic acid binding Ig-like lectin 6 isoform 2 precursor	cationic trypsin	GPR
gi|148747862|ref|NP_001092002.1| Rap guanine nucleotide exchange factor 3 isoform b	cationic trypsin	GPR
gi|169164205|ref|XP_001720087.1| PREDICTED: similar to hCG23722	cationic trypsin	GPR
gi|47271479|ref|NP_849155.2| Na+/H+ exchanger domain containing 2	cationic trypsin	GPR
gi|31542539|ref|NP_005138.2| DnaJ (Hsp40) homolog subfamily A member 3	cationic trypsin	GPR
gi|169194701|ref|XP_001724787.1| PREDICTED: hypothetical protein	cationic trypsin	GPR
gi|38373695|ref|NP_003378.3| WAS/WASL interacting protein family member 1	cationic trypsin	GPR
gi|126116565|ref|NP_055872.3| MYC binding protein 2	cationic trypsin	GPR
gi|7524361|ref|NP_039245.1| paired box 8 isoform PAX8B	cationic trypsin	GPR
gi|169213501|ref|XP_001719046.1| PREDICTED: hypothetical protein	cationic trypsin	GPR
gi|169216996|ref|XP_001715246.1| PREDICTED: hypothetical protein	cationic trypsin	GPR
gi|73760415|ref|NP_001027392.1| syntaxin binding protein 1 isoform b	cationic trypsin	GPR
gi|28973797|ref|NP_787098.2| hypothetical protein LOC79701 isoform 2	cationic trypsin	GPR
gi|169218331|ref|XP_001723798.1| PREDICTED: hypothetical protein	cationic trypsin	GPR
gi|20149588|ref|NP_009113.3| Ras association domain family 1 isoform A	cationic trypsin	GPR
gi|124487387|ref|NP_997279.2| ring finger protein 207	cationic trypsin	GPR
gi|193794821|ref|NP_001236.4| sialic acid binding Ig-like lectin 6 isoform 1 precursor	cationic trypsin	GPR
gi|154759242|ref|NP_001005480.2| olfactory receptor family 2 subfamily A member 2	cationic trypsin	GPR
gi|157817073|ref|NP_055898.1| Cdc2-related kinase arginine/serine-rich isoform 2	cationic trypsin	GPR
gi|110431336|ref|NP_872378.3| zinc finger and SCAN domain containing 1	cationic trypsin	GPR
gi|79750824|ref|NP_001030611.1| hypothetical protein LOC64855 isoform 2	cationic trypsin	GPR
gi|4759336|ref|NP_004620.1| Fanconi anemia complementation group G	cationic trypsin	GPR
gi|5032105|ref|NP_005623.1| small optic lobes	cationic trypsin	GPR
gi|21389421|ref|NP_653212.1| cytochrome b5 domain containing 2	cationic trypsin	GPR
gi|119829187|ref|NP_000485.3| alpha 1 type XVII collagen	cationic trypsin	GPR
gi|194294523|ref|NP_062541.3| intersectin 2 isoform 3	cationic trypsin	GPR
gi|18105032|ref|NP_000484.2| type X collagen alpha 1 precursor	cationic trypsin	GPR
gi|4502131|ref|NP_001155.1| amyloid beta A4 precursor protein-binding family B member 1 isoform E9	cationic trypsin	GPR
gi|51094101|ref|NP_076977.3| DEAD (Asp-Glu-Ala-Asp) box polypeptide 54 isoform 2	cationic trypsin	GPR
gi|169164207|ref|XP_001720092.1| PREDICTED: hypothetical protein	cationic trypsin	GPR
gi|17136148|ref|NP_001174.2| ATPase H+ transporting lysosomal accessory protein 1 precursor	cationic trypsin	GPR
gi|169203477|ref|XP_001722389.1| PREDICTED: similar to unc-93 homolog B1 (C. elegans)	cationic trypsin	GPR
gi|53988387|ref|NP_443101.1| tweety 2 isoform 2	cationic trypsin	GPR
gi|169216998|ref|XP_001720552.1| PREDICTED: hypothetical protein	cationic trypsin	GPR
gi|20270305|ref|NP_620135.1| synaptotagmin-like 5	cationic trypsin	GPR
gi|8393516|ref|NP_057006.1| NAD(P) dependent steroid dehydrogenase-like	cationic trypsin	GPR
gi|38505159|ref|NP_006593.2| transcription factor-like 5 protein	cationic trypsin	GPR
gi|32967603|ref|NP_038476.2| bromodomain adjacent to zinc finger domain 1A isoform a	cationic trypsin	GPR
gi|189011592|ref|NP_001120863.1| amyotrophic lateral sclerosis 2 (juvenile) chromosome region candidate 12 isoform b	cationic trypsin	GPR
gi|88501734|ref|NP_000623.2| integrin alpha M precursor	cationic trypsin	GPR
gi|42475970|ref|NP_149014.3| synapse defective 1 Rho GTPase homolog 1	cationic trypsin	GPR
gi|169167450|ref|XP_001717254.1| PREDICTED: hypothetical protein LOC22993	cationic trypsin	GPR
gi|169168052|ref|XP_001720969.1| PREDICTED: hypothetical protein	cationic trypsin	GPR
gi|169170502|ref|XP_001714897.1| PREDICTED: hypothetical protein	cationic trypsin	GPR
gi|141802362|ref|NP_722577.2| G-protein coupled receptor 113	cationic trypsin	GPR
gi|38202246|ref|NP_055538.2| syntaphilin	cationic trypsin	GPR
gi|32528282|ref|NP_863654.1| acyl-CoA thioesterase 7 isoform hBACHb	cationic trypsin	GPR
gi|119433677|ref|NP_000074.2| chloride channel 1 skeletal muscle	cationic trypsin	GPR
gi|169213504|ref|XP_933144.2| PREDICTED: similar to KIAA1193 protein	cationic trypsin	GPR
gi|42544125|ref|NP_973724.1| splicing factor 1 isoform 2	cationic trypsin	GPR
gi|21630257|ref|NP_071328.2| Mdm2 transformed 3T3 cell double minute 2 p53 binding protein binding protein	cationic trypsin	GPR
gi|9845267|ref|NP_063946.1| N-acylsphingosine amidohydrolase 2	cationic trypsin	GPR
gi|169234742|ref|NP_001007526.2| NACHT and WD repeat domain containing 1	cationic trypsin	GPR
gi|33620716|ref|NP_061173.1| retinoblastoma-binding protein 6 isoform 2	cationic trypsin	GPR
gi|110618253|ref|NP_005026.3| mitochondrial DNA-directed RNA polymerase precursor	cationic trypsin	GPR
gi|196114970|ref|NP_001124481.1| protein tyrosine phosphatase non-receptor type 12 isoform 3	cationic trypsin	GPR
gi|13259527|ref|NP_075013.1| survival of motor neuron 2 centromeric isoform a	cationic trypsin	GPR
gi|16306532|ref|NP_001788.2| cadherin 11 type 2 preproprotein	cationic trypsin	GPR
gi|148529025|ref|NP_443141.3| pleckstrin homology domain containing family G (with RhoGef domain) member 4B	cationic trypsin	GPR
gi|169161410|ref|XP_001715985.1| PREDICTED: similar to hCG1810766	cationic trypsin	GPR
gi|4504859|ref|NP_002241.1| intermediate conductance calcium-activated potassium channel protein 1	cationic trypsin	GPR
gi|18641362|ref|NP_563578.1| protein tyrosine phosphatase receptor type C isoform 2 precursor	cationic trypsin	GPR
gi|169163575|ref|XP_001720694.1| PREDICTED: hypothetical protein	cationic trypsin	GPR
gi|116006957|ref|NP_039251.2| neuregulin 1 isoform HRG-beta2	cationic trypsin	GPR
gi|38505284|ref|NP_938199.1| voltage-dependent calcium channel alpha 1G subunit isoform 4	cationic trypsin	GPR
gi|17738285|ref|NP_061983.2| zinc finger with KRAB and SCAN domains 4	cationic trypsin	GPR
gi|63082035|ref|NP_001017987.1| hypothetical protein LOC51149 isoform 2	cationic trypsin	GPR
gi|37622345|ref|NP_003413.2| zinc finger protein 42 isoform 1	cationic trypsin	GPR
gi|113424925|ref|XP_001128868.1| PREDICTED: hypothetical protein	cationic trypsin	GPR
gi|169210853|ref|XP_001125971.2| PREDICTED: similar to hypothetical class II basic helix-loop-helix protein partial	cationic trypsin	GPR
gi|169213139|ref|XP_001716397.1| PREDICTED: similar to hCG2045662	cationic trypsin	GPR
gi|169214652|ref|XP_001725817.1| PREDICTED: hypothetical protein	cationic trypsin	GPR
gi|113429443|ref|XP_496530.3| PREDICTED: similar to hCG1788605	cationic trypsin	GPR
gi|169217319|ref|XP_001714609.1| PREDICTED: hypothetical protein	cationic trypsin	GPR
gi|169218162|ref|XP_001719754.1| PREDICTED: similar to LRRC37A3 protein partial	cationic trypsin	GPR
gi|37577164|ref|NP_919433.1| lipoic acid synthetase isoform 2 precursor	cationic trypsin	GPR
gi|89941479|ref|NP_001034976.1| hypothetical protein LOC148137	cationic trypsin	GPR
gi|64084766|ref|NP_060556.2| fidgetin	cationic trypsin	GPR
gi|38454322|ref|NP_942015.1| adhesion molecule with Ig-like domain 3	cationic trypsin	GPR
gi|169161105|ref|XP_001713933.1| PREDICTED: hypothetical protein	cationic trypsin	GPR
gi|169166197|ref|XP_001723440.1| PREDICTED: hypothetical protein	cationic trypsin	GPR
gi|169169090|ref|XP_001717821.1| PREDICTED: similar to novel EGF-like domain containing protein	cationic trypsin	GPR
gi|169170506|ref|XP_001721341.1| PREDICTED: hypothetical protein	cationic trypsin	GPR
gi|171460914|ref|NP_036192.2| dynamin 1-like protein isoform 1	cationic trypsin	GPR
gi|5174573|ref|NP_005926.1| myeloid/lymphoid or mixed-lineage leukemia trithorax homolog 2	cationic trypsin	GPR
gi|61699226|ref|NP_003010.4| pulmonary surfactant-associated protein D precursor	cationic trypsin	GPR
gi|62739183|ref|NP_852100.3| C1q and tumor necrosis factor related protein 3 isoform b	cationic trypsin	GPR
gi|145309328|ref|NP_775733.3| papilin	cationic trypsin	GPR
gi|169209158|ref|XP_001715846.1| PREDICTED: similar to Ankyrin repeat and SOCS box-containing 9	cationic trypsin	GPR
gi|113426588|ref|XP_001134340.1| PREDICTED: hypothetical protein LOC283860	cationic trypsin	GPR
gi|169211169|ref|XP_001723759.1| PREDICTED: hypothetical protein	cationic trypsin	GPR
gi|169213508|ref|XP_065166.5| PREDICTED: similar to hCG1659953	cationic trypsin	GPR
gi|113429445|ref|XP_001132720.1| PREDICTED: hypothetical protein	cationic trypsin	GPR
gi|134031945|ref|NP_940857.2| SCO-spondin	cationic trypsin	GPR
gi|169217681|ref|XP_001721642.1| PREDICTED: similar to mucin 3 partial	cationic trypsin	GPR
gi|32967605|ref|NP_872589.1| bromodomain adjacent to zinc finger domain 1A isoform b	cationic trypsin	GPR
gi|13375817|ref|NP_078884.1| nei endonuclease VIII-like 1	cationic trypsin	GPR
gi|7706710|ref|NP_057623.1| sirtuin 6	cationic trypsin	GPR
gi|13904870|ref|NP_001000.2| ribosomal protein S5	cationic trypsin	GPR
gi|116875842|ref|NP_001070914.1| tRNA splicing endonuclease 34 homolog	cationic trypsin	GPR
gi|148276990|ref|NP_001073881.2| zinc finger and BTB domain containing 38	cationic trypsin	GPR
gi|169164213|ref|XP_001720161.1| PREDICTED: hypothetical protein	cationic trypsin	GPR
gi|169170109|ref|XP_376618.5| PREDICTED: trinucleotide repeat containing 18	cationic trypsin	GPR
gi|169171665|ref|XP_001722708.1| PREDICTED: hypothetical protein	cationic trypsin	GPR
gi|171460916|ref|NP_036193.2| dynamin 1-like protein isoform 2	cationic trypsin	GPR
gi|154689719|ref|NP_056002.2| hypothetical protein LOC23231	cationic trypsin	GPR
gi|4758392|ref|NP_004463.1| forkhead box D1	cationic trypsin	GPR
gi|169205155|ref|XP_001721685.1| PREDICTED: hypothetical protein	cationic trypsin	GPR
gi|169210857|ref|XP_001715412.1| PREDICTED: similar to RIKEN cDNA E130309D14	cationic trypsin	GPR
gi|169215648|ref|XP_001716850.1| PREDICTED: hypothetical protein	cationic trypsin	GPR
gi|169217516|ref|XP_001720616.1| PREDICTED: similar to ankyrin repeat domain 57	cationic trypsin	GPR
gi|21536376|ref|NP_005493.2| ATP-binding cassette sub-family A member 1	cationic trypsin	GPR
gi|13491172|ref|NP_066007.1| periaxin isoform 1	cationic trypsin	GPR
gi|65293358|ref|NP_443090.2| MARVEL domain containing 3 isoform 2	cationic trypsin	GPR
gi|154426306|ref|NP_919289.2| kinesin family member 24	cationic trypsin	GPR
gi|194353970|ref|NP_000672.3| alpha-2A-adrenergic receptor	cationic trypsin	GPR
gi|50511941|ref|NP_597712.2| EMI domain containing 1	cationic trypsin	GPR
gi|126091152|ref|NP_001072.2| cubilin	cationic trypsin	GPR
gi|169171328|ref|XP_001715512.1| PREDICTED: hypothetical protein LOC221806	cationic trypsin	GPR
gi|171460918|ref|NP_005681.2| dynamin 1-like protein isoform 3	cationic trypsin	GPR
gi|119393899|ref|NP_000159.3| GLI-Kruppel family member GLI3	cationic trypsin	GPR
gi|169210859|ref|XP_001715556.1| PREDICTED: hypothetical protein	cationic trypsin	GPR
gi|68508955|ref|NP_001020331.1| CD97 antigen isoform 3 precursor	cationic trypsin	GPR
gi|40353769|ref|NP_056239.3| chordin-like 2	cationic trypsin	GPR
gi|33598933|ref|NP_663326.1| scavenger receptor class F member 1 isoform 4 precursor	cationic trypsin	GPR
gi|30794260|ref|NP_835223.1| hypothetical protein LOC90529	cationic trypsin	GPR
gi|20336184|ref|NP_612194.1| paired basic amino acid cleaving system 4 isoform h preproprotein	cationic trypsin	GPR
gi|193788526|ref|NP_001123304.1| calcium channel voltage-dependent L type alpha 1C subunit isoform 6	cationic trypsin	GPR
gi|193794828|ref|NP_001123305.1| calcium channel voltage-dependent L type alpha 1C subunit isoform 7	cationic trypsin	GPR
gi|54792090|ref|NP_056114.1| hypothetical protein LOC23351	cationic trypsin	GPR
gi|113204615|ref|NP_000531.2| skeletal muscle ryanodine receptor isoform 1	cationic trypsin	GPR
gi|33286446|ref|NP_031372.2| opioid growth factor receptor	cationic trypsin	GPR
gi|56788381|ref|NP_996532.2| myelin oligodendrocyte glycoprotein isoform alpha1 precursor	cationic trypsin	GPR
gi|38505278|ref|NP_938196.1| voltage-dependent calcium channel alpha 1G subunit isoform 11	cationic trypsin	GPR
gi|169204651|ref|XP_001714280.1| PREDICTED: hypothetical protein	cationic trypsin	GPR
gi|23397464|ref|NP_694944.1| gap junction protein beta 4	cationic trypsin	GPR
gi|169213511|ref|XP_001719090.1| PREDICTED: hypothetical protein	cationic trypsin	GPR
gi|4507297|ref|NP_003156.1| syntaxin binding protein 1 isoform a	cationic trypsin	GPR
gi|13399304|ref|NP_068594.1| apolipoprotein B mRNA editing enzyme catalytic polypeptide-like 3G	cationic trypsin	GPR
gi|57222570|ref|NP_612486.2| codanin 1	cationic trypsin	GPR
gi|41282002|ref|NP_892010.1| sphingosine kinase 1 isoform 2	cationic trypsin	GPR
gi|134133265|ref|NP_149077.2| FYVE RhoGEF and PH domain containing 3	cationic trypsin	GPR
gi|31559821|ref|NP_853516.1| gap junction protein gamma 3 30.2kDa	cationic trypsin	GPR
gi|7662184|ref|NP_055610.1| zinc finger homeobox 1b	cationic trypsin	GPR
gi|116256352|ref|NP_000539.2| tuberous sclerosis 2 isoform 1	cationic trypsin	GPR
gi|112734845|ref|NP_065933.2| collagen type XX alpha 1	cationic trypsin	GPR
gi|145580586|ref|NP_001077377.1| hypothetical protein LOC55172 isoform 2	cationic trypsin	GPR
gi|157739864|ref|NP_001099032.1| ubiquitination factor E4B isoform 1	cationic trypsin	GPR
gi|5901932|ref|NP_008946.1| leukocyte cell derived chemotaxin 1 isoform 1 precursor	cationic trypsin	GPR
gi|89191868|ref|NP_000543.2| von Willebrand factor preproprotein	cationic trypsin	GPR
gi|39777608|ref|NP_064595.2| semaphorin 4B precursor	cationic trypsin	GPR
gi|169207782|ref|XP_949291.3| PREDICTED: hypothetical protein	cationic trypsin	GPR
gi|169209517|ref|XP_001714904.1| PREDICTED: hypothetical protein	cationic trypsin	GPR
gi|169210863|ref|XP_001715596.1| PREDICTED: similar to hCG2042915	cationic trypsin	GPR
gi|169213148|ref|XP_001716793.1| PREDICTED: hypothetical protein	cationic trypsin	GPR
gi|148806908|ref|NP_115921.2| fibronectin type III domain containing 1	cationic trypsin	GPR
gi|148886668|ref|NP_203748.1| zinc finger CCCH-type containing 12C	cationic trypsin	GPR
gi|113428797|ref|XP_001126372.1| PREDICTED: hypothetical protein	cationic trypsin	GPR
gi|155029546|ref|NP_056012.2| phosphofurin acidic cluster sorting protein 2 isoform 2	cationic trypsin	GPR
gi|193794830|ref|NP_001123308.1| calcium channel voltage-dependent L type alpha 1C subunit isoform 10	cationic trypsin	GPR
gi|18860873|ref|NP_569831.1| MAP-kinase activating death domain-containing protein isoform g	cationic trypsin	GPR
gi|194239725|ref|NP_001123526.1| eukaryotic translation elongation factor 1 delta isoform 3	cationic trypsin	GPR
gi|4826671|ref|NP_004925.1| cadherin 18 type 2 preproprotein	cationic trypsin	GPR
gi|9845505|ref|NP_004143.1| ornithine decarboxylase antizyme 1	cationic trypsin	GPR
gi|30581109|ref|NP_848695.1| minor histocompatibility antigen 13 isoform 2	cationic trypsin	GPR
gi|13325064|ref|NP_001399.1| cadherin EGF LAG seven-pass G-type receptor 2	cationic trypsin	GPR
gi|5031785|ref|NP_005526.1| interleukin 12 receptor beta 1 isoform 1 precursor	cationic trypsin	GPR
gi|30425462|ref|NP_848614.1| hypothetical protein LOC284185	cationic trypsin	GPR
gi|169165178|ref|XP_001724073.1| PREDICTED: hypothetical protein	cationic trypsin	GPR
gi|4504377|ref|NP_000401.1| hemochromatosis protein isoform 1 precursor	cationic trypsin	GPR
gi|169173078|ref|XP_001714945.1| PREDICTED: hypothetical protein	cationic trypsin	GPR
gi|8923582|ref|NP_060378.1| zinc finger protein 446	cationic trypsin	GPR
gi|10864043|ref|NP_067055.1| kidney and liver proline oxidase 1	cationic trypsin	GPR
gi|71040094|ref|NP_001020766.1| ADP-ribosylation factor interacting protein 1 isoform 1	cationic trypsin	GPR
gi|4506271|ref|NP_000307.1| parathyroid hormone receptor 1 precursor	cationic trypsin	GPR
gi|94536798|ref|NP_112578.2| high mobility group AT-hook 1-like 4	cationic trypsin	GPR
gi|116812612|ref|NP_653187.3| LY6/PLAUR domain containing 1 isoform a	cationic trypsin	GPR
gi|150378543|ref|NP_001092883.1| MYST histone acetyltransferase (monocytic leukemia) 3	cationic trypsin	GPR
gi|150456467|ref|NP_055502.1| hypothetical protein LOC9711	cationic trypsin	GPR
gi|31377663|ref|NP_114111.2| SVH protein	cationic trypsin	GPR
gi|45827712|ref|NP_996737.1| quaking homolog KH domain RNA binding isoform HQK-7B	cationic trypsin	GPR
gi|14589889|ref|NP_001783.2| cadherin 2 type 1 preproprotein	cationic trypsin	GPR
gi|190014601|ref|NP_115881.3| jagunal homolog 1	cationic trypsin	GPR
gi|164419743|ref|NP_001104792.1| DEAD (Asp-Glu-Ala-Asp) box polypeptide 54 isoform 1	cationic trypsin	GPR
gi|22538420|ref|NP_536354.2| aquaporin 10	cationic trypsin	GPR
gi|29294649|ref|NP_085124.2| dicer1	cationic trypsin	GPR
gi|4757760|ref|NP_004788.1| adiponectin precursor	cationic trypsin	GPR
gi|169163585|ref|XP_001715567.1| PREDICTED: similar to peroxidasin homolog	cationic trypsin	GPR
gi|169165907|ref|XP_001725716.1| PREDICTED: hypothetical protein	cationic trypsin	GPR
gi|51467087|ref|XP_088367.4| PREDICTED: SEC11 homolog B	cationic trypsin	GPR
gi|169180158|ref|XP_001718117.1| PREDICTED: hypothetical protein	cationic trypsin	GPR
gi|23510448|ref|NP_006730.2| minichromosome maintenance complex component 5	cationic trypsin	GPR
gi|56117844|ref|NP_005628.2| synovial sarcoma translocation chromosome 18 isoform 2	cationic trypsin	GPR
gi|27894334|ref|NP_775465.1| interleukin 1 receptor type II precursor	cationic trypsin	GPR
gi|169215654|ref|XP_001724905.1| PREDICTED: hypothetical protein	cationic trypsin	GPR
gi|156766047|ref|NP_001096618.1| GRB10 interacting GYF protein 2 isoform c	cationic trypsin	GPR
gi|149999371|ref|NP_612377.3| hypothetical protein LOC91056	cationic trypsin	GPR
gi|21361888|ref|NP_067643.2| PDZ and LIM domain 2 isoform 2	cationic trypsin	GPR
gi|110349715|ref|NP_003310.3| titin isoform N2-B	cationic trypsin	GPR
gi|190014620|ref|NP_597721.2| zinc finger protein 483 isoform a	cationic trypsin	GPR
gi|148833488|ref|NP_001092097.1| interferon regulatory factor 5 isoform c	cationic trypsin	GPR
gi|54112125|ref|NP_002657.2| perilipin	cationic trypsin	GPR
gi|193788528|ref|NP_001123306.1| calcium channel voltage-dependent L type alpha 1C subunit isoform 8	cationic trypsin	GPR
gi|193794832|ref|NP_001123311.1| calcium channel voltage-dependent L type alpha 1C subunit isoforom 13	cationic trypsin	GPR
gi|134254432|ref|NP_001077072.1| patched isoform L'	cationic trypsin	GPR
gi|21389403|ref|NP_653207.1| folliculin isoform 2	cationic trypsin	GPR
gi|4507103|ref|NP_003074.1| small nuclear RNA activating complex polypeptide 2 45kDa	cationic trypsin	GPR
gi|22027589|ref|NP_542995.2| alpha 1 type XIII collagen isoform 9	cationic trypsin	GPR
gi|40807469|ref|NP_005870.2| TRAF interacting protein	cationic trypsin	GPR
gi|169209171|ref|XP_001716026.1| PREDICTED: hypothetical protein	cationic trypsin	GPR
gi|169210318|ref|XP_001717909.1| PREDICTED: similar to BEAN protein	cationic trypsin	GPR
gi|22547116|ref|NP_003833.3| tumor necrosis factor receptor superfamily member 10b isoform 1 precursor	cationic trypsin	GPR
gi|89057355|ref|XP_949086.1| PREDICTED: hypothetical protein	cationic trypsin	GPR
gi|21704287|ref|NP_542779.2| sialidase 4	cationic trypsin	GPR
gi|193788530|ref|NP_001123307.1| calcium channel voltage-dependent L type alpha 1C subunit isoform 9	cationic trypsin	GPR
gi|58331187|ref|NP_036586.2| T-cell lymphoma invasion and metastasis 2 isoform a	cationic trypsin	GPR
gi|42794771|ref|NP_110437.2| thioredoxin domain containing 5 isoform 1	cationic trypsin	GPR
gi|109633031|ref|NP_937983.2| telomerase reverse transcriptase isoform 1	cationic trypsin	GPR
gi|5901990|ref|NP_008975.1| katanin p60 subunit A 1	cationic trypsin	GPR
gi|166197666|ref|NP_006599.2| putative homeodomain transcription factor 1	chymase	FPF
gi|51242947|ref|NP_001003715.1| RecQ protein-like 5 isoform 2	chymase	FPF
gi|153946389|ref|NP_852611.2| WAP four-disulfide core domain 8 precursor	chymase	FPF
gi|42544187|ref|NP_963837.1| galectin-8 isoform b	chymase	FPF
gi|25014088|ref|NP_543153.1| solute carrier family 34 (sodium phosphate) member 3	chymase	FPF
gi|24430139|ref|NP_056355.2| RNA polymerase II associated protein 1	chymase	FPF
gi|14602433|ref|NP_116569.1| Williams Beuren syndrome chromosome region 14 isoform alpha	chymase	FPF
gi|34740331|ref|NP_919224.1| otoferlin isoform a	chymase	FPF
gi|189458817|ref|NP_003225.2| transferrin receptor	chymase	FPF
gi|47933389|ref|NP_001001290.1| solute carrier family 2 member 9 protein isoform 2	chymase	FPF
gi|24850115|ref|NP_733746.1| cytosolic sialic acid 9-O-acetylesterase homolog	chymase	FPF
gi|156151366|ref|NP_054900.2| hypothetical protein LOC29094	chymase	FPF
gi|113422825|ref|XP_950871.2| PREDICTED: similar to hCG1816027	chymase	FPF
gi|157671953|ref|NP_963868.2| solute carrier family 4 anion exchanger member 3 isoform 2	chymase	FPF
gi|116517313|ref|NP_004861.2| mannose-P-dolichol utilization defect 1	chymase	FPF
gi|22035646|ref|NP_663615.1| apolipoprotein L3 isoform 1	chymase	FPF
gi|125625354|ref|NP_001074924.1| P2Y14 receptor	chymase	FPF
gi|188219565|ref|NP_065165.3| putative homeodomain transcription factor 2 isoform 2	chymase	FPF
gi|100913202|ref|NP_085911.2| DEAD/H (Asp-Glu-Ala-Asp/His) box polypeptide 11 isoform 1	chymase	FPF
gi|10835015|ref|NP_001461.1| gamma-aminobutyric acid (GABA) B receptor 1 isoform a precursor	chymase	FPF
gi|41349470|ref|NP_071397.2| PR domain containing 16 isoform 1	chymase	FPF
gi|8567388|ref|NP_058515.1| period 3	chymase	FPF
gi|30581137|ref|NP_079439.2| phosphatidylinositol glycan anchor biosynthesis class Z	chymase	FPF
gi|83415184|ref|NP_787057.2| transmembrane and tetratricopeptide repeat containing 1	chymase	FPF
gi|22748653|ref|NP_689498.1| arrestin domain containing 1	chymase	FPF
gi|4503375|ref|NP_001376.1| dihydropyrimidinase	chymase	FPF
gi|24430146|ref|NP_005115.2| nucleoporin 153kDa	chymase	FPF
gi|71043642|ref|NP_001013668.2| hypothetical protein LOC388799	chymase	FPF
gi|21687151|ref|NP_660348.1| mitochondrial solute carrier protein	chymase	FPF
gi|160420295|ref|NP_203753.1| hypothetical protein LOC85459	chymase	FPF
gi|111378395|ref|NP_001036145.1| hypothetical protein LOC126321 isoform b	chymase	FPF
gi|59891448|ref|NP_689969.2| rapamycin-insensitive companion of mTOR	chymase	FPF
gi|21361183|ref|NP_000316.2| paired-like homeodomain transcription factor 2 isoform c	chymase	FPF
gi|42544191|ref|NP_963838.1| galectin-8 isoform b	chymase	FPF
gi|157042792|ref|NP_001096645.1| coiled-coil domain containing 64B	chymase	FPF
gi|41349472|ref|NP_955533.1| PR domain containing 16 isoform 2	chymase	FPF
gi|19923236|ref|NP_003104.2| nuclear antigen Sp100 isoform 2	chymase	FPF
gi|194595478|ref|NP_001124157.1| guanylate cyclase 1 soluble alpha 3 isoform B	chymase	FPF
gi|188219569|ref|NP_001120829.1| putative homeodomain transcription factor 2 isoform 1	chymase	FPF
gi|110347427|ref|NP_055524.3| ubiquitin specific protease 34	chymase	FPF
gi|169202970|ref|XP_001723300.1| PREDICTED: hypothetical protein	chymase	FPF
gi|156231351|ref|NP_037521.2| Niemann-Pick C1-like protein 1 isoform 1	chymase	FPF
gi|12597633|ref|NP_075048.1| RAN binding protein 17	chymase	FPF
gi|21717807|ref|NP_663622.1| WD repeat domain 67	chymase	FPF
gi|13186302|ref|NP_075571.1| calpain 10 isoform a	chymase	FPF
gi|156616275|ref|NP_002682.2| polymerase (DNA directed) delta 1 catalytic subunit 125kDa	chymase	FPF
gi|46909584|ref|NP_997401.1| cAMP-dependent protein kinase catalytic subunit alpha isoform 2	chymase	FPF
gi|38045910|ref|NP_937762.1| laminin alpha 3 subunit isoform 1	chymase	FPF
gi|9507143|ref|NP_061842.1| G protein-coupled receptor 173	chymase	FPF
gi|8923019|ref|NP_060091.1| alkB alkylation repair homolog 4	chymase	FPF
gi|169217594|ref|XP_001722527.1| PREDICTED: hypothetical protein	chymase	FPF
gi|194248090|ref|NP_001123541.1| sulfatase modifying factor 2 isoform e precursor	chymase	FPF
gi|28178819|ref|NP_777281.1| isocitrate dehydrogenase 3 beta subunit isoform c	chymase	FPF
gi|113425289|ref|XP_096885.4| PREDICTED: similar to hCG2041271	chymase	FPF
gi|52317198|ref|NP_001004687.1| olfactory receptor family 2 subfamily L member 3	chymase	FPF
gi|157419130|ref|NP_001098679.1| laminin alpha 4 isoform 3 precursor	chymase	FPF
gi|52145305|ref|NP_003729.3| patched 2	chymase	FPF
gi|24850117|ref|NP_733763.1| misshapen/NIK-related kinase isoform 2	chymase	FPF
gi|169168004|ref|XP_001714427.1| PREDICTED: similar to hCG2042168	chymase	FPF
gi|21536371|ref|NP_009041.2| telomerase-associated protein 1	chymase	FPF
gi|58866695|ref|NP_775890.2| hypothetical protein LOC283971	chymase	FPF
gi|169201929|ref|XP_001718402.1| PREDICTED: similar to hCG2045475	chymase	FPF
gi|46559763|ref|NP_997287.2| zinc finger protein 662 isoform 1	chymase	FPF
gi|7019549|ref|NP_037483.1| T-box 21	chymase	FPF
gi|112382285|ref|NP_004446.2| exostoses (multiple)-like 1	chymase	FPF
gi|11128037|ref|NP_061745.1| protocadherin gamma subfamily B 1 isoform 1 precursor	chymase	FPF
gi|46358403|ref|NP_996994.1| ring finger protein 216 isoform a	chymase	FPF
gi|31543181|ref|NP_076933.2| prenylcysteine oxidase 1 like	chymase	FPF
gi|42544193|ref|NP_963839.1| galectin-8 isoform a	chymase	FPF
gi|66730421|ref|NP_940907.2| ATPase type 13A5	chymase	FPF
gi|188219571|ref|NP_001120830.1| putative homeodomain transcription factor 2 isoform 2	chymase	FPF
gi|68348714|ref|NP_002276.2| AF4/FMR2 family member 3 isoform 1	chymase	FPF
gi|169209438|ref|XP_001718309.1| PREDICTED: similar to hCG2041598	chymase	FPF
gi|169214600|ref|XP_001716103.1| PREDICTED: similar to zinc finger NFX1-type containing 1	chymase	FPF
gi|189458819|ref|NP_001121620.1| transferrin receptor	chymase	FPF
gi|21618329|ref|NP_658982.1| forkhead box I1 isoform b	chymase	FPF
gi|197384097|ref|NP_001128128.1| zinc finger protein 662 isoform 2	chymase	FPF
gi|169208212|ref|XP_001719535.1| PREDICTED: hypothetical protein	chymase	FPF
gi|14195607|ref|NP_037472.2| protocadherin beta 1 precursor	chymase	FPF
gi|4506423|ref|NP_000957.1| retinoic acid receptor gamma isoform 1	chymase	FPF
gi|132566684|ref|NP_005496.4| scavenger receptor class B member 1 isoform 1	chymase	FPF
gi|14270490|ref|NP_115266.1| protocadherin gamma subfamily B 1 isoform 2 precursor	chymase	FPF
gi|169163535|ref|XP_001717906.1| PREDICTED: hypothetical protein	chymase	FPF
gi|194595480|ref|NP_001124158.1| guanylate cyclase 1 soluble alpha 3 isoform C	chymase	FPF
gi|116812636|ref|NP_071748.2| O-sialoglycoprotein endopeptidase-like 1	chymase	FPF
gi|188219573|ref|NP_001120831.1| putative homeodomain transcription factor 2 isoform 3	chymase	FPF
gi|39545575|ref|NP_945120.1| hypothetical protein LOC55924 isoform 2	chymase	FPF
gi|24586688|ref|NP_543139.4| ankyrin repeat and SOCS box-containing protein 16	chymase	FPF
gi|169161375|ref|XP_001719404.1| PREDICTED: hypothetical protein	chymase	FPF
gi|51242943|ref|NP_001003716.1| RecQ protein-like 5 isoform 3	chymase	FPF
gi|156104869|ref|NP_004357.3| chloride channel 2	chymase	FPF
gi|110825982|ref|NP_057407.2| hect domain and RLD 5	chymase	FPF
gi|45827701|ref|NP_005119.2| pad-1-like	chymase	FPF
gi|11497612|ref|NP_068703.1| gamma-aminobutyric acid (GABA) B receptor 1 isoform b precursor	chymase	FPF
gi|4557461|ref|NP_000742.1| nicotinic acetylcholine receptor delta polypeptide precursor	chymase	FPF
gi|55749779|ref|NP_065997.1| DENN/MADD domain containing 1A isoform 1	chymase	FPF
gi|109255228|ref|NP_055627.2| centrosomal protein 170kDa isoform alpha	chymase	FPF
gi|169165496|ref|XP_001718429.1| PREDICTED: similar to Fanconi anemia complementation group D2 protein	chymase	FPF
gi|55770838|ref|NP_001820.2| chloride channel 3 isoform b	chymase	FPF
gi|148806891|ref|NP_060252.3| hypothetical protein LOC54906	chymase	FPF
gi|115511014|ref|NP_000250.2| myosin VA	chymase	FPF
gi|169218238|ref|XP_001719139.1| PREDICTED: hypothetical protein partial	chymase	FPF
gi|55953085|ref|NP_859529.2| G protein-coupled receptor 120	chymase	FPF
gi|13435129|ref|NP_071372.1| ATPase type 13A2	chymase	FPF
gi|4885391|ref|NP_005319.1| hyaluronan synthase 2	chymase	FPF
gi|17738308|ref|NP_055101.2| frequenin homolog isoform 1	chymase	FPF
gi|21618327|ref|NP_036320.2| forkhead box I1 isoform a	chymase	FPF
gi|21536301|ref|NP_644671.1| signal transducer and activator of transcription 1 isoform beta	chymase	FPF
gi|188219575|ref|NP_001120832.1| putative homeodomain transcription factor 2 isoform 4	chymase	FPF
gi|110815800|ref|NP_077321.3| WD repeat domain 32	chymase	FPF
gi|16418357|ref|NP_443087.1| ankyrin repeat domain 40	chymase	FPF
gi|74272287|ref|NP_004985.2| matrix metalloproteinase 9 preproprotein	chymase	FPF
gi|84452151|ref|NP_001033707.1| nuclear prelamin A recognition factor isoform c	chymase	FPF
gi|38788372|ref|NP_055506.1| aquarius	chymase	FPF
gi|134254446|ref|NP_000255.2| patched isoform L	chymase	FPF
gi|150378452|ref|NP_689632.2| heparan-alpha-glucosaminide N-acetyltransferase	chymase	FPF
gi|169180111|ref|XP_001725328.1| PREDICTED: hypothetical protein	chymase	FPF
gi|156231353|ref|NP_001095118.1| Niemann-Pick C1-like protein 1 isoform 2	chymase	FPF
gi|21264575|ref|NP_624361.1| AT rich interactive domain 1A isoform b	chymase	FPF
gi|4503867|ref|NP_000805.1| gamma-aminobutyric acid (GABA) A receptor beta 3 isoform 1 precursor	chymase	FPF
gi|33469939|ref|NP_877949.1| phospholipase C beta 4 isoform b	chymase	FPF
gi|41327712|ref|NP_058431.2| v-crk sarcoma virus CT10 oncogene homolog isoform a	chymase	FPF
gi|14602435|ref|NP_116570.1| Williams Beuren syndrome chromosome region 14 isoform beta	chymase	FPF
gi|169215613|ref|XP_001131286.2| PREDICTED: similar to hCG40360	chymase	FPF
gi|33356179|ref|NP_031370.2| transcription termination factor RNA polymerase I	chymase	FPF
gi|188528663|ref|NP_005621.2| solute carrier organic anion transporter family member 2A1	chymase	FPF
gi|21536378|ref|NP_003733.2| ATP-binding cassette sub-family B (MDR/TAP) member 11	chymase	FPF
gi|74229029|ref|NP_001028196.1| F-box only protein 7 isoform 2	chymase	FPF
gi|86793036|ref|NP_000564.2| complement receptor 1 isoform F precursor	chymase	FPF
gi|31543060|ref|NP_612422.2| DHDPS-like protein	chymase	FPF
gi|34147513|ref|NP_004628.4| RAB7 member RAS oncogene family	chymase	FPF
gi|4557691|ref|NP_000411.1| Kell blood group metallo-endopeptidase	chymase	FPF
gi|157388945|ref|NP_060240.3| elongation of very long chain fatty acids-like 2	chymase	FPF
gi|148612816|ref|NP_004250.4| RecQ protein-like 5 isoform 1	chymase	FPF
gi|169165507|ref|XP_001714117.1| PREDICTED: similar to rCG56280	chymase	FPF
gi|91984775|ref|NP_116575.2| regulator of telomere elongation helicase 1 isoform 2	chymase	FPF
gi|122937187|ref|NP_001073862.1| glycosyltransferase 8 domain containing 4	chymase	FPF
gi|109715856|ref|NP_612199.2| aminocarboxymuconate semialdehyde decarboxylase	chymase	FPF
gi|149193331|ref|NP_150232.2| tripartite motif protein 15	chymase	FPF
gi|20336285|ref|NP_619732.1| solute carrier family 26 member 8 isoform b	chymase	FPF
gi|169403957|ref|NP_079209.3| ankyrin repeat domain 53 isoform b	chymase	FPF
gi|119393876|ref|NP_075043.1| NLR family apoptosis inhibitory protein isoform 2	chymase	FPF
gi|132566680|ref|NP_001076428.1| scavenger receptor class B member 1 isoform 2	chymase	FPF
gi|192447423|ref|NP_001122298.1| frequenin homolog isoform 2	chymase	FPF
gi|22749297|ref|NP_689848.1| oncoprotein-induced transcript 3	chymase	FPF
gi|194595482|ref|NP_001124159.1| guanylate cyclase 1 soluble alpha 3 isoform D	chymase	FPF
gi|12597657|ref|NP_075063.1| receptor accessory protein 1	chymase	FPF
gi|4502443|ref|NP_001714.1| dystonin isoform 1e precursor	chymase	FPF
gi|34147456|ref|NP_149106.2| TBC domain-containing protein kinase-like	chymase	FPF
gi|13435386|ref|NP_059488.2| cytochrome P450 subfamily IIIA polypeptide 4	chymase	FPF
gi|42741679|ref|NP_036595.2| ATPase H+ transporting lysosomal V0 subunit A2	chymase	FPF
gi|188528628|ref|NP_149100.2| polyribonucleotide nucleotidyltransferase 1	chymase	FPF
gi|155030234|ref|NP_037367.3| ribonuclease III nuclear isoform 1	chymase	FPF
gi|148529011|ref|NP_006082.3| coronin actin binding protein 2B	chymase	FPF
gi|134288863|ref|NP_776182.2| hypothetical protein LOC285093	chymase	FPF
gi|5453980|ref|NP_006251.1| DnaJ (Hsp40) homolog subfamily C member 3	chymase	FPF
gi|13375636|ref|NP_078780.1| PR domain containing 14	chymase	FPF
gi|169170480|ref|XP_001715992.1| PREDICTED: similar to hCG1773238	chymase	FPF
gi|169204617|ref|XP_001716742.1| PREDICTED: similar to ovostatin 2	chymase	FPF
gi|153791494|ref|NP_001093155.1| Rhox homeobox family member 2B	chymase	FPF
gi|169216627|ref|XP_001717940.1| PREDICTED: hypothetical protein	chymase	FPF
gi|194440727|ref|NP_848599.3| dynein heavy chain domain 2	chymase	FPF
gi|4504173|ref|NP_001503.1| glutathione S-transferase A4	chymase	FPF
gi|46370057|ref|NP_996999.1| ring finger protein 216 isoform b	chymase	FPF
gi|189027090|ref|NP_085130.2| cytoplasmic polyadenylation element binding protein 4	chymase	FPF
gi|4503757|ref|NP_001451.1| flavin containing monooxygenase 2 (non-functional)	chymase	FPF
gi|169207301|ref|XP_001724424.1| PREDICTED: hypothetical protein	chymase	FPF
gi|194018531|ref|NP_872431.3| Gen homolog 1 endonuclease	chymase	FPF
gi|54607094|ref|NP_003034.2| solute carrier family 6 (neurotransmitter transporter taurine) member 6 isoform a	chymase	FPF
gi|169206155|ref|XP_001721214.1| PREDICTED: hypothetical protein	chymase	FPF
gi|34335262|ref|NP_898868.1| zinc finger MYND-type containing 8 isoform a	chymase	FPF
gi|40217847|ref|NP_054733.2| activating signal cointegrator 1 complex subunit 3-like 1	chymase	FPF
gi|12548788|ref|NP_068712.1| gamma-aminobutyric acid (GABA) A receptor beta 3 isoform 2 precursor	chymase	FPF
gi|167000400|ref|NP_068704.2| gamma-aminobutyric acid (GABA) B receptor 1 isoform c precursor	chymase	FPF
gi|13540563|ref|NP_110414.1| complement factor H-related 5	chymase	FPF
gi|153792669|ref|NP_000733.2| cholinergic receptor nicotinic alpha polypeptide 2 (neuronal)	chymase	FPF
gi|113426528|ref|XP_943091.2| PREDICTED: similar to hCG2042536	chymase	FPF
gi|169210837|ref|XP_001723507.1| PREDICTED: similar to RVLA1944	chymase	FPF
gi|6274552|ref|NP_009330.1| signal transducer and activator of transcription 1 isoform alpha	chymase	FPF
gi|7657498|ref|NP_055041.1| MAPK/MAK/MRK overlapping kinase	chymase	FPF
gi|134254466|ref|NP_001077071.1| patched isoform M	chymase	FPF
gi|149944640|ref|NP_001092740.1| zinc finger and BTB domain containing 34	chymase	FPF
gi|126723547|ref|NP_079357.2| hypothetical protein LOC57523	chymase	FPF
gi|169194626|ref|XP_001717422.1| PREDICTED: similar to hCG2045475	chymase	FPF
gi|5174749|ref|NP_005996.1| wolframin	chymase	FPF
gi|39812197|ref|NP_945193.1| beta(1 6)-N-acetylglucosaminyltransferase V isoform 2	chymase	FPF
gi|93277070|ref|NP_694453.2| RNA binding motif protein 45	chymase	FPF
gi|11761619|ref|NP_037466.2| GDP-mannose pyrophosphorylase B isoform 1	chymase	FPF
gi|13129136|ref|NP_077021.1| Josephin domain containing 3	chymase	FPF
gi|10864011|ref|NP_067022.1| sulfide dehydrogenase like	chymase	FPF
gi|169206601|ref|XP_001716851.1| PREDICTED: similar to hCG2012269	chymase	FPF
gi|86793109|ref|NP_000642.3| complement receptor 1 isoform S precursor	chymase	FPF
gi|11128033|ref|NP_061747.1| protocadherin gamma subfamily B 3 isoform 1 precursor	chymase	FPF
gi|52317168|ref|NP_001004459.1| olfactory receptor family 1 subfamily S member 2	chymase	FPF
gi|4507737|ref|NP_003314.1| tubby like protein 2	chymase	FPF
gi|31377715|ref|NP_073740.2| solute carrier family 13 member 3 isoform a	chymase	FPF
gi|145275213|ref|NP_000496.2| coagulation factor XII precursor	chymase	FPF
gi|4507065|ref|NP_003055.1| secretory leukocyte peptidase inhibitor precursor	chymase	FPF
gi|194018535|ref|NP_001123481.1| Gen homolog 1 endonuclease	chymase	FPF
gi|122937388|ref|NP_001074010.1| MAX gene associated	chymase	FPF
gi|153946399|ref|NP_053582.2| BCL2/adenovirus E1B 19kD interacting protein 1 isoform BNIP1-b	chymase	FPF
gi|40068485|ref|NP_073745.2| von Willebrand factor A domain containing 1 isoform 1	chymase	FPF
gi|8922869|ref|NP_060793.1| phosphatidylinositol 4-kinase type 2 beta	chymase	FPF
gi|169190393|ref|XP_001724374.1| PREDICTED: hypothetical protein	chymase	FPF
gi|122937422|ref|NP_001073962.1| ZFP-36 for a zinc finger protein	chymase	FPF
gi|169215952|ref|XP_001726305.1| PREDICTED: hypothetical protein	chymase	FPF
gi|55770840|ref|NP_776297.2| chloride channel 3 isoform e	chymase	FPF
gi|57164942|ref|NP_001008938.1| colonic and hepatic tumor over-expressed protein isoform a	chymase	FPF
gi|12383060|ref|NP_073731.1| cytochrome P450 family 3 subfamily A polypeptide 43 isoform 1	chymase	FPF
gi|31543204|ref|NP_542400.2| proton-coupled folate transporter	chymase	FPF
gi|195976769|ref|NP_001124455.1| dysferlin isoform 6	chymase	FPF
gi|71067098|ref|NP_001025010.1| hypothetical protein LOC285343 isoform 2	chymase	FPF
gi|4502827|ref|NP_000735.1| cholinergic receptor nicotinic alpha 4 subunit precursor	chymase	FPF
gi|14270496|ref|NP_115268.1| protocadherin gamma subfamily B 3 isoform 2 precursor	chymase	FPF
gi|169201347|ref|XP_001726401.1| PREDICTED: hypothetical protein	chymase	FPF
gi|169201966|ref|XP_001719166.1| PREDICTED: similar to eukaryotic translation initiation factor 3 subunit 6 interacting protein	chymase	FPF
gi|169203470|ref|XP_001722110.1| PREDICTED: hypothetical protein	chymase	FPF
gi|190886442|ref|NP_899232.2| arrestin domain containing 4	chymase	FPF
gi|28558982|ref|NP_000538.3| thyroid peroxidase isoform a	chymase	FPF
gi|67189069|ref|NP_001018017.1| mucin 1 isoform 3 precursor	chymase	FPF
gi|56687498|ref|NP_056106.1| DnaJ (Hsp40) homolog subfamily C member 16	chymase	FPF
gi|68299795|ref|NP_001261.2| chromodomain helicase DNA binding protein 1	chymase	FPF
gi|189217425|ref|NP_001121189.1| laminin alpha 3 subunit isoform 3	chymase	FPF
gi|169209500|ref|XP_001718642.1| PREDICTED: similar to hCG2042536	chymase	FPF
gi|8922461|ref|NP_060582.1| transmembrane protein 38B	chymase	FPF
gi|119943108|ref|NP_065781.1| synapse-associated protein 102 isoform b	chymase	FPF
gi|68348709|ref|NP_001020119.1| formin binding protein 1-like isoform 1	chymase	FPF
gi|5032159|ref|NP_005638.1| transducin beta-like 1X	chymase	FPF
gi|4885455|ref|NP_005466.1| SH2B adaptor protein 3	chymase	FPF
gi|51921381|ref|NP_001004136.1| olfactory receptor family 2 subfamily T member 2	chymase	FPF
gi|4505501|ref|NP_002534.1| oxidized low density lipoprotein (lectin-like) receptor 1	chymase	FPF
gi|169217726|ref|XP_001719551.1| PREDICTED: similar to Mucin-3A precursor (Intestinal mucin-3A) partial	chymase	FPF
gi|113430993|ref|XP_001134076.1| PREDICTED: similar to transcription elongation factor B (SIII) polypeptide 1	chymase	FPF
gi|20127460|ref|NP_004619.2| xeroderma pigmentosum complementation group C	chymase	FPF
gi|22538453|ref|NP_683721.1| phosphatidylinositol glycan anchor biosynthesis class Q isoform 1	chymase	FPF
gi|88501734|ref|NP_000623.2| integrin alpha M precursor	chymase	FPF
gi|18677729|ref|NP_570718.1| relaxin/insulin-like family peptide receptor 2	chymase	FPF
gi|157671951|ref|NP_005061.2| solute carrier family 4 anion exchanger member 3 isoform 1	chymase	FPF
gi|145386566|ref|NP_068799.2| zinc finger protein 148	chymase	FPF
gi|4504023|ref|NP_000815.1| glycine receptor beta	chymase	FPF
gi|4557595|ref|NP_001443.1| forkhead box F2	chymase	FPF
gi|119433677|ref|NP_000074.2| chloride channel 1 skeletal muscle	chymase	FPF
gi|15011862|ref|NP_065138.2| plexin domain containing 1 precursor	chymase	FPF
gi|21630257|ref|NP_071328.2| Mdm2 transformed 3T3 cell double minute 2 p53 binding protein binding protein	chymase	FPF
gi|109452583|ref|NP_001001732.2| coiled-coil and C2 domain containing 2B	chymase	FPF
gi|5901946|ref|NP_008967.1| endothelial cell-specific molecule 1 precursor	chymase	FPF
gi|41680688|ref|NP_963842.1| ceramide kinase-like isoform a	chymase	FPF
gi|169170504|ref|XP_001720305.1| PREDICTED: hypothetical protein	chymase	FPF
gi|33186925|ref|NP_057287.2| AMP-activated protein kinase gamma2 subunit isoform a	chymase	FPF
gi|54607072|ref|NP_478061.1| hypothetical protein LOC54059 isoform 1	chymase	FPF
gi|5174573|ref|NP_005926.1| myeloid/lymphoid or mixed-lineage leukemia trithorax homolog 2	chymase	FPF
gi|57863273|ref|NP_001009814.1| hypothetical protein LOC23078 isoform b	chymase	FPF
gi|144446030|ref|NP_002340.2| lymphocyte antigen 75	chymase	FPF
gi|169194708|ref|XP_001717667.1| PREDICTED: similar to eukaryotic translation initiation factor 3 subunit 6 interacting protein	chymase	FPF
gi|71067089|ref|NP_001025011.1| hypothetical protein LOC285343 isoform 2	chymase	FPF
gi|5174717|ref|NP_006044.1| T-cell immune regulator 1 isoform b	chymase	FPF
gi|52317223|ref|NP_001004697.1| olfactory receptor family 2 subfamily T member 5	chymase	FPF
gi|38348376|ref|NP_940942.1| UDP-GlcNAc:betaGal beta-1 3-N-acetylglucosaminyltransferase 8	chymase	FPF
gi|41327726|ref|NP_000738.2| nicotinic acetylcholine receptor beta 1 subunit precursor	chymase	FPF
gi|194353970|ref|NP_000672.3| alpha-2A-adrenergic receptor	chymase	FPF
gi|31542331|ref|NP_001545.2| cysteine-rich angiogenic inducer 61	chymase	FPF
gi|5453565|ref|NP_006331.1| BAI1-associated protein 2 isoform 3	chymase	FPF
gi|169213144|ref|XP_001716469.1| PREDICTED: hypothetical protein	chymase	FPF
gi|157426887|ref|NP_065863.2| dedicator of cytokinesis 6	chymase	FPF
gi|71852584|ref|NP_001660.2| arylsulfatase D isoform a precursor	chymase	FPF
gi|58761541|ref|NP_001011554.1| solute carrier family 13 member 3 isoform b	chymase	FPF
gi|100913204|ref|NP_004390.3| DEAD/H (Asp-Glu-Ala-Asp/His) box polypeptide 11 isoform 2	chymase	FPF
gi|29837648|ref|NP_828847.1| cytochrome P450 family 4 subfamily X polypeptide 1	chymase	FPF
gi|39777608|ref|NP_064595.2| semaphorin 4B precursor	chymase	FPF
gi|65507403|ref|NP_061926.3| SEC15-like 1 isoform a	chymase	FPF
gi|169215023|ref|XP_001721860.1| PREDICTED: hypothetical protein	chymase	FPF
gi|16506291|ref|NP_443727.1| odd-skipped related 2	chymase	FPF
gi|146260268|ref|NP_658988.2| Smith-Magenis syndrome chromosome region candidate 8	chymase	FPF
gi|169163256|ref|XP_001725790.1| PREDICTED: similar to hCG1782458	chymase	FPF
gi|13325064|ref|NP_001399.1| cadherin EGF LAG seven-pass G-type receptor 2	chymase	FPF
gi|169167459|ref|XP_001715540.1| PREDICTED: similar to hCG2042168	chymase	FPF
gi|169170512|ref|XP_001722149.1| PREDICTED: hypothetical protein	chymase	FPF
gi|169210865|ref|XP_001720232.1| PREDICTED: similar to hCG1991536	chymase	FPF
gi|134142337|ref|NP_004987.2| ATP-binding cassette sub-family C member 1 isoform 1	chymase	FPF
gi|153946403|ref|NP_053581.2| BCL2/adenovirus E1B 19kD interacting protein 1 isoform BNIP1-a	chymase	FPF
gi|150456467|ref|NP_055502.1| hypothetical protein LOC9711	chymase	FPF
gi|30795217|ref|NP_848540.1| chemokine (C-C motif) receptor-like 1	chymase	FPF
gi|169170514|ref|XP_001722147.1| PREDICTED: hypothetical protein	chymase	FPF
gi|104526627|ref|NP_006064.2| triadin	chymase	FPF
gi|110349715|ref|NP_003310.3| titin isoform N2-B	chymase	FPF
gi|47132547|ref|NP_473375.2| fibronectin 1 isoform 7 preproprotein	chymase	FPF
gi|118640870|ref|NP_001073004.1| ADP-ribosyltransferase 5 precursor	chymase	FPF
gi|134254432|ref|NP_001077072.1| patched isoform L'	chymase	FPF
gi|68161546|ref|NP_001020108.1| misshapen/NIK-related kinase isoform 4	chymase	FPF
gi|113205087|ref|NP_079174.2| DENN/MADD domain containing 1C	chymase	FPF
gi|62243652|ref|NP_001013870.1| SEC15-like 1 isoform b	chymase	FPF
gi|47132549|ref|NP_997639.1| fibronectin 1 isoform 6 preproprotein	chymase	FPF
gi|7108367|ref|NP_005419.2| vav 1 guanine nucleotide exchange factor	chymase	FPF
gi|121583483|ref|NP_055855.2| phosphatidylinositol-3-phosphate 5-kinase type III isoform 2	chymase	FPF
gi|188536063|ref|NP_001120915.1| CD36 antigen	coagulation factor IXa	EGR
gi|4506911|ref|NP_000014.1| sarcoglycan alpha (50kDa dystrophin-associated glycoprotein)	coagulation factor IXa	EGR
gi|89276751|ref|NP_000084.3| alpha 1 type V collagen preproprotein	coagulation factor IXa	EGR
gi|7108351|ref|NP_036617.1| hyaluronan-mediated motility receptor isoform b	coagulation factor IXa	EGR
gi|9961250|ref|NP_061337.1| ATP-binding cassette subfamily B member 4 isoform B	coagulation factor IXa	EGR
gi|169168679|ref|XP_001722060.1| PREDICTED: similar to FLJ43093 protein	coagulation factor IXa	EGR
gi|189491748|ref|NP_001121636.1| ataxin 1	coagulation factor IXa	EGR
gi|4507115|ref|NP_003079.1| fascin 1	coagulation factor IXa	EGR
gi|169217650|ref|XP_001719954.1| PREDICTED: similar to double homeobox 4	coagulation factor IXa	EGR
gi|83367072|ref|NP_001032360.1| eukaryotic translation initiation factor 3 subunit 9 eta 116kDa	coagulation factor IXa	EGR
gi|50897282|ref|NP_001002917.1| olfactory receptor family 8 subfamily D member 1	coagulation factor IXa	EGR
gi|24308498|ref|NP_705692.1| melanoma antigen family A 2B	coagulation factor IXa	EGR
gi|15451844|ref|NP_150377.1| ADAM metallopeptidase domain 19 isoform 2 preproprotein	coagulation factor IXa	EGR
gi|24307949|ref|NP_055099.1| neurochondrin isoform 1	coagulation factor IXa	EGR
gi|19718780|ref|NP_115484.2| semaphorin 6B precursor	coagulation factor IXa	EGR
gi|14602433|ref|NP_116569.1| Williams Beuren syndrome chromosome region 14 isoform alpha	coagulation factor IXa	EGR
gi|169165469|ref|XP_001717843.1| PREDICTED: hypothetical protein	coagulation factor IXa	EGR
gi|169206547|ref|XP_001721232.1| PREDICTED: hypothetical protein	coagulation factor IXa	EGR
gi|169207217|ref|XP_001715032.1| PREDICTED: similar to zinc finger homeobox 2	coagulation factor IXa	EGR
gi|113427698|ref|XP_001129907.1| PREDICTED: hypothetical protein	coagulation factor IXa	EGR
gi|150010654|ref|NP_115826.2| hypothetical protein LOC727957 isoform 1	coagulation factor IXa	EGR
gi|190194384|ref|NP_114161.3| spermatogenesis associated 16	coagulation factor IXa	EGR
gi|28875784|ref|NP_079018.1| armadillo repeat containing 5 isoform b	coagulation factor IXa	EGR
gi|21070984|ref|NP_000910.2| peptidylglycine alpha-amidating monooxygenase isoform a preproprotein	coagulation factor IXa	EGR
gi|66528677|ref|NP_001019265.1| nuclear receptor subfamily 3 group C member 1 isoform gamma	coagulation factor IXa	EGR
gi|88942701|ref|XP_371248.2| PREDICTED: similar to LOC374973 protein	coagulation factor IXa	EGR
gi|50541963|ref|NP_001002292.1| G protein-coupled receptor 177 isoform 2	coagulation factor IXa	EGR
gi|168693643|ref|NP_001108224.1| decay accelerating factor for complement isoform 2 precursor	coagulation factor IXa	EGR
gi|169168353|ref|XP_001720773.1| PREDICTED: hypothetical protein	coagulation factor IXa	EGR
gi|169171260|ref|XP_001719037.1| PREDICTED: hypothetical protein	coagulation factor IXa	EGR
gi|24308352|ref|NP_149056.1| DMRT-like family B with proline-rich C-terminal 1	coagulation factor IXa	EGR
gi|169188849|ref|XP_001718702.1| PREDICTED: hypothetical protein	coagulation factor IXa	EGR
gi|157671953|ref|NP_963868.2| solute carrier family 4 anion exchanger member 3 isoform 2	coagulation factor IXa	EGR
gi|16905517|ref|NP_473357.1| FUS interacting protein (serine-arginine rich) 1 isoform 2	coagulation factor IXa	EGR
gi|11321642|ref|NP_055392.1| bromodomain containing protein 1	coagulation factor IXa	EGR
gi|71043500|ref|NP_775864.3| beta 1 4-N-acetylgalactosaminyltransferase-transferase-III	coagulation factor IXa	EGR
gi|41327783|ref|NP_951033.1| chromosome 3 open reading frame 60 isoform b	coagulation factor IXa	EGR
gi|45359846|ref|NP_987100.1| Ras-GTPase activating protein SH3 domain-binding protein 2 isoform b	coagulation factor IXa	EGR
gi|116268097|ref|NP_542172.2| UDP-Gal:betaGal beta 1 3-galactosyltransferase polypeptide 6	coagulation factor IXa	EGR
gi|169161063|ref|XP_001715437.1| PREDICTED: similar to hCG1810766	coagulation factor IXa	EGR
gi|4501891|ref|NP_001093.1| actinin alpha 1 isoform b	coagulation factor IXa	EGR
gi|113416881|ref|XP_001130104.1| PREDICTED: hypothetical protein	coagulation factor IXa	EGR
gi|169171934|ref|XP_001715041.1| PREDICTED: hypothetical protein	coagulation factor IXa	EGR
gi|167830488|ref|NP_063950.2| olfactory receptor family 2 subfamily S member 2	coagulation factor IXa	EGR
gi|32698678|ref|NP_004211.1| zinc finger protein 213	coagulation factor IXa	EGR
gi|169203954|ref|XP_001720334.1| PREDICTED: hypothetical protein	coagulation factor IXa	EGR
gi|169205575|ref|XP_001718324.1| PREDICTED: hypothetical protein	coagulation factor IXa	EGR
gi|169213437|ref|XP_001718516.1| PREDICTED: hypothetical protein	coagulation factor IXa	EGR
gi|60498997|ref|NP_001012530.1| gastrin-releasing peptide isoform 2 preproprotein	coagulation factor IXa	EGR
gi|169213830|ref|XP_001715050.1| PREDICTED: hypothetical protein	coagulation factor IXa	EGR
gi|20336212|ref|NP_620279.1| guanidinoacetate N-methyltransferase isoform b	coagulation factor IXa	EGR
gi|18139549|ref|NP_085151.1| SET domain-containing protein 7	coagulation factor IXa	EGR
gi|156766066|ref|NP_001096621.1| paraneoplastic antigen like 5	coagulation factor IXa	EGR
gi|86990452|ref|NP_001034553.1| hypothetical protein LOC374977	coagulation factor IXa	EGR
gi|116734664|ref|NP_005933.2| molybdenum cofactor synthesis-step 1 protein isoform 2	coagulation factor IXa	EGR
gi|19743909|ref|NP_005051.2| RAR-related orphan receptor C isoform a	coagulation factor IXa	EGR
gi|22094143|ref|NP_079076.2| NIMA (never in mitosis gene a)- related kinase 11 isoform 1	coagulation factor IXa	EGR
gi|66472922|ref|NP_001018126.1| hypothetical protein LOC347273	coagulation factor IXa	EGR
gi|169162900|ref|XP_001715481.1| PREDICTED: similar to hCG1810766	coagulation factor IXa	EGR
gi|7669522|ref|NP_039255.1| neuregulin 1 isoform GGF	coagulation factor IXa	EGR
gi|169170851|ref|XP_001721355.1| PREDICTED: hypothetical protein	coagulation factor IXa	EGR
gi|169171936|ref|XP_001715078.1| PREDICTED: similar to hCG2014067	coagulation factor IXa	EGR
gi|197383784|ref|NP_001128127.1| zinc finger protein 213	coagulation factor IXa	EGR
gi|169208584|ref|XP_001714610.1| PREDICTED: hypothetical protein	coagulation factor IXa	EGR
gi|21070982|ref|NP_620177.1| peptidylglycine alpha-amidating monooxygenase isoform d preproprotein	coagulation factor IXa	EGR
gi|169212701|ref|XP_001717287.1| PREDICTED: similar to nuclear pore complex interacting protein	coagulation factor IXa	EGR
gi|32996731|ref|NP_872604.1| Ras association (RalGDS/AF-6) domain family 5 isoform A	coagulation factor IXa	EGR
gi|188536065|ref|NP_001120916.1| CD36 antigen	coagulation factor IXa	EGR
gi|166235136|ref|NP_963869.2| seizure related 6 homolog (mouse)-like 2 isoform 2	coagulation factor IXa	EGR
gi|18765709|ref|NP_057616.2| skeletal muscle and kidney enriched inositol phosphatase isoform 1	coagulation factor IXa	EGR
gi|187936953|ref|NP_115801.3| HHIP-like protein 1 isoform b	coagulation factor IXa	EGR
gi|44680143|ref|NP_689898.2| solute carrier family 23 (nucleobase transporters) member 1 isoform b	coagulation factor IXa	EGR
gi|194328779|ref|NP_065170.2| aspartate beta-hydroxylase domain containing 2	coagulation factor IXa	EGR
gi|27734799|ref|NP_775858.1| REST corepressor 2	coagulation factor IXa	EGR
gi|47157325|ref|NP_997704.1| protein kinase C delta	coagulation factor IXa	EGR
gi|20149643|ref|NP_060423.2| zinc finger HIT type 6	coagulation factor IXa	EGR
gi|16418461|ref|NP_443195.1| mitochondrial topoisomerase I	coagulation factor IXa	EGR
gi|27886529|ref|NP_775293.1| ATPase Ca++ transporting fast twitch 1 isoform a	coagulation factor IXa	EGR
gi|169168687|ref|XP_001716547.1| PREDICTED: similar to hCG1645245	coagulation factor IXa	EGR
gi|187608777|ref|NP_038460.4| NF-kappa-B inhibitor-like protein 2	coagulation factor IXa	EGR
gi|169173015|ref|XP_001717742.1| PREDICTED: similar to hCG2041218	coagulation factor IXa	EGR
gi|21955172|ref|NP_665696.1| pleckstrin homology-like domain family B member 2 isoform c	coagulation factor IXa	EGR
gi|46361978|ref|NP_055168.2| RAB26 member RAS oncogene family	coagulation factor IXa	EGR
gi|34577055|ref|NP_115521.3| F-box only protein 30	coagulation factor IXa	EGR
gi|20070224|ref|NP_005444.3| zinc finger and BTB domain containing 22	coagulation factor IXa	EGR
gi|45387949|ref|NP_588609.1| ring finger and SPRY domain containing 1	coagulation factor IXa	EGR
gi|13699811|ref|NP_075447.1| WHSC1L1 protein isoform long	coagulation factor IXa	EGR
gi|160420295|ref|NP_203753.1| hypothetical protein LOC85459	coagulation factor IXa	EGR
gi|11225256|ref|NP_068605.1| uncoupling protein 1	coagulation factor IXa	EGR
gi|4505441|ref|NP_000899.1| natriuretic peptide receptor C/guanylate cyclase C (atrionatriuretic peptide receptor C)	coagulation factor IXa	EGR
gi|56788401|ref|NP_001006619.1| mitogen-activated protein kinase associated protein 1 isoform 5	coagulation factor IXa	EGR
gi|109698597|ref|NP_001035926.1| trafficking protein particle complex 5	coagulation factor IXa	EGR
gi|149363700|ref|NP_055795.1| syntaxin binding protein 5-like	coagulation factor IXa	EGR
gi|134304846|ref|NP_001077086.1| Rb1-inducible coiled coil protein 1 isoform 2	coagulation factor IXa	EGR
gi|169658378|ref|NP_001073964.2| trinucleotide repeat containing 18	coagulation factor IXa	EGR
gi|4885657|ref|NP_005422.1| X-ray repair cross complementing protein 2	coagulation factor IXa	EGR
gi|169162903|ref|XP_001134398.2| PREDICTED: hypothetical protein	coagulation factor IXa	EGR
gi|4503009|ref|NP_001864.1| carboxypeptidase E preproprotein	coagulation factor IXa	EGR
gi|5360210|ref|NP_002847.1| poliovirus receptor related 2 isoform alpha precursor	coagulation factor IXa	EGR
gi|82830428|ref|NP_115668.4| gon-4-like isoform b	coagulation factor IXa	EGR
gi|169168359|ref|XP_001714782.1| PREDICTED: similar to Protein SMF	coagulation factor IXa	EGR
gi|58761548|ref|NP_115927.1| tau tubulin kinase 1	coagulation factor IXa	EGR
gi|197313728|ref|NP_001127909.1| pleckstrin homology-like domain family B member 2 isoform b	coagulation factor IXa	EGR
gi|169188957|ref|XP_001718800.1| PREDICTED: similar to deleted in malignant brain tumors 1	coagulation factor IXa	EGR
gi|169214222|ref|XP_001725922.1| PREDICTED: hypothetical protein	coagulation factor IXa	EGR
gi|38683827|ref|NP_055087.2| ADAM metallopeptidase with thrombospondin type 1 motif 7 preproprotein	coagulation factor IXa	EGR
gi|67782319|ref|NP_000338.3| spectrin beta isoform b	coagulation factor IXa	EGR
gi|187936955|ref|NP_001120730.1| HHIP-like protein 1 isoform a	coagulation factor IXa	EGR
gi|157042792|ref|NP_001096645.1| coiled-coil domain containing 64B	coagulation factor IXa	EGR
gi|156713442|ref|NP_001096137.1| proteasome alpha 4 subunit isoform 1	coagulation factor IXa	EGR
gi|66346723|ref|NP_001018083.1| mitochondrial phosphoenolpyruvate carboxykinase 2 isoform 2 precursor	coagulation factor IXa	EGR
gi|11545861|ref|NP_071414.1| calsyntenin 2	coagulation factor IXa	EGR
gi|78000160|ref|NP_006425.2| sorbin and SH3 domain containing 1 isoform 1	coagulation factor IXa	EGR
gi|169161965|ref|XP_001716055.1| PREDICTED: hypothetical protein	coagulation factor IXa	EGR
gi|153791393|ref|NP_001093326.1| inhibitor of kappa light polypeptide gene enhancer in B-cells kinase gamma	coagulation factor IXa	EGR
gi|9558733|ref|NP_037425.1| transformer-2 alpha	coagulation factor IXa	EGR
gi|169166465|ref|XP_001720713.1| PREDICTED: similar to hCG1640714	coagulation factor IXa	EGR
gi|169171269|ref|XP_001714133.1| PREDICTED: hypothetical protein	coagulation factor IXa	EGR
gi|169172306|ref|XP_943686.3| PREDICTED: similar to hCG1809106	coagulation factor IXa	EGR
gi|169188959|ref|XP_001718807.1| PREDICTED: similar to hCG2040007	coagulation factor IXa	EGR
gi|49227244|ref|NP_001001802.1| olfactory receptor family 2 subfamily A member 42	coagulation factor IXa	EGR
gi|169203415|ref|XP_001718021.1| PREDICTED: hypothetical protein	coagulation factor IXa	EGR
gi|33356552|ref|NP_056405.2| G patch domain containing 4 isoform 1	coagulation factor IXa	EGR
gi|18158228|ref|NP_542778.1| zinc finger protein 280A	coagulation factor IXa	EGR
gi|154937324|ref|NP_937824.2| hypothetical protein LOC440295	coagulation factor IXa	EGR
gi|14269566|ref|NP_065882.1| megakaryoblastic leukemia 1 protein	coagulation factor IXa	EGR
gi|94966752|ref|NP_001035700.1| elongation factor Tu GTP binding domain containing 1 isoform 2	coagulation factor IXa	EGR
gi|110347427|ref|NP_055524.3| ubiquitin specific protease 34	coagulation factor IXa	EGR
gi|48255918|ref|NP_001001523.1| RAR-related orphan receptor C isoform b	coagulation factor IXa	EGR
gi|112363100|ref|NP_056141.2| SLIT-ROBO Rho GTPase activating protein 2 isoform a	coagulation factor IXa	EGR
gi|188595670|ref|NP_065574.3| choline acetyltransferase isoform 2	coagulation factor IXa	EGR
gi|5453547|ref|NP_006325.1| olfactomedin related ER localized protein isoform 2	coagulation factor IXa	EGR
gi|169167405|ref|XP_001715663.1| PREDICTED: hypothetical protein	coagulation factor IXa	EGR
gi|197313730|ref|NP_001127910.1| pleckstrin homology-like domain family B member 2 isoform a	coagulation factor IXa	EGR
gi|153792012|ref|NP_002903.3| REV3-like catalytic subunit of DNA polymerase zeta	coagulation factor IXa	EGR
gi|28629871|ref|NP_542189.1| hypothetical protein LOC140701	coagulation factor IXa	EGR
gi|113421832|ref|XP_001127160.1| PREDICTED: hypothetical protein	coagulation factor IXa	EGR
gi|109633019|ref|NP_001035889.1| Wolf-Hirschhorn syndrome candidate 1 protein isoform 1	coagulation factor IXa	EGR
gi|169202970|ref|XP_001723300.1| PREDICTED: hypothetical protein	coagulation factor IXa	EGR
gi|169205584|ref|XP_949770.2| PREDICTED: hypothetical protein	coagulation factor IXa	EGR
gi|169209430|ref|XP_001724554.1| PREDICTED: similar to polycystic kidney disease 1-like 3	coagulation factor IXa	EGR
gi|7330337|ref|NP_039227.1| olfactory receptor family 10 subfamily H member 2	coagulation factor IXa	EGR
gi|113427727|ref|XP_001131264.1| PREDICTED: hypothetical protein	coagulation factor IXa	EGR
gi|34878693|ref|NP_004886.3| NLR family pyrin domain containing 3 isoform a	coagulation factor IXa	EGR
gi|156151441|ref|NP_079420.3| alpha-kinase 1	coagulation factor IXa	EGR
gi|189083802|ref|NP_001120652.1| myosin VIIA isoform 2	coagulation factor IXa	EGR
gi|189571677|ref|NP_116258.2| NudC domain containing 1 isoform 1	coagulation factor IXa	EGR
gi|172072602|ref|NP_001116452.1| Fc receptor IgA IgM high affinity isoform 2	coagulation factor IXa	EGR
gi|12597633|ref|NP_075048.1| RAN binding protein 17	coagulation factor IXa	EGR
gi|45359849|ref|NP_987101.1| Ras-GTPase activating protein SH3 domain-binding protein 2 isoform a	coagulation factor IXa	EGR
gi|4506115|ref|NP_000303.1| protein C (inactivator of coagulation factors Va and VIIIa)	coagulation factor IXa	EGR
gi|29550838|ref|NP_057632.2| golgi membrane protein 1	coagulation factor IXa	EGR
gi|111118983|ref|NP_004101.2| ferredoxin reductase isoform 2 precursor	coagulation factor IXa	EGR
gi|58331111|ref|NP_061919.1| ankyrin repeat domain 16 isoform a	coagulation factor IXa	EGR
gi|39777599|ref|NP_945189.1| transglutaminase 2 isoform b	coagulation factor IXa	EGR
gi|194328783|ref|NP_065704.2| zinc finger protein 287	coagulation factor IXa	EGR
gi|21071060|ref|NP_054859.2| SWI/SNF-related matrix-associated actin-dependent regulator of chromatin a-like 1	coagulation factor IXa	EGR
gi|31881770|ref|NP_068566.2| ADAM metallopeptidase domain 30 preproprotein	coagulation factor IXa	EGR
gi|156616275|ref|NP_002682.2| polymerase (DNA directed) delta 1 catalytic subunit 125kDa	coagulation factor IXa	EGR
gi|46255064|ref|NP_996811.1| synaptotagmin-like 2 isoform d	coagulation factor IXa	EGR
gi|33186882|ref|NP_874361.1| testis serine protease 2	coagulation factor IXa	EGR
gi|38045910|ref|NP_937762.1| laminin alpha 3 subunit isoform 1	coagulation factor IXa	EGR
gi|42476076|ref|NP_055754.2| hypothetical protein LOC22878	coagulation factor IXa	EGR
gi|28559071|ref|NP_783329.1| DNA cytosine methyltransferase 3 alpha isoform c	coagulation factor IXa	EGR
gi|32698750|ref|NP_067051.1| SR-related CTD-associated factor 1	coagulation factor IXa	EGR
gi|169209432|ref|XP_001724525.1| PREDICTED: hypothetical protein	coagulation factor IXa	EGR
gi|169214595|ref|XP_001715837.1| PREDICTED: hypothetical protein	coagulation factor IXa	EGR
gi|25777628|ref|NP_733937.1| potassium inwardly-rectifying channel J16	coagulation factor IXa	EGR
gi|187761317|ref|NP_001120680.1| tet oncogene family member 2 isoform a	coagulation factor IXa	EGR
gi|169162907|ref|XP_001715511.1| PREDICTED: similar to hCG1810766	coagulation factor IXa	EGR
gi|14249614|ref|NP_116261.1| synaptotagmin-like 1	coagulation factor IXa	EGR
gi|62362412|ref|NP_009297.2| v-abl Abelson murine leukemia viral oncogene homolog 1 isoform b	coagulation factor IXa	EGR
gi|113414851|ref|XP_001127016.1| PREDICTED: hypothetical protein	coagulation factor IXa	EGR
gi|89025599|ref|XP_931394.1| PREDICTED: hypothetical protein	coagulation factor IXa	EGR
gi|197313732|ref|NP_001127911.1| pleckstrin homology-like domain family B member 2 isoform a	coagulation factor IXa	EGR
gi|38638698|ref|NP_061159.1| KIAA1199	coagulation factor IXa	EGR
gi|169203418|ref|XP_001718169.1| PREDICTED: similar to hCG1795201	coagulation factor IXa	EGR
gi|189571679|ref|NP_001121683.1| NudC domain containing 1 isoform 2	coagulation factor IXa	EGR
gi|52317198|ref|NP_001004687.1| olfactory receptor family 2 subfamily L member 3	coagulation factor IXa	EGR
gi|15812188|ref|NP_208385.1| F-box only protein 3 isoform 2	coagulation factor IXa	EGR
gi|15042961|ref|NP_149417.1| HLA-B associated transcript 4	coagulation factor IXa	EGR
gi|119709825|ref|NP_899228.3| hypothetical protein LOC200030	coagulation factor IXa	EGR
gi|148833486|ref|NP_001092086.1| hypothetical protein LOC25912 isoform 3	coagulation factor IXa	EGR
gi|67188443|ref|NP_001019907.1| CD276 antigen isoform a	coagulation factor IXa	EGR
gi|22095367|ref|NP_079456.2| centrosomal protein 63 isoform a	coagulation factor IXa	EGR
gi|134288906|ref|NP_001004342.3| tripartite motif-containing 67	coagulation factor IXa	EGR
gi|14790190|ref|NP_055816.2| spen homolog transcriptional regulator	coagulation factor IXa	EGR
gi|10862703|ref|NP_066124.1| ret proto-oncogene isoform a	coagulation factor IXa	EGR
gi|169165487|ref|XP_001718284.1| PREDICTED: similar to mCG140660	coagulation factor IXa	EGR
gi|37577157|ref|NP_004046.2| calpain 5	coagulation factor IXa	EGR
gi|30581152|ref|NP_847902.1| gonadotropin-releasing hormone 2 isoform b preproprotein	coagulation factor IXa	EGR
gi|110835741|ref|NP_065910.2| shroom family member 3 protein	coagulation factor IXa	EGR
gi|117938264|ref|NP_001070974.1| tachykinin 4 isoform alpha-2	coagulation factor IXa	EGR
gi|169171946|ref|XP_001715680.1| PREDICTED: similar to tousled-like kinase 2 (Arabidopsis) (predicted)	coagulation factor IXa	EGR
gi|190014636|ref|NP_775962.2| hypothetical protein LOC286262 isoform 2	coagulation factor IXa	EGR
gi|21264365|ref|NP_057404.2| nucleoporin 98kD isoform 1	coagulation factor IXa	EGR
gi|41872389|ref|NP_079483.3| flavin adenine dinucleotide synthetase isoform 1	coagulation factor IXa	EGR
gi|113425583|ref|XP_001128912.1| PREDICTED: hypothetical protein	coagulation factor IXa	EGR
gi|169212710|ref|XP_001717613.1| PREDICTED: ankyrin repeat domain 30B	coagulation factor IXa	EGR
gi|169213843|ref|XP_001715186.1| PREDICTED: similar to hCG2040657	coagulation factor IXa	EGR
gi|4503823|ref|NP_002028.1| protein-tyrosine kinase fyn isoform a	coagulation factor IXa	EGR
gi|169214598|ref|XP_001715956.1| PREDICTED: similar to zinc finger protein 663	coagulation factor IXa	EGR
gi|89057982|ref|XP_948901.1| PREDICTED: hypothetical protein LOC400831	coagulation factor IXa	EGR
gi|7019549|ref|NP_037483.1| T-box 21	coagulation factor IXa	EGR
gi|19923493|ref|NP_061885.2| pleckstrin homology domain containing family A member 5	coagulation factor IXa	EGR
gi|169216953|ref|XP_001713913.1| PREDICTED: similar to LOC389906 protein	coagulation factor IXa	EGR
gi|112382285|ref|NP_004446.2| exostoses (multiple)-like 1	coagulation factor IXa	EGR
gi|66730421|ref|NP_940907.2| ATPase type 13A5	coagulation factor IXa	EGR
gi|24308129|ref|NP_061871.1| F-box and WD repeat domain containing 5	coagulation factor IXa	EGR
gi|67782321|ref|NP_001020029.1| spectrin beta isoform a	coagulation factor IXa	EGR
gi|182508169|ref|NP_003864.4| neuropilin 1 isoform a	coagulation factor IXa	EGR
gi|4503247|ref|NP_003674.1| ribosomal RNA processing 1 homolog	coagulation factor IXa	EGR
gi|7662346|ref|NP_055728.1| ADNP homeobox 2	coagulation factor IXa	EGR
gi|169161972|ref|XP_946059.3| PREDICTED: hypothetical protein	coagulation factor IXa	EGR
gi|13518026|ref|NP_004978.2| LIM and senescent cell antigen-like domains 1	coagulation factor IXa	EGR
gi|169163825|ref|XP_001714930.1| PREDICTED: hypothetical protein	coagulation factor IXa	EGR
gi|4502009|ref|NP_003968.1| aryl hydrocarbon receptor interacting protein	coagulation factor IXa	EGR
gi|82830424|ref|NP_001032622.1| gon-4-like isoform a	coagulation factor IXa	EGR
gi|145312265|ref|NP_150296.3| endoplasmic reticulum to nucleus signalling 2	coagulation factor IXa	EGR
gi|151301098|ref|NP_065974.1| zinc finger DBF-type containing 2	coagulation factor IXa	EGR
gi|150421684|ref|NP_056020.2| ATPase class VI type 11A isoform a	coagulation factor IXa	EGR
gi|169213455|ref|XP_001718664.1| PREDICTED: hypothetical protein	coagulation factor IXa	EGR
gi|38348350|ref|NP_940927.1| kinesin family member 7	coagulation factor IXa	EGR
gi|24586659|ref|NP_699165.2| scavenger receptor class F member 2 isoform 1	coagulation factor IXa	EGR
gi|145701025|ref|NP_001401.2| multiple EGF-like-domains 8	coagulation factor IXa	EGR
gi|52485853|ref|NP_001004439.1| integrin alpha 11 precursor	coagulation factor IXa	EGR
gi|169161072|ref|XP_001125873.2| PREDICTED: hypothetical protein	coagulation factor IXa	EGR
gi|42476130|ref|NP_057374.3| ubiquitin interaction motif containing 1	coagulation factor IXa	EGR
gi|169165858|ref|XP_001726069.1| PREDICTED: hypothetical protein	coagulation factor IXa	EGR
gi|55925593|ref|NP_001007250.1| olfactory receptor family 8 subfamily G member 2	coagulation factor IXa	EGR
gi|4885645|ref|NP_005418.1| tumor protein p73 isoform a	coagulation factor IXa	EGR
gi|32996733|ref|NP_872605.1| Ras association (RalGDS/AF-6) domain family 5 isoform B	coagulation factor IXa	EGR
gi|169214602|ref|XP_001716115.1| PREDICTED: similar to hCG2041260	coagulation factor IXa	EGR
gi|33300651|ref|NP_877432.1| zinc finger protein 438	coagulation factor IXa	EGR
gi|89071626|ref|XP_947086.1| PREDICTED: similar to stereocilin	coagulation factor IXa	EGR
gi|122939161|ref|NP_057317.2| peptidylarginine deiminase type III	coagulation factor IXa	EGR
gi|145301565|ref|NP_001077369.1| dynein axonemal heavy chain 10 isoform 1	coagulation factor IXa	EGR
gi|9910144|ref|NP_064541.1| core 1 synthase glycoprotein-N-acetylgalactosamine 3-beta-galactosyltransferase 1	coagulation factor IXa	EGR
gi|41327785|ref|NP_951047.1| chromosome 3 open reading frame 60 isoform b	coagulation factor IXa	EGR
gi|17978483|ref|NP_536339.1| vacuolar protein sorting 16 isoform 2	coagulation factor IXa	EGR
gi|66346728|ref|NP_001018051.1| laforin isoform b	coagulation factor IXa	EGR
gi|154759225|ref|NP_892003.1| MYST histone acetyltransferase 1 isoform 2	coagulation factor IXa	EGR
gi|169165492|ref|XP_001718403.1| PREDICTED: similar to hCG2042446	coagulation factor IXa	EGR
gi|122937382|ref|NP_001074011.1| Fas (TNFRSF6) binding factor 1	coagulation factor IXa	EGR
gi|169167412|ref|XP_001715918.1| PREDICTED: similar to mannosyl (alpha-1 3-)-glycoprotein beta-1 2-N-acetylglucosaminyltransferase	coagulation factor IXa	EGR
gi|169173029|ref|XP_001718345.1| PREDICTED: similar to hydroxyproline-rich glycoprotein VSP-3	coagulation factor IXa	EGR
gi|189083688|ref|NP_055819.2| exosome component 7	coagulation factor IXa	EGR
gi|66267727|ref|NP_001018091.1| killer cell immunoglobulin-like receptor two domains long cytoplasmic tail 5B precursor	coagulation factor IXa	EGR
gi|19743806|ref|NP_598334.1| roundabout 1 isoform b	coagulation factor IXa	EGR
gi|40538732|ref|NP_060089.1| RNA-binding region (RNP1 RRM) containing 3	coagulation factor IXa	EGR
gi|33188443|ref|NP_149033.2| microfilament and actin filament cross-linker protein isoform b	coagulation factor IXa	EGR
gi|118572599|ref|NP_037373.2| formin homology 2 domain containing 1	coagulation factor IXa	EGR
gi|169210256|ref|XP_001716268.1| PREDICTED: hypothetical protein	coagulation factor IXa	EGR
gi|113428887|ref|XP_001128100.1| PREDICTED: hypothetical protein	coagulation factor IXa	EGR
gi|44889960|ref|NP_982272.1| dedicator of cytokinesis 8	coagulation factor IXa	EGR
gi|83716024|ref|NP_060066.2| kinesin family member 21B	coagulation factor IXa	EGR
gi|51895795|ref|NP_004297.2| annexin A13 isoform a	coagulation factor IXa	EGR
gi|62868213|ref|NP_001017408.1| golgi associated PDZ and coiled-coil motif containing isoform b	coagulation factor IXa	EGR
gi|52218842|ref|NP_001004472.1| olfactory receptor family 10 subfamily R member 2	coagulation factor IXa	EGR
gi|169167047|ref|XP_001716751.1| PREDICTED: hypothetical protein	coagulation factor IXa	EGR
gi|169169380|ref|XP_001716799.1| PREDICTED: similar to hCG2040192	coagulation factor IXa	EGR
gi|169170060|ref|XP_001715914.1| PREDICTED: hypothetical protein	coagulation factor IXa	EGR
gi|5803106|ref|NP_006781.1| myotilin	coagulation factor IXa	EGR
gi|21281679|ref|NP_644812.1| T-cell activation protein phosphatase 2C	coagulation factor IXa	EGR
gi|49533617|ref|NP_003092.4| sterol O-acyltransferase 1	coagulation factor IXa	EGR
gi|169208602|ref|XP_001129290.2| PREDICTED: StAR-related lipid transfer (START) domain containing 9	coagulation factor IXa	EGR
gi|52317202|ref|NP_001004686.1| olfactory receptor family 2 subfamily L member 2	coagulation factor IXa	EGR
gi|169214604|ref|XP_001716194.1| PREDICTED: similar to hCG2041260	coagulation factor IXa	EGR
gi|17978481|ref|NP_536338.1| vacuolar protein sorting 16 isoform 3	coagulation factor IXa	EGR
gi|15826862|ref|NP_296375.1| coiled-coil domain containing 120	coagulation factor IXa	EGR
gi|170650694|ref|NP_001116244.1| centaurin gamma 1 isoform PIKE-L	coagulation factor IXa	EGR
gi|14149781|ref|NP_115502.1| hypothetical protein LOC84066	coagulation factor IXa	EGR
gi|21314764|ref|NP_443171.2| Fc receptor-like 3 precursor	coagulation factor IXa	EGR
gi|28416436|ref|NP_783202.1| ADP-ribosylation factor GTPase activating protein 1 isoform b	coagulation factor IXa	EGR
gi|55749779|ref|NP_065997.1| DENN/MADD domain containing 1A isoform 1	coagulation factor IXa	EGR
gi|25777704|ref|NP_733787.1| zinc finger 398 isoform a	coagulation factor IXa	EGR
gi|194097350|ref|NP_001123476.1| actinin alpha 1 isoform a	coagulation factor IXa	EGR
gi|169168373|ref|XP_001722326.1| PREDICTED: hypothetical protein	coagulation factor IXa	EGR
gi|6382062|ref|NP_009298.1| v-abl Abelson murine leukemia viral oncogene homolog 2 isoform b	coagulation factor IXa	EGR
gi|14043022|ref|NP_004981.2| methionyl-tRNA synthetase	coagulation factor IXa	EGR
gi|61966695|ref|NP_001013645.1| hypothetical protein LOC153918	coagulation factor IXa	EGR
gi|190610006|ref|NP_079109.2| zinc finger protein 671	coagulation factor IXa	EGR
gi|5032243|ref|NP_005655.1| makorin ring finger protein 3	coagulation factor IXa	EGR
gi|22748665|ref|NP_689504.1| mucin 7 secreted	coagulation factor IXa	EGR
gi|148727255|ref|NP_055998.1| microtubule associated serine/threonine kinase family member 4 isoform a	coagulation factor IXa	EGR
gi|37574612|ref|NP_002963.1| SET binding factor 1 isoform a	coagulation factor IXa	EGR
gi|5730102|ref|NP_004612.2| transient receptor potential cation channel subfamily C member 6	coagulation factor IXa	EGR
gi|62241046|ref|NP_001013861.1| exocyst complex component 7 isoform a	coagulation factor IXa	EGR
gi|55749621|ref|NP_056364.1| pleckstrin homology domain containing family G member 3	coagulation factor IXa	EGR
gi|195972866|ref|NP_000412.3| keratin 10	coagulation factor IXa	EGR
gi|16306552|ref|NP_112175.2| semaphorin Y	coagulation factor IXa	EGR
gi|4557522|ref|NP_000783.2| deiodinase iodothyronine type I isoform a	coagulation factor IXa	EGR
gi|169169045|ref|XP_001717203.1| PREDICTED: similar to Chain A Glutathione Transferase A1-1 Complexed With An Ethacrynic Acid Glutathione Conjugate (Mutant R15k)	coagulation factor IXa	EGR
gi|4504505|ref|NP_000405.1| hydroxysteroid (17-beta) dehydrogenase 4	coagulation factor IXa	EGR
gi|169170872|ref|XP_001723701.1| PREDICTED: hypothetical protein	coagulation factor IXa	EGR
gi|169209104|ref|XP_001721144.1| PREDICTED: similar to fatty acid binding protein homologue	coagulation factor IXa	EGR
gi|169212736|ref|XP_001717984.1| PREDICTED: hypothetical protein	coagulation factor IXa	EGR
gi|53759122|ref|NP_000029.2| adenomatous polyposis coli	coagulation factor IXa	EGR
gi|5174659|ref|NP_005970.1| S100 calcium binding protein A13	coagulation factor IXa	EGR
gi|37537554|ref|NP_775835.2| hypothetical protein FLJ37538	coagulation factor IXa	EGR
gi|169217281|ref|XP_001721701.1| PREDICTED: hypothetical protein	coagulation factor IXa	EGR
gi|62241026|ref|NP_068770.2| doublesex and mab-3 related transcription factor 1	coagulation factor IXa	EGR
gi|4503165|ref|NP_003581.1| cullin 3	coagulation factor IXa	EGR
gi|169218080|ref|XP_001720113.1| PREDICTED: similar to Ca ATPase SERCA1 partial	coagulation factor IXa	EGR
gi|196049380|ref|NP_001124468.1| 3-hydroxy-3-methylglutaryl-Coenzyme A reductase isoform 2	coagulation factor IXa	EGR
gi|4557809|ref|NP_000265.1| ornithine aminotransferase precursor	coagulation factor IXa	EGR
gi|47717139|ref|NP_006758.2| leucine-zipper-like transcription regulator 1	coagulation factor IXa	EGR
gi|23238256|ref|NP_689452.1| carnitine palmitoyltransferase 1B isoform a	coagulation factor IXa	EGR
gi|13435129|ref|NP_071372.1| ATPase type 13A2	coagulation factor IXa	EGR
gi|114155142|ref|NP_003283.2| nuclear pore complex-associated protein TPR	coagulation factor IXa	EGR
gi|21281685|ref|NP_640343.1| cancer/testis antigen 1A	coagulation factor IXa	EGR
gi|117606360|ref|NP_056125.3| ADP-ribosylation factor guanine nucleotide factor 6 isoform a	coagulation factor IXa	EGR
gi|156104874|ref|NP_001979.2| envoplakin	coagulation factor IXa	EGR
gi|115527088|ref|NP_803190.2| transmembrane and ubiquitin-like domain containing 2 isoform a	coagulation factor IXa	EGR
gi|148277071|ref|NP_001087240.1| thioredoxin reductase 1 isoform 3	coagulation factor IXa	EGR
gi|48762926|ref|NP_005040.2| PWP2 periodic tryptophan protein homolog	coagulation factor IXa	EGR
gi|7382480|ref|NP_038267.1| Rho GTPase activating protein 6 isoform 4	coagulation factor IXa	EGR
gi|153792133|ref|NP_001093327.1| inhibitor of kappa light polypeptide gene enhancer in B-cells kinase gamma	coagulation factor IXa	EGR
gi|29789405|ref|NP_775909.1| hypothetical protein LOC284565	coagulation factor IXa	EGR
gi|169201940|ref|XP_944452.3| PREDICTED: similar to hCG2042429	coagulation factor IXa	EGR
gi|10190748|ref|NP_066025.1| CEGP1 protein	coagulation factor IXa	EGR
gi|28395033|ref|NP_786886.1| ras homolog gene family member C precursor	coagulation factor IXa	EGR
gi|169211900|ref|XP_001726205.1| PREDICTED: hypothetical protein	coagulation factor IXa	EGR
gi|169217283|ref|XP_001721718.1| PREDICTED: similar to CXorf2 protein	coagulation factor IXa	EGR
gi|116256471|ref|NP_775490.2| SNF1-like kinase	coagulation factor IXa	EGR
gi|119372310|ref|NP_000162.2| glycine receptor alpha 1	coagulation factor IXa	EGR
gi|114431244|ref|NP_689931.2| von Willebrand factor C and EGF domains	coagulation factor IXa	EGR
gi|19923399|ref|NP_036429.2| Ras-GTPase activating protein SH3 domain-binding protein 2 isoform a	coagulation factor IXa	EGR
gi|52353304|ref|NP_001005204.1| olfactory receptor family 8 subfamily U member 1	coagulation factor IXa	EGR
gi|7710152|ref|NP_055090.1| mannosyl (alpha-1 3-)-glycoprotein beta-1 4-N-acetylglucosaminyltransferase isoenzyme B isoform 1	coagulation factor IXa	EGR
gi|169162915|ref|XP_001726998.1| PREDICTED: CG10522-PA-like	coagulation factor IXa	EGR
gi|169168378|ref|XP_001722381.1| PREDICTED: hypothetical protein	coagulation factor IXa	EGR
gi|29789445|ref|NP_817123.1| desmoglein 4 isoform 2	coagulation factor IXa	EGR
gi|4502365|ref|NP_001180.1| NK3 homeobox 2	coagulation factor IXa	EGR
gi|71274186|ref|NP_001025035.1| hypothetical protein LOC85449	coagulation factor IXa	EGR
gi|195222722|ref|NP_001124182.1| LSM5 homolog U6 small nuclear RNA associated isoform b	coagulation factor IXa	EGR
gi|109698599|ref|NP_001035927.1| trafficking protein particle complex 5	coagulation factor IXa	EGR
gi|188595672|ref|NP_066265.3| choline acetyltransferase isoform 1	coagulation factor IXa	EGR
gi|18375501|ref|NP_001632.2| APEX nuclease	coagulation factor IXa	EGR
gi|169163213|ref|XP_001717506.1| PREDICTED: kelch repeat and BTB (POZ) domain containing 9	coagulation factor IXa	EGR
gi|113418092|ref|XP_946882.2| PREDICTED: similar to Chain A Glutathione Transferase A1-1 Complexed With An Ethacrynic Acid Glutathione Conjugate (Mutant R15k)	coagulation factor IXa	EGR
gi|169172673|ref|XP_001714671.1| PREDICTED: similar to HSF1 protein	coagulation factor IXa	EGR
gi|21245124|ref|NP_640336.1| adenosine deaminase domain containing 1 (testis-specific)	coagulation factor IXa	EGR
gi|93141016|ref|NP_001035188.1| motile sperm domain containing 3 isoform b	coagulation factor IXa	EGR
gi|56549643|ref|NP_005378.4| nucleoporin 98kD isoform 3	coagulation factor IXa	EGR
gi|113424444|ref|XP_948056.2| PREDICTED: hypothetical protein	coagulation factor IXa	EGR
gi|40789265|ref|NP_848632.2| beta-1 4-N-acetyl-galactosaminyl transferase 4	coagulation factor IXa	EGR
gi|74272287|ref|NP_004985.2| matrix metalloproteinase 9 preproprotein	coagulation factor IXa	EGR
gi|4503119|ref|NP_001318.1| cancer/testis antigen 1B	coagulation factor IXa	EGR
gi|56788403|ref|NP_001006622.1| mitogen-activated protein kinase associated protein 1 isoform 4	coagulation factor IXa	EGR
gi|23110982|ref|NP_066292.2| potassium inwardly-rectifying channel subfamily J member 12	coagulation factor IXa	EGR
gi|13899231|ref|NP_113608.1| mitochondrial ribosomal protein L9	coagulation factor IXa	EGR
gi|21361151|ref|NP_003251.2| transducin-like enhancer protein 2	coagulation factor IXa	EGR
gi|148277065|ref|NP_003321.3| thioredoxin reductase 1 isoform 1	coagulation factor IXa	EGR
gi|7661700|ref|NP_056200.1| sorbin and SH3 domain containing 1 isoform 2	coagulation factor IXa	EGR
gi|167614504|ref|NP_002282.2| laminin beta 1 precursor	coagulation factor IXa	EGR
gi|169164538|ref|XP_001721292.1| PREDICTED: similar to hCG2012694	coagulation factor IXa	EGR
gi|113415630|ref|XP_001126311.1| PREDICTED: hypothetical protein	coagulation factor IXa	EGR
gi|148529023|ref|NP_115558.3| hypothetical protein LOC23172	coagulation factor IXa	EGR
gi|169202993|ref|XP_001724925.1| PREDICTED: similar to zinc finger protein 705A	coagulation factor IXa	EGR
gi|19913358|ref|NP_579890.1| Wolf-Hirschhorn syndrome candidate 1 protein isoform 1	coagulation factor IXa	EGR
gi|112363096|ref|NP_001036223.1| SLIT-ROBO Rho GTPase activating protein 2 isoform b	coagulation factor IXa	EGR
gi|11056056|ref|NP_066930.1| mitochondrial ribosomal protein S12 precursor	coagulation factor IXa	EGR
gi|46255045|ref|NP_000402.3| holocarboxylase synthetase	coagulation factor IXa	EGR
gi|4505749|ref|NP_000280.1| phosphofructokinase muscle	coagulation factor IXa	EGR
gi|31083144|ref|NP_851393.1| axin 1 isoform b	coagulation factor IXa	EGR
gi|25777630|ref|NP_733938.1| potassium inwardly-rectifying channel J16	coagulation factor IXa	EGR
gi|67782349|ref|NP_115587.6| lysyl oxidase-like 4 precursor	coagulation factor IXa	EGR
gi|118601070|ref|NP_981953.2| hypothetical protein LOC158724	coagulation factor IXa	EGR
gi|31542325|ref|NP_066974.2| carnitine O-octanoyltransferase	coagulation factor IXa	EGR
gi|121674805|ref|NP_001004302.2| zinc finger protein 783	coagulation factor IXa	EGR
gi|59710085|ref|NP_631909.2| hypothetical protein LOC146562	coagulation factor IXa	EGR
gi|39752663|ref|NP_945339.1| leukocyte receptor cluster (LRC) member 9	coagulation factor IXa	EGR
gi|4504631|ref|NP_003630.1| inhibitor of kappa light polypeptide gene enhancer in B-cells kinase gamma	coagulation factor IXa	EGR
gi|169164540|ref|XP_001715283.1| PREDICTED: similar to hCG1642047	coagulation factor IXa	EGR
gi|10862701|ref|NP_065681.1| ret proto-oncogene isoform c	coagulation factor IXa	EGR
gi|33469939|ref|NP_877949.1| phospholipase C beta 4 isoform b	coagulation factor IXa	EGR
gi|21553315|ref|NP_660150.1| phosphatidylinositol glycan anchor biosynthesis class M	coagulation factor IXa	EGR
gi|169205117|ref|XP_001721440.1| PREDICTED: hypothetical protein	coagulation factor IXa	EGR
gi|42476127|ref|NP_060552.3| polymerase (RNA) III (DNA directed) polypeptide B	coagulation factor IXa	EGR
gi|134948558|ref|NP_056023.3| ankyrin repeat domain 12 isoform 1	coagulation factor IXa	EGR
gi|148612895|ref|NP_001091964.1| zinc finger protein 419 isoform 5	coagulation factor IXa	EGR
gi|5031821|ref|NP_005705.1| potassium channel subfamily K member 7 isoform C	coagulation factor IXa	EGR
gi|37620163|ref|NP_065741.3| ANKHD1-EIF4EBP3 protein	coagulation factor IXa	EGR
gi|122937241|ref|NP_001073889.1| proline-rich synapse-associated protein 2	coagulation factor IXa	EGR
gi|13491166|ref|NP_055491.1| pumilio 1 isoform 2	coagulation factor IXa	EGR
gi|41281898|ref|NP_821074.1| StAR-related lipid transfer (START) domain containing 13 isoform alpha	coagulation factor IXa	EGR
gi|20986488|ref|NP_620829.1| YY1-associated protein isoform 2	coagulation factor IXa	EGR
gi|14602435|ref|NP_116570.1| Williams Beuren syndrome chromosome region 14 isoform beta	coagulation factor IXa	EGR
gi|151101270|ref|NP_000354.4| troponin I cardiac	coagulation factor IXa	EGR
gi|169161980|ref|XP_001713894.1| PREDICTED: hypothetical protein partial	coagulation factor IXa	EGR
gi|169162921|ref|XP_001715317.1| PREDICTED: hypothetical protein	coagulation factor IXa	EGR
gi|47078247|ref|NP_997630.1| calpain 3 isoform f	coagulation factor IXa	EGR
gi|169163218|ref|XP_001131154.2| PREDICTED: hypothetical protein	coagulation factor IXa	EGR
gi|169169390|ref|XP_001714533.1| PREDICTED: hypothetical protein	coagulation factor IXa	EGR
gi|5803221|ref|NP_006775.1| WD repeat-containing protein 3	coagulation factor IXa	EGR
gi|12751473|ref|NP_072046.2| DNA cytosine methyltransferase 3 alpha isoform a	coagulation factor IXa	EGR
gi|41352693|ref|NP_004127.1| iron-responsive element binding protein 2	coagulation factor IXa	EGR
gi|113427491|ref|XP_001130175.1| PREDICTED: hypothetical protein	coagulation factor IXa	EGR
gi|62243658|ref|NP_055907.3| PI-3-kinase-related kinase SMG-1	coagulation factor IXa	EGR
gi|169214250|ref|XP_942391.3| PREDICTED: similar to hCG1776338	coagulation factor IXa	EGR
gi|51173722|ref|NP_004625.2| bromodomain and PHD finger-containing protein 1 isoform 2	coagulation factor IXa	EGR
gi|61656212|ref|NP_001013375.1| olfactory receptor family 8 subfamily U member 9	coagulation factor IXa	EGR
gi|52317126|ref|NP_001004737.1| olfactory receptor family 5 subfamily K member 2	coagulation factor IXa	EGR
gi|41393575|ref|NP_149991.2| glycerol kinase 2	coagulation factor IXa	EGR
gi|22035672|ref|NP_006431.2| thioredoxin reductase 2 precursor	coagulation factor IXa	EGR
gi|50051735|ref|NP_775486.1| olfactory receptor family 6 subfamily B member 3	coagulation factor IXa	EGR
gi|4758898|ref|NP_004804.1| peroxisomal biogenesis factor 16 isoform 1	coagulation factor IXa	EGR
gi|29171736|ref|NP_003702.2| phosphatidic acid phosphatase type 2A isoform 1	coagulation factor IXa	EGR
gi|71274109|ref|NP_004547.2| nuclear factor of kappa light polypeptide gene enhancer in B-cells inhibitor epsilon	coagulation factor IXa	EGR
gi|90421313|ref|NP_000483.3| cystic fibrosis transmembrane conductance regulator	coagulation factor IXa	EGR
gi|12597653|ref|NP_075059.1| 5'-nucleotidase domain containing 2 isoform 2	coagulation factor IXa	EGR
gi|21536378|ref|NP_003733.2| ATP-binding cassette sub-family B (MDR/TAP) member 11	coagulation factor IXa	EGR
gi|169214984|ref|XP_001718014.1| PREDICTED: similar to hCG2038397	coagulation factor IXa	EGR
gi|16306539|ref|NP_001787.2| cadherin 8 type 2 preproprotein	coagulation factor IXa	EGR
gi|156104903|ref|NP_003961.2| myomesin 2	coagulation factor IXa	EGR
gi|55769557|ref|NP_005072.2| zinc finger protein 142 isoform 2	coagulation factor IXa	EGR
gi|116734706|ref|NP_001070865.1| interferon regulatory factor 2 binding protein 2 isoform B	coagulation factor IXa	EGR
gi|46487911|ref|NP_065914.2| zinc finger protein 406 isoform ZFAT-1	coagulation factor IXa	EGR
gi|21361519|ref|NP_057083.2| adiponectin receptor 1	coagulation factor IXa	EGR
gi|113411824|ref|XP_001126181.1| PREDICTED: hypothetical protein isoform 2	coagulation factor IXa	EGR
gi|187761314|ref|NP_001120679.1| SWI/SNF-related matrix-associated actin-dependent regulator of chromatin a-like 1	coagulation factor IXa	EGR
gi|89257340|ref|NP_001034792.1| hypothetical protein LOC100132406	coagulation factor IXa	EGR
gi|4501989|ref|NP_001125.1| alpha-fetoprotein precursor	coagulation factor IXa	EGR
gi|169163835|ref|XP_001719785.1| PREDICTED: hypothetical protein	coagulation factor IXa	EGR
gi|148612816|ref|NP_004250.4| RecQ protein-like 5 isoform 1	coagulation factor IXa	EGR
gi|40807357|ref|NP_005085.2| solute carrier family 27 (fatty acid transporter) member 4	coagulation factor IXa	EGR
gi|21040314|ref|NP_115571.1| SON DNA-binding protein isoform B	coagulation factor IXa	EGR
gi|44680128|ref|NP_976041.1| tripartite motif-containing 7 isoform 3	coagulation factor IXa	EGR
gi|45238858|ref|NP_061918.3| WD repeat domain 44 protein	coagulation factor IXa	EGR
gi|89057223|ref|XP_942419.1| PREDICTED: similar to hCG2036613	coagulation factor IXa	EGR
gi|63175652|ref|NP_694964.3| CREBBP/EP300 inhibitor 2	coagulation factor IXa	EGR
gi|4506929|ref|NP_003016.1| SH3-domain GRB2-like 1	coagulation factor IXa	EGR
gi|62912457|ref|NP_001017423.1| pyrroline-5-carboxylate synthetase isoform 2	coagulation factor IXa	EGR
gi|169403957|ref|NP_079209.3| ankyrin repeat domain 53 isoform b	coagulation factor IXa	EGR
gi|15811782|ref|NP_056513.2| G patch domain and KOW motifs	coagulation factor IXa	EGR
gi|40806164|ref|NP_068823.2| ubiquitin-conjugating enzyme E2 variant 1 isoform a	coagulation factor IXa	EGR
gi|169171656|ref|XP_001716431.1| PREDICTED: similar to hCG41366	coagulation factor IXa	EGR
gi|113422908|ref|XP_001127657.1| PREDICTED: similar to fatty acid binding protein homologue	coagulation factor IXa	EGR
gi|27894378|ref|NP_444507.1| chloride intracellular channel 6	coagulation factor IXa	EGR
gi|52218838|ref|NP_001004469.1| olfactory receptor family 10 subfamily J member 5	coagulation factor IXa	EGR
gi|169206143|ref|XP_001720024.1| PREDICTED: similar to hCG29285	coagulation factor IXa	EGR
gi|169212762|ref|XP_001713806.1| PREDICTED: lipoxygenase homology domains 1	coagulation factor IXa	EGR
gi|16950591|ref|NP_203527.1| mitochondrial ribosomal protein S12 precursor	coagulation factor IXa	EGR
gi|126362975|ref|NP_758958.3| D-amino acid oxidase activator	coagulation factor IXa	EGR
gi|116534900|ref|NP_000778.3| dopamine beta-hydroxylase precursor	coagulation factor IXa	EGR
gi|22907034|ref|NP_659434.2| folliculin isoform 1	coagulation factor IXa	EGR
gi|194097352|ref|NP_001123477.1| actinin alpha 1 isoform c	coagulation factor IXa	EGR
gi|169165511|ref|XP_001719371.1| PREDICTED: similar to hCG1818012	coagulation factor IXa	EGR
gi|46519147|ref|NP_060217.1| ankyrin repeat and KH domain containing 1 isoform 1	coagulation factor IXa	EGR
gi|156105699|ref|NP_061323.2| ring finger and CCCH-type zinc finger domains 2 isoform 2	coagulation factor IXa	EGR
gi|19923907|ref|NP_612390.1| oxidoreductase NAD-binding domain containing 1	coagulation factor IXa	EGR
gi|169194611|ref|XP_001716895.1| PREDICTED: similar to hCG2042429	coagulation factor IXa	EGR
gi|114688046|ref|NP_055647.2| TBC1 domain family member 4	coagulation factor IXa	EGR
gi|61656205|ref|NP_001013374.1| olfactory receptor family 8 subfamily U member 8	coagulation factor IXa	EGR
gi|111494248|ref|NP_001036143.1| ras homolog gene family member C precursor	coagulation factor IXa	EGR
gi|169213477|ref|XP_001726370.1| PREDICTED: hypothetical protein	coagulation factor IXa	EGR
gi|52317142|ref|NP_001004746.1| olfactory receptor family 5 subfamily T member 2	coagulation factor IXa	EGR
gi|62422577|ref|NP_056493.3| neurobeachin	coagulation factor IXa	EGR
gi|188528648|ref|NP_061978.6| tenascin XB isoform 1 precursor	coagulation factor IXa	EGR
gi|89886480|ref|NP_001034966.1| zinedin isoform 2	coagulation factor IXa	EGR
gi|7657196|ref|NP_055302.1| zinc finger protein 330	coagulation factor IXa	EGR
gi|38683807|ref|NP_115593.3| ankyrin repeat domain protein 17 isoform a	coagulation factor IXa	EGR
gi|60498984|ref|NP_033720.2| amine oxidase copper containing 2 isoform b	coagulation factor IXa	EGR
gi|7019531|ref|NP_037404.1| solute carrier organic anion transporter family member 3A1	coagulation factor IXa	EGR
gi|27437001|ref|NP_758872.1| potassium voltage-gated channel subfamily H member 1 isoform 1	coagulation factor IXa	EGR
gi|7662350|ref|NP_054860.1| cell recognition molecule Caspr2 precursor	coagulation factor IXa	EGR
gi|169173421|ref|XP_001717626.1| PREDICTED: similar to hCG2041218	coagulation factor IXa	EGR
gi|169211581|ref|XP_001719121.1| PREDICTED: hypothetical protein	coagulation factor IXa	EGR
gi|110611220|ref|NP_004578.2| ribosome binding protein 1	coagulation factor IXa	EGR
gi|41281415|ref|NP_055455.2| tubulin tyrosine ligase-like family member 4	coagulation factor IXa	EGR
gi|169213856|ref|XP_001715897.1| PREDICTED: similar to Peptidase D	coagulation factor IXa	EGR
gi|30425472|ref|NP_848622.1| solute carrier family 9 member 11	coagulation factor IXa	EGR
gi|34594664|ref|NP_056412.2| G-protein signaling modulator 1 (AGS3-like C. elegans)	coagulation factor IXa	EGR
gi|147904948|ref|NP_963866.2| calcium channel voltage-dependent beta 2 subunit isoform 8	coagulation factor IXa	EGR
gi|157837979|ref|NP_963836.2| mediator complex subunit 8 isoform 1	coagulation factor IXa	EGR
gi|117938258|ref|NP_001070971.1| tachykinin 4 isoform beta	coagulation factor IXa	EGR
gi|157688564|ref|NP_001099010.1| diacylglycerol kinase zeta 104kDa isoform 4	coagulation factor IXa	EGR
gi|52317209|ref|NP_001004691.1| olfactory receptor family 2 subfamily M member 7	coagulation factor IXa	EGR
gi|44662830|ref|NP_056177.3| S-phase 2 protein isoform 1	coagulation factor IXa	EGR
gi|41327771|ref|NP_004809.2| DEAD (Asp-Glu-Ala-Asp) box polypeptide 23	coagulation factor IXa	EGR
gi|33598924|ref|NP_057324.2| scavenger receptor class A member 3 isoform 1	coagulation factor IXa	EGR
gi|50843837|ref|NP_060541.3| hypothetical protein LOC55701	coagulation factor IXa	EGR
gi|169160798|ref|XP_001718801.1| PREDICTED: hypothetical protein	coagulation factor IXa	EGR
gi|148539846|ref|NP_001932.2| desmocollin 3 isoform Dsc3a preproprotein	coagulation factor IXa	EGR
gi|169171977|ref|XP_001716389.1| PREDICTED: similar to rCG28098	coagulation factor IXa	EGR
gi|19923142|ref|NP_002256.2| karyopherin beta 1	coagulation factor IXa	EGR
gi|169205607|ref|XP_001719091.1| PREDICTED: hypothetical protein	coagulation factor IXa	EGR
gi|169209124|ref|XP_001722049.1| PREDICTED: hypothetical protein	coagulation factor IXa	EGR
gi|47271477|ref|NP_776194.2| scavenger receptor class A member 5 (putative)	coagulation factor IXa	EGR
gi|169216294|ref|XP_001715747.1| PREDICTED: similar to hCG2036595	coagulation factor IXa	EGR
gi|33563376|ref|NP_061893.2| TBC1 domain family member 16	coagulation factor IXa	EGR
gi|46195765|ref|NP_954712.1| unc-13 homolog D	coagulation factor IXa	EGR
gi|56699485|ref|NP_008824.2| ligatin	coagulation factor IXa	EGR
gi|62988328|ref|NP_065070.1| ankyrin repeat domain 50	coagulation factor IXa	EGR
gi|13876386|ref|NP_112598.1| epiplakin 1	coagulation factor IXa	EGR
gi|78000163|ref|NP_001030126.1| sorbin and SH3 domain containing 1 isoform 3	coagulation factor IXa	EGR
gi|164414437|ref|NP_001106699.1| netrin G1 isoform 2	coagulation factor IXa	EGR
gi|169162926|ref|XP_001713914.1| PREDICTED: hypothetical protein	coagulation factor IXa	EGR
gi|169163230|ref|XP_001717997.1| PREDICTED: hypothetical protein	coagulation factor IXa	EGR
gi|27497893|ref|XP_211764.1| PREDICTED: similar to mCG14474	coagulation factor IXa	EGR
gi|169168723|ref|XP_001717433.1| PREDICTED: hypothetical protein	coagulation factor IXa	EGR
gi|40806225|ref|NP_071371.3| zinc finger protein 64 isoform b	coagulation factor IXa	EGR
gi|169171299|ref|XP_001722194.1| PREDICTED: hypothetical protein	coagulation factor IXa	EGR
gi|169206591|ref|XP_001716216.1| PREDICTED: hypothetical protein	coagulation factor IXa	EGR
gi|189011566|ref|NP_001120982.1| adenomatous polyposis coli	coagulation factor IXa	EGR
gi|169215317|ref|XP_001715525.1| PREDICTED: hypothetical protein	coagulation factor IXa	EGR
gi|50843820|ref|NP_062536.2| sickle tail isoform 1	coagulation factor IXa	EGR
gi|4505467|ref|NP_002517.1| 5' nucleotidase ecto	coagulation factor IXa	EGR
gi|134948605|ref|NP_001077094.1| ankyrin repeat domain 12 isoform 2	coagulation factor IXa	EGR
gi|115270955|ref|NP_001004736.2| olfactory receptor family 5 subfamily K member 1	coagulation factor IXa	EGR
gi|24797099|ref|NP_002882.3| Ras protein-specific guanine nucleotide-releasing factor 1 isoform 1	coagulation factor IXa	EGR
gi|47458043|ref|NP_998819.1| armadillo repeat containing 8 isoform 3	coagulation factor IXa	EGR
gi|53829379|ref|NP_001005376.1| plasminogen activator urokinase receptor isoform 2 precursor	coagulation factor IXa	EGR
gi|122937233|ref|NP_001073887.1| discs large (Drosophila) homolog-associated protein 3	coagulation factor IXa	EGR
gi|169163232|ref|XP_001718026.1| PREDICTED: hypothetical protein	coagulation factor IXa	EGR
gi|169163846|ref|XP_001719949.1| PREDICTED: hypothetical protein	coagulation factor IXa	EGR
gi|62362414|ref|NP_005148.2| v-abl Abelson murine leukemia viral oncogene homolog 1 isoform a	coagulation factor IXa	EGR
gi|24497519|ref|NP_005898.2| mannosidase alpha class 1A member 1	coagulation factor IXa	EGR
gi|122937199|ref|NP_001073870.1| hypothetical protein LOC147699	coagulation factor IXa	EGR
gi|169170482|ref|XP_001714536.1| PREDICTED: similar to LOC441239 protein	coagulation factor IXa	EGR
gi|66571327|ref|NP_065965.3| ring finger protein 213	coagulation factor IXa	EGR
gi|21314739|ref|NP_110407.2| solute carrier family 25 member 32	coagulation factor IXa	EGR
gi|106879206|ref|NP_078920.2| chromosome 14 open reading frame 169	coagulation factor IXa	EGR
gi|28316810|ref|NP_777583.1| coiled-coil domain containing 107	coagulation factor IXa	EGR
gi|148839335|ref|NP_056098.1| dpy-19-like 1	coagulation factor IXa	EGR
gi|194440727|ref|NP_848599.3| dynein heavy chain domain 2	coagulation factor IXa	EGR
gi|55741857|ref|NP_056327.3| dynein axonemal heavy chain 1	coagulation factor IXa	EGR
gi|53850574|ref|NP_112208.1| olfactory receptor family 5 subfamily U member 1	coagulation factor IXa	EGR
gi|109637776|ref|NP_001035877.1| ubiquitin carboxyl-terminal hydrolase CYLD isoform 2	coagulation factor IXa	EGR
gi|47132603|ref|NP_998758.1| deiodinase iodothyronine type I isoform b	coagulation factor IXa	EGR
gi|68348711|ref|NP_001234.2| tumor necrosis factor receptor superfamily member 8 isoform 1 precursor	coagulation factor IXa	EGR
gi|54607033|ref|NP_001005731.1| integrin beta 4 isoform 3 precursor	coagulation factor IXa	EGR
gi|169164860|ref|XP_944799.3| PREDICTED: similar to hCG2012694	coagulation factor IXa	EGR
gi|169165877|ref|XP_001717445.1| PREDICTED: similar to hCG2042446	coagulation factor IXa	EGR
gi|52317247|ref|NP_001004711.1| olfactory receptor family 4 subfamily D member 9	coagulation factor IXa	EGR
gi|13540565|ref|NP_110415.1| dendritic cell-specific transmembrane protein	coagulation factor IXa	EGR
gi|29294627|ref|NP_003613.2| PTPRF interacting protein binding protein 1 isoform 1	coagulation factor IXa	EGR
gi|169210283|ref|XP_001716986.1| PREDICTED: hypothetical protein	coagulation factor IXa	EGR
gi|169211918|ref|XP_001718665.1| PREDICTED: similar to MGC40489 protein	coagulation factor IXa	EGR
gi|4503011|ref|NP_001299.1| carboxypeptidase N polypeptide 1 precursor	coagulation factor IXa	EGR
gi|112789555|ref|NP_598377.3| ADAM metallopeptidase with thrombospondin type 1 motif 19 preproprotein	coagulation factor IXa	EGR
gi|4758384|ref|NP_004108.1| FK506 binding protein 5	coagulation factor IXa	EGR
gi|48255931|ref|NP_001001520.1| hepatoma-derived growth factor-related protein 2 isoform 1	coagulation factor IXa	EGR
gi|52627162|ref|NP_001005282.1| olfactory receptor family 5 subfamily M member 8	coagulation factor IXa	EGR
gi|169162256|ref|XP_001727023.1| PREDICTED: similar to hCG1642996	coagulation factor IXa	EGR
gi|88943602|ref|XP_935040.1| PREDICTED: hypothetical protein	coagulation factor IXa	EGR
gi|8051618|ref|NP_057952.1| LIM domain kinase 2 isoform 2b	coagulation factor IXa	EGR
gi|130978962|ref|NP_075065.2| adrenocortical dysplasia homolog isoform 2	coagulation factor IXa	EGR
gi|52218872|ref|NP_001004489.1| olfactory receptor family 2 subfamily AG member 1	coagulation factor IXa	EGR
gi|34335262|ref|NP_898868.1| zinc finger MYND-type containing 8 isoform a	coagulation factor IXa	EGR
gi|11037055|ref|NP_003107.1| sperm associated antigen 4	coagulation factor IXa	EGR
gi|40217847|ref|NP_054733.2| activating signal cointegrator 1 complex subunit 3-like 1	coagulation factor IXa	EGR
gi|21361647|ref|NP_006612.2| S-adenosylhomocysteine hydrolase-like 1	coagulation factor IXa	EGR
gi|119703749|ref|NP_116210.2| hydrocephalus inducing isoform a	coagulation factor IXa	EGR
gi|54607135|ref|NP_055635.3| translocase of outer mitochondrial membrane 70 homolog A	coagulation factor IXa	EGR
gi|52317206|ref|NP_001004690.1| olfactory receptor family 2 subfamily M member 5	coagulation factor IXa	EGR
gi|13540606|ref|NP_110440.1| caseinolytic peptidase B	coagulation factor IXa	EGR
gi|73747877|ref|NP_056100.2| rabconnectin-3 beta isoform 1	coagulation factor IXa	EGR
gi|5031767|ref|NP_005517.1| heat shock transcription factor 1	coagulation factor IXa	EGR
gi|4557669|ref|NP_000409.1| interleukin 4 receptor alpha chain isoform a precursor	coagulation factor IXa	EGR
gi|169165880|ref|XP_944674.3| PREDICTED: similar to mCG140660	coagulation factor IXa	EGR
gi|169206157|ref|XP_001721224.1| PREDICTED: similar to fatty acid binding protein homologue	coagulation factor IXa	EGR
gi|169206597|ref|XP_001716826.1| PREDICTED: similar to growth arrest-specific 6	coagulation factor IXa	EGR
gi|33589848|ref|NP_003218.2| transferrin receptor 2	coagulation factor IXa	EGR
gi|89886484|ref|NP_775954.2| XK Kell blood group complex subunit-related family member 6 isoform b	coagulation factor IXa	EGR
gi|169216981|ref|XP_001714892.1| PREDICTED: hypothetical protein	coagulation factor IXa	EGR
gi|13194195|ref|NP_055942.1| Mid-1-related chloride channel 1 isoform 2	coagulation factor IXa	EGR
gi|194353966|ref|NP_001361.1| dynein axonemal heavy polypeptide 6	coagulation factor IXa	EGR
gi|7657498|ref|NP_055041.1| MAPK/MAK/MRK overlapping kinase	coagulation factor IXa	EGR
gi|38683860|ref|NP_003740.2| insulin receptor substrate 2	coagulation factor IXa	EGR
gi|13994236|ref|NP_114096.1| cat eye syndrome chromosome region candidate 6	coagulation factor IXa	EGR
gi|16554449|ref|NP_003377.1| zonadhesin isoform 3	coagulation factor IXa	EGR
gi|16933557|ref|NP_003728.1| dachsous 1 precursor	coagulation factor IXa	EGR
gi|126723547|ref|NP_079357.2| hypothetical protein LOC57523	coagulation factor IXa	EGR
gi|169204626|ref|XP_001717260.1| PREDICTED: hypothetical protein	coagulation factor IXa	EGR
gi|187828902|ref|NP_001119712.1| tumor protein p73 isoform b	coagulation factor IXa	EGR
gi|5174749|ref|NP_005996.1| wolframin	coagulation factor IXa	EGR
gi|169217567|ref|XP_001720425.1| PREDICTED: similar to hCG1982162 partial	coagulation factor IXa	EGR
gi|19913394|ref|NP_008863.3| smoothelin isoform c	coagulation factor IXa	EGR
gi|27894344|ref|NP_775180.1| nuclear receptor subfamily 4 group A member 1	coagulation factor IXa	EGR
gi|13376844|ref|NP_079512.1| ring finger protein 39 isoform 1	coagulation factor IXa	EGR
gi|39812197|ref|NP_945193.1| beta(1 6)-N-acetylglucosaminyltransferase V isoform 2	coagulation factor IXa	EGR
gi|9966849|ref|NP_065108.1| TP53-induced glycolysis and apoptosis regulator	coagulation factor IXa	EGR
gi|56788405|ref|NP_001006620.1| mitogen-activated protein kinase associated protein 1 isoform 3	coagulation factor IXa	EGR
gi|21361304|ref|NP_006471.2| regulator of G-protein signalling 14	coagulation factor IXa	EGR
gi|39995091|ref|NP_945316.1| parathyroid hormone-like hormone isoform 1 preproprotein	coagulation factor IXa	EGR
gi|6912488|ref|NP_036454.1| LSM5 homolog U6 small nuclear RNA associated isoform a	coagulation factor IXa	EGR
gi|194272172|ref|NP_149418.3| double homeobox 4	coagulation factor IXa	EGR
gi|82775371|ref|NP_061917.3| coiled-coil domain containing 93	coagulation factor IXa	EGR
gi|53829376|ref|NP_001005476.1| plakophilin 4 isoform b	coagulation factor IXa	EGR
gi|88954985|ref|XP_945468.1| PREDICTED: similar to mKIAA1921 protein	coagulation factor IXa	EGR
gi|5031951|ref|NP_005784.1| nucleoside diphosphate kinase type 6	coagulation factor IXa	EGR
gi|169168042|ref|XP_001128581.2| PREDICTED: similar to FLJ32921 protein	coagulation factor IXa	EGR
gi|13129136|ref|NP_077021.1| Josephin domain containing 3	coagulation factor IXa	EGR
gi|37537710|ref|NP_060827.2| acheron isoform 1	coagulation factor IXa	EGR
gi|56549645|ref|NP_624358.2| nucleoporin 98kD isoform 4	coagulation factor IXa	EGR
gi|47155554|ref|NP_078939.3| aminopeptidase-like 1	coagulation factor IXa	EGR
gi|169215325|ref|XP_001722636.1| PREDICTED: similar to Uncharacterized protein FLJ16545	coagulation factor IXa	EGR
gi|13129006|ref|NP_076950.1| nucleolar protein GU2	coagulation factor IXa	EGR
gi|17978479|ref|NP_072097.2| vacuolar protein sorting 16 isoform 1	coagulation factor IXa	EGR
gi|122937243|ref|NP_001073895.1| dual specificity phosphatase 27 (putative)	coagulation factor IXa	EGR
gi|13376271|ref|NP_079126.1| butyrophilin-like 8 short form	coagulation factor IXa	EGR
gi|31377715|ref|NP_073740.2| solute carrier family 13 member 3 isoform a	coagulation factor IXa	EGR
gi|169167740|ref|XP_001717520.1| PREDICTED: hypothetical protein	coagulation factor IXa	EGR
gi|156119603|ref|NP_001095147.1| spermatogenesis and oogenesis specific basic helix-loop-helix 1 isoform a	coagulation factor IXa	EGR
gi|189011568|ref|NP_001120983.1| adenomatous polyposis coli	coagulation factor IXa	EGR
gi|156151415|ref|NP_067036.2| phosphatidylcholine transfer protein isoform 1	coagulation factor IXa	EGR
gi|122937388|ref|NP_001074010.1| MAX gene associated	coagulation factor IXa	EGR
gi|4557251|ref|NP_001101.1| ADAM metallopeptidase domain 10	coagulation factor IXa	EGR
gi|145275208|ref|NP_059129.3| myosin IIIA	coagulation factor IXa	EGR
gi|116268107|ref|NP_660315.2| hypothetical protein LOC146853	coagulation factor IXa	EGR
gi|23510377|ref|NP_694856.1| KN motif and ankyrin repeat domains 1 isoform b	coagulation factor IXa	EGR
gi|148233596|ref|NP_006717.2| LPS-responsive vesicle trafficking beach and anchor containing	coagulation factor IXa	EGR
gi|29294651|ref|NP_803187.1| dicer1	coagulation factor IXa	EGR
gi|169161100|ref|XP_001717450.1| PREDICTED: similar to NBPF9	coagulation factor IXa	EGR
gi|109638745|ref|NP_001035919.1| transforming growth factor beta 1 induced transcript 1 isoform 1	coagulation factor IXa	EGR
gi|8923946|ref|NP_061137.1| sphingomyelin phosphodiesterase 3 neutral membrane	coagulation factor IXa	EGR
gi|169168046|ref|XP_942846.3| PREDICTED: similar to PR-domain zinc finger protein 6 isoform A; PR-domain family protein 3 isoform A; PRDM6A; PFM3A partial	coagulation factor IXa	EGR
gi|56550047|ref|NP_001008225.1| uveal autoantigen with coiled-coil domains and ankyrin repeats isoform 2	coagulation factor IXa	EGR
gi|21361272|ref|NP_005925.2| myeloid/lymphoid or mixed-lineage leukemia (trithorax homolog Drosophila); translocated to 1	coagulation factor IXa	EGR
gi|169205625|ref|XP_001719296.1| PREDICTED: hypothetical protein	coagulation factor IXa	EGR
gi|169207312|ref|XP_001716698.1| PREDICTED: hypothetical protein	coagulation factor IXa	EGR
gi|169209493|ref|XP_001725396.1| PREDICTED: similar to hCG2045623	coagulation factor IXa	EGR
gi|46409366|ref|NP_997255.1| SH2 domain containing 4B	coagulation factor IXa	EGR
gi|46575934|ref|NP_997374.1| hypothetical protein LOC401145	coagulation factor IXa	EGR
gi|39930517|ref|NP_612361.1| sterile alpha motif domain containing 1	coagulation factor IXa	EGR
gi|38327599|ref|NP_937870.1| regulator of G-protein signalling 12 isoform 3	coagulation factor IXa	EGR
gi|51599156|ref|NP_001264.2| chromodomain helicase DNA binding protein 4	coagulation factor IXa	EGR
gi|112421013|ref|NP_065859.3| signal-induced proliferation-associated 1 like 2	coagulation factor IXa	EGR
gi|149274653|ref|NP_065831.1| patched domain containing 2	coagulation factor IXa	EGR
gi|112421122|ref|NP_056083.3| DnaJ (Hsp40) homolog subfamily C member 13	coagulation factor IXa	EGR
gi|46592964|ref|NP_997510.1| ATP-binding cassette sub-family G member 1 isoform 5	coagulation factor IXa	EGR
gi|17505195|ref|NP_490645.1| wingless-type MMTV integration site family member 8A	coagulation factor IXa	EGR
gi|169162268|ref|XP_001715506.1| PREDICTED: hypothetical protein	coagulation factor IXa	EGR
gi|169164198|ref|XP_001131348.2| PREDICTED: hypothetical protein	coagulation factor IXa	EGR
gi|4826730|ref|NP_004949.1| FK506 binding protein 12-rapamycin associated protein 1	coagulation factor IXa	EGR
gi|169167080|ref|XP_001715881.1| PREDICTED: hypothetical protein	coagulation factor IXa	EGR
gi|91208437|ref|NP_057657.2| GEM interacting protein	coagulation factor IXa	EGR
gi|52632383|ref|NP_001524.2| heterogeneous nuclear ribonucleoprotein L isoform a	coagulation factor IXa	EGR
gi|49355818|ref|NP_115618.2| plexin A1	coagulation factor IXa	EGR
gi|169179128|ref|XP_001716996.1| PREDICTED: similar to chromosome 9 open reading frame 147	coagulation factor IXa	EGR
gi|31543559|ref|NP_114130.3| radial spoke 3 homolog	coagulation factor IXa	EGR
gi|122891872|ref|NP_078872.2| microcephalin	coagulation factor IXa	EGR
gi|111494251|ref|NP_001036144.1| ras homolog gene family member C precursor	coagulation factor IXa	EGR
gi|89038645|ref|XP_931431.1| PREDICTED: similar to fatty acid binding protein homologue	coagulation factor IXa	EGR
gi|27894357|ref|NP_775290.1| nuclear receptor subfamily 4 group A member 3 isoform a	coagulation factor IXa	EGR
gi|195976769|ref|NP_001124455.1| dysferlin isoform 6	coagulation factor IXa	EGR
gi|38788219|ref|NP_872304.2| zinc finger protein 428	coagulation factor IXa	EGR
gi|169162270|ref|XP_001715523.1| PREDICTED: hypothetical protein	coagulation factor IXa	EGR
gi|45593140|ref|NP_061969.3| GTP binding protein 2	coagulation factor IXa	EGR
gi|169164871|ref|XP_001724510.1| PREDICTED: hypothetical protein	coagulation factor IXa	EGR
gi|169173439|ref|XP_001713967.1| PREDICTED: similar to hydroxyproline-rich glycoprotein VSP-3	coagulation factor IXa	EGR
gi|38327634|ref|NP_006764.3| DEAD (Asp-Glu-Ala-Asp) box polypeptide 18	coagulation factor IXa	EGR
gi|169203025|ref|XP_001717796.1| PREDICTED: similar to ring finger protein 18	coagulation factor IXa	EGR
gi|4504187|ref|NP_000845.1| glutathione S-transferase theta 2	coagulation factor IXa	EGR
gi|11056016|ref|NP_067652.1| GC-rich promoter binding protein 1-like 1	coagulation factor IXa	EGR
gi|169207768|ref|XP_001716267.1| PREDICTED: hypothetical protein	coagulation factor IXa	EGR
gi|190886442|ref|NP_899232.2| arrestin domain containing 4	coagulation factor IXa	EGR
gi|169214271|ref|XP_001718981.1| PREDICTED: hypothetical protein	coagulation factor IXa	EGR
gi|19743813|ref|NP_002202.2| integrin beta 1 isoform 1A precursor	coagulation factor IXa	EGR
gi|38045944|ref|NP_937838.1| ubiquitin-activating enzyme 3 isoform 2	coagulation factor IXa	EGR
gi|169217313|ref|XP_001714301.1| PREDICTED: similar to hCG1645335	coagulation factor IXa	EGR
gi|46049105|ref|NP_932326.2| nebulin-related anchoring protein isoform S	coagulation factor IXa	EGR
gi|28558982|ref|NP_000538.3| thyroid peroxidase isoform a	coagulation factor IXa	EGR
gi|26665869|ref|NP_758440.1| WD repeat domain 51B	coagulation factor IXa	EGR
gi|157739936|ref|NP_078964.2| chromosome 10 open reading frame 68	coagulation factor IXa	EGR
gi|33620749|ref|NP_060239.2| G2/M-phase specific E3 ubiquitin ligase	coagulation factor IXa	EGR
gi|122939147|ref|NP_115885.2| Rho GTPase activating protein 9 isoform 1	coagulation factor IXa	EGR
gi|110578665|ref|NP_942146.2| hypothetical protein LOC283514	coagulation factor IXa	EGR
gi|53828734|ref|NP_003688.1| olfactory receptor family 5 subfamily F member 1	coagulation factor IXa	EGR
gi|40254442|ref|NP_002664.2| plexin B1	coagulation factor IXa	EGR
gi|51459512|ref|XP_498841.1| PREDICTED: hypothetical protein	coagulation factor IXa	EGR
gi|23510437|ref|NP_694421.1| tumor necrosis factor receptor superfamily member 8 isoform 2	coagulation factor IXa	EGR
[truncated: 58,002 more rows]
