# Supplementary material for: A Sequence and Structure Based Method to Predict Putative Substrates, Functions and Regulatory Networks of Endo Proteases
Source: PLoS One. 2009 May 27;4(5):e5700. doi: 10.1371/journal.pone.0005700 (PMC2683571; doi:10.1371/journal.pone.0005700)
Supplement: Table S4 — Putative Substrates of Human Proteome Queried with Tripeptide (P3P2P1) Motif (4.20 MB PDF) [file pone.0005700.s005.pdf › TABLE S4/April3_HumanProteome_SerineProtease_P3P2P1_PART2.xls]

## Sheet: Serine Protease & Human Protein
Protein Name	Enzyme Name	Cleavage Sequence
gi|51460703|ref|XP_292889.3| PREDICTED: similar to Not homeodomain protein	cationic trypsin	GPR
gi|113413811|ref|XP_001132439.1| PREDICTED: similar to hCG2040074	cationic trypsin	GPR
gi|56788383|ref|NP_996535.2| myelin oligodendrocyte glycoprotein isoform alpha2 precursor	cationic trypsin	GPR
gi|169170931|ref|XP_371878.6| PREDICTED: hypothetical protein LOC221806	cationic trypsin	GPR
gi|169171339|ref|XP_001715993.1| PREDICTED: hypothetical protein	cationic trypsin	GPR
gi|13569919|ref|NP_112207.1| C1q and tumor necrosis factor related protein 3 isoform a	cationic trypsin	GPR
gi|169209173|ref|XP_001716100.1| PREDICTED: hypothetical protein	cationic trypsin	GPR
gi|169210870|ref|XP_001715812.1| PREDICTED: similar to hCG2036610	cationic trypsin	GPR
gi|55741870|ref|NP_001007170.1| zinc finger protein 483 isoform b	cationic trypsin	GPR
gi|31657109|ref|NP_003566.1| zinc finger protein 282	cationic trypsin	GPR
gi|157502169|ref|NP_001002036.3| astacin-like metalloendopeptidase	cationic trypsin	GPR
gi|169162944|ref|XP_001715204.1| PREDICTED: hypothetical protein	cationic trypsin	GPR
gi|21040343|ref|NP_620573.1| hemochromatosis protein isoform 4 precursor	cationic trypsin	GPR
gi|169205662|ref|XP_001714007.1| PREDICTED: similar to 22kDa peroxisomal membrane protein-like	cationic trypsin	GPR
gi|169207368|ref|XP_001718839.1| PREDICTED: hypothetical protein	cationic trypsin	GPR
gi|11545863|ref|NP_071415.1| methylcrotonoyl-Coenzyme A carboxylase 2 (beta)	cationic trypsin	GPR
gi|169212803|ref|XP_001714765.1| PREDICTED: similar to hCG2045662	cationic trypsin	GPR
gi|113428818|ref|XP_001127365.1| PREDICTED: hypothetical protein	cationic trypsin	GPR
gi|56243590|ref|NP_060853.3| WD repeat domain 33 isoform 1	cationic trypsin	GPR
gi|39930459|ref|NP_077312.1| iroquois homeobox 3	cationic trypsin	GPR
gi|156071465|ref|NP_001657.3| Rho GTPase activating protein 4	cationic trypsin	GPR
gi|157738619|ref|NP_001099035.1| smoothelin-like 1	cationic trypsin	GPR
gi|4505971|ref|NP_003618.1| solute carrier family 43 member 1	cationic trypsin	GPR
gi|14042972|ref|NP_114429.1| coiled-coil domain containing 8	cationic trypsin	GPR
gi|12408668|ref|NP_072098.1| phosducin isoform b	cationic trypsin	GPR
gi|16933533|ref|NP_476436.1| cytochrome P450 family 3 subfamily A polypeptide 43 isoform 2	cationic trypsin	GPR
gi|52352803|ref|NP_067017.2| solute carrier family 30 (zinc transporter) member 1	cationic trypsin	GPR
gi|194097341|ref|NP_002607.2| period 1	cationic trypsin	GPR
gi|169162016|ref|XP_001714295.1| PREDICTED: hypothetical protein	cationic trypsin	GPR
gi|54607035|ref|NP_000204.3| integrin beta 4 isoform 1 precursor	cationic trypsin	GPR
gi|9955963|ref|NP_005680.1| ATP-binding cassette sub-family B member 6	cationic trypsin	GPR
gi|169171343|ref|XP_001716127.1| PREDICTED: hypothetical protein	cationic trypsin	GPR
gi|169206192|ref|XP_001721489.1| PREDICTED: similar to hCG1639925	cationic trypsin	GPR
gi|169209530|ref|XP_001714003.1| PREDICTED: hypothetical protein	cationic trypsin	GPR
gi|89040494|ref|XP_937895.1| PREDICTED: hypothetical protein	cationic trypsin	GPR
gi|169210874|ref|XP_001715874.1| PREDICTED: hypothetical protein	cationic trypsin	GPR
gi|94721308|ref|NP_116281.2| FERM domain containing 5 isoform 2	cationic trypsin	GPR
gi|7524363|ref|NP_039246.1| paired box 8 isoform PAX8C	cationic trypsin	GPR
gi|4507553|ref|NP_003266.1| tropomodulin 1	cationic trypsin	GPR
gi|169215981|ref|XP_001726753.1| PREDICTED: hypothetical protein	cationic trypsin	GPR
gi|158420731|ref|NP_001005271.2| chromodomain helicase DNA binding protein 3 isoform 3	cationic trypsin	GPR
gi|81295809|ref|NP_006022.3| pericentrin	cationic trypsin	GPR
gi|21361743|ref|NP_060846.2| nipsnap homolog 3B	cationic trypsin	GPR
gi|20270311|ref|NP_620128.1| solute carrier family 25 member 46	cationic trypsin	GPR
gi|21704279|ref|NP_660142.1| jagged 2 isoform b precursor	cationic trypsin	GPR
gi|13346498|ref|NP_056287.1| WW domain containing transcription regulator 1	cationic trypsin	GPR
gi|145977198|ref|NP_001078851.1| prosaposin-like protein 1	cationic trypsin	GPR
gi|51558701|ref|NP_001003942.1| Bcl2 modifying factor isoform bmf-2	cationic trypsin	GPR
gi|167614500|ref|NP_002277.4| lymphocyte-activation protein 3 precursor	cationic trypsin	GPR
gi|46488917|ref|NP_937829.2| astrotactin 2 isoform b	cationic trypsin	GPR
gi|38505268|ref|NP_938190.1| voltage-dependent calcium channel alpha 1G subunit isoform 14	cationic trypsin	GPR
gi|21361157|ref|NP_004829.2| Homer neuronal immediate early gene 3	cationic trypsin	GPR
gi|169171345|ref|XP_001716137.1| PREDICTED: similar to ubiquitin-conjugating enzyme E2Q (putative) 2	cationic trypsin	GPR
gi|169172707|ref|XP_001723391.1| PREDICTED: hypothetical protein	cationic trypsin	GPR
gi|162138911|ref|NP_001104595.1| IQ motif and Sec7 domain 2 isoform1	cationic trypsin	GPR
gi|113422123|ref|XP_001128809.1| PREDICTED: hypothetical protein	cationic trypsin	GPR
gi|56117846|ref|NP_001007560.1| synovial sarcoma translocation chromosome 18 isoform 1	cationic trypsin	GPR
gi|113423646|ref|XP_001128218.1| PREDICTED: hypothetical protein	cationic trypsin	GPR
gi|89037862|ref|XP_945963.1| PREDICTED: similar to mCG1047978	cationic trypsin	GPR
gi|13259541|ref|NP_003346.2| uncoupling protein 2	cationic trypsin	GPR
gi|7662086|ref|NP_055599.1| Rho guanine nucleotide exchange factor (GEF) 11 isoform 1	cationic trypsin	GPR
gi|52426761|ref|NP_004952.2| gamma-aminobutyric acid (GABA) A receptor epsilon isoform 1 precursor	cationic trypsin	GPR
gi|37537701|ref|NP_055493.2| SAPS domain family member 2	cationic trypsin	GPR
gi|27477134|ref|NP_079199.2| nucleoporin 210	cationic trypsin	GPR
gi|193788532|ref|NP_001123309.1| calcium channel voltage-dependent L type alpha 1C subunit isoform 11	cationic trypsin	GPR
gi|116517292|ref|NP_056082.2| cut-like 2	cationic trypsin	GPR
gi|56121818|ref|NP_076984.2| asparagine-linked glycosylation 8 isoform a	cationic trypsin	GPR
gi|116268127|ref|NP_689856.6| kinase non-catalytic C-lobe domain (KIND) containing 1 isoform a	cationic trypsin	GPR
gi|21040347|ref|NP_620575.1| hemochromatosis protein isoform 6 precursor	cationic trypsin	GPR
gi|54607027|ref|NP_001005619.1| integrin beta 4 isoform 2 precursor	cationic trypsin	GPR
gi|4502661|ref|NP_001764.1| CD34 antigen isoform b	cationic trypsin	GPR
gi|113414226|ref|XP_001126968.1| PREDICTED: similar to hCG1793303	cationic trypsin	GPR
gi|113416171|ref|XP_001129094.1| PREDICTED: hypothetical protein	cationic trypsin	GPR
gi|169171347|ref|XP_001716247.1| PREDICTED: hypothetical protein	cationic trypsin	GPR
gi|169171680|ref|XP_001717196.1| PREDICTED: hypothetical protein	cationic trypsin	GPR
gi|32895361|ref|NP_870994.1| leukocyte immunoglobulin-like receptor subfamily A member 5 isoform 3	cationic trypsin	GPR
gi|45505130|ref|NP_057235.2| TAO kinase 2 isoform 2	cationic trypsin	GPR
gi|169210003|ref|XP_001726783.1| PREDICTED: hypothetical protein	cationic trypsin	GPR
gi|27502423|ref|NP_758869.1| CD46 antigen complement regulatory protein isoform 2 precursor	cationic trypsin	GPR
gi|7019477|ref|NP_037379.1| HtrA serine peptidase 2 isoform 1 preproprotein	cationic trypsin	GPR
gi|108773810|ref|NP_064502.9| leucyl-tRNA synthetase	cationic trypsin	GPR
gi|15431316|ref|NP_149034.2| keratin hair basic 4	cationic trypsin	GPR
gi|56119209|ref|NP_004430.3| ephrin receptor EphA5 isoform a	cationic trypsin	GPR
gi|169218146|ref|XP_001719835.1| PREDICTED: similar to neuron navigator 3 partial	cationic trypsin	GPR
gi|193788534|ref|NP_001123310.1| calcium channel voltage-dependent L type alpha 1C subunit isoform 12	cationic trypsin	GPR
gi|116284398|ref|NP_001070737.1| WAS/WASL interacting protein family member 1	cationic trypsin	GPR
gi|112420977|ref|NP_036430.1| TBP-interacting protein	cationic trypsin	GPR
gi|4507173|ref|NP_003110.1| spastic paraplegia 7 isoform 1	cationic trypsin	GPR
gi|116256350|ref|NP_001070651.1| tuberous sclerosis 2 isoform 4	cationic trypsin	GPR
gi|55750041|ref|NP_001931.2| atrophin-1	cationic trypsin	GPR
gi|4505259|ref|NP_002436.1| macrophage scavenger receptor 1 isoform type 2	cationic trypsin	GPR
gi|62177127|ref|NP_055826.1| myosin heavy chain Myr 8	cationic trypsin	GPR
gi|59806343|ref|NP_001011705.1| leukocyte cell derived chemotaxin 1 isoform 2 precursor	cationic trypsin	GPR
gi|113204617|ref|NP_001036188.1| skeletal muscle ryanodine receptor isoform 2	cationic trypsin	GPR
gi|169162652|ref|XP_001718180.1| PREDICTED: similar to hCG1810766	cationic trypsin	GPR
gi|95007020|ref|NP_001035703.1| transmembrane protein 70 isoform b	cationic trypsin	GPR
gi|4758826|ref|NP_004549.1| neurturin preproprotein	cationic trypsin	GPR
gi|21040349|ref|NP_620576.1| hemochromatosis protein isoform 7 precursor	cationic trypsin	GPR
gi|169173089|ref|XP_001715479.1| PREDICTED: similar to hCG1983308	cationic trypsin	GPR
gi|74229008|ref|NP_001028171.1| core-binding factor runt domain alpha subunit 2; translocated to 2 isoform MTGR1c	cationic trypsin	GPR
gi|41393187|ref|NP_006638.1| NADPH oxidase activator 1	cationic trypsin	GPR
gi|56117822|ref|NP_001007274.1| testis and skeletal muscle-specific dual specificity phosphatase isoform 3	cationic trypsin	GPR
gi|130502162|ref|NP_075055.1| hypothetical protein LOC64926	cationic trypsin	GPR
gi|16507200|ref|NP_065937.1| ubiquitin specific protease 28	cationic trypsin	GPR
gi|122939172|ref|NP_001073852.1| connexin 45	cationic trypsin	GPR
gi|45243524|ref|NP_982269.1| ATP-binding cassette sub-family B (MDR/TAP) member 9 isoform 1	cationic trypsin	GPR
gi|38505194|ref|NP_000946.2| prostaglandin E receptor 1 subtype EP1	cationic trypsin	GPR
gi|113411424|ref|XP_001129617.1| PREDICTED: hypothetical protein	cationic trypsin	GPR
gi|105990541|ref|NP_000341.2| ATP-binding cassette sub-family A member 4	cationic trypsin	GPR
gi|169164583|ref|XP_001714149.1| PREDICTED: hypothetical protein	cationic trypsin	GPR
gi|58331240|ref|NP_055190.2| fetuin B	cationic trypsin	GPR
gi|51479148|ref|NP_065860.2| Rho GTPase activating protein 20	cationic trypsin	GPR
gi|169169783|ref|XP_001723455.1| PREDICTED: similar to hCG18281	cationic trypsin	GPR
gi|169172713|ref|XP_001723765.1| PREDICTED: hypothetical protein	cationic trypsin	GPR
gi|46409434|ref|NP_997284.1| hypothetical protein LOC388759	cationic trypsin	GPR
gi|7669510|ref|NP_039249.1| NADPH oxidase 1 isoform long variant	cationic trypsin	GPR
gi|169212812|ref|XP_001715172.1| PREDICTED: hypothetical protein	cationic trypsin	GPR
gi|42734503|ref|NP_976240.1| membrane component chromosome 11 surface marker 1 isoform 2	cationic trypsin	GPR
gi|189217845|ref|NP_001121361.1| spastic paraplegia 21 isoform a	cationic trypsin	GPR
gi|21361204|ref|NP_000310.2| peroxisomal biogenesis factor 5 isoform b	cationic trypsin	GPR
gi|62460633|ref|NP_055707.3| RNA-binding motif protein 16	cationic trypsin	GPR
gi|24308233|ref|NP_065877.1| synaptotagmin XIII	cationic trypsin	GPR
gi|40806173|ref|NP_955399.1| spastic paraplegia 7 isoform 2	cationic trypsin	GPR
gi|47777317|ref|NP_060528.3| cartilage acidic protein 1	cationic trypsin	GPR
gi|25777684|ref|NP_733832.1| Ras association domain family 1 isoform D	cationic trypsin	GPR
gi|38327034|ref|NP_006039.2| ubiquitination factor E4B isoform 2	cationic trypsin	GPR
gi|65301119|ref|NP_001018064.1| low density lipoprotein receptor-related protein 8 isoform 4 precursor	cationic trypsin	GPR
gi|126012562|ref|NP_002323.2| low density lipoprotein-related protein 1	cationic trypsin	GPR
gi|111118970|ref|NP_542411.2| collagen type XI alpha 2 isoform 1 preproprotein	cationic trypsin	GPR
gi|42490758|ref|NP_001780.2| cell division cycle 25A isoform a	cationic trypsin	GPR
gi|60460881|ref|NP_542170.3| zinc finger SWIM-type containing 1	cationic trypsin	GPR
gi|169204135|ref|XP_001718095.1| PREDICTED: hypothetical protein	cationic trypsin	GPR
gi|113427084|ref|XP_001128380.1| PREDICTED: hypothetical protein	cationic trypsin	GPR
gi|56788393|ref|NP_996533.2| myelin oligodendrocyte glycoprotein isoform beta5 precursor	cationic trypsin	GPR
gi|169217024|ref|XP_001716105.1| PREDICTED: hypothetical protein	cationic trypsin	GPR
gi|155029548|ref|NP_001094383.1| phosphofurin acidic cluster sorting protein 2 isoform 1	cationic trypsin	GPR
gi|7657599|ref|NP_055241.1| sorting nexin 5	cationic trypsin	GPR
gi|28466983|ref|NP_055077.2| leprecan-like 2	cationic trypsin	GPR
gi|7657058|ref|NP_055054.1| eukaryotic translation initiation factor 2B subunit 2 beta 39kDa	cationic trypsin	GPR
gi|61743978|ref|NP_055951.2| stabilin 1 precursor	cationic trypsin	GPR
gi|193788536|ref|NP_001123312.1| calcium channel voltage-dependent L type alpha 1C subunit isoform 14	cationic trypsin	GPR
gi|116268103|ref|NP_001070736.1| zinc finger FYVE domain containing 19	cationic trypsin	GPR
gi|110347457|ref|NP_001400.3| EGF-like-domain multiple 3	cationic trypsin	GPR
gi|21536359|ref|NP_647476.1| TBP-associated factor 6 isoform alpha	cationic trypsin	GPR
gi|30409982|ref|NP_060877.3| lysosomal associated transmembrane protein 4 beta	cationic trypsin	GPR
gi|55743073|ref|NP_001005918.1| ATPase Cu++ transporting beta polypeptide isoform b	cationic trypsin	GPR
gi|5803070|ref|NP_006831.1| leukocyte immunoglobulin-like receptor subfamily B member 5 isoform 2	cationic trypsin	GPR
gi|113416182|ref|XP_944598.2| PREDICTED: similar to hCG2038359	cationic trypsin	GPR
gi|7705881|ref|NP_057286.1| zinc finger protein 580	cationic trypsin	GPR
gi|169170945|ref|XP_001717244.1| PREDICTED: hypothetical protein	cationic trypsin	GPR
gi|113420032|ref|XP_114618.5| PREDICTED: hypothetical protein	cationic trypsin	GPR
gi|169179338|ref|XP_001721772.1| PREDICTED: hypothetical protein	cationic trypsin	GPR
gi|169210326|ref|XP_001724249.1| PREDICTED: hypothetical protein	cationic trypsin	GPR
gi|169212816|ref|XP_001715271.1| PREDICTED: functional smad suppressing element 18	cationic trypsin	GPR
gi|74271903|ref|NP_787052.3| chondroitin sulfate synthase 3	cationic trypsin	GPR
gi|28866957|ref|NP_789847.1| PDZ and LIM domain 2 isoform 1	cationic trypsin	GPR
gi|110349713|ref|NP_597676.2| titin isoform novex-1	cationic trypsin	GPR
gi|40789229|ref|NP_065757.1| splicing factor arginine/serine-rich 15	cationic trypsin	GPR
gi|145309300|ref|NP_112557.2| cell division cycle 2-like 5 isoform 2	cationic trypsin	GPR
gi|168986655|ref|NP_919263.2| hypothetical protein LOC145497	cationic trypsin	GPR
gi|4505777|ref|NP_002627.1| PHD finger protein 1 isoform a	cationic trypsin	GPR
gi|7710121|ref|NP_001418.2| engrailed homeobox 2	cationic trypsin	GPR
gi|89142737|ref|NP_112734.2| alpha 3 type IV collagen isoform 5 precursor	cationic trypsin	GPR
gi|19882241|ref|NP_066013.1| neighbor of Punc E11	cationic trypsin	GPR
gi|18641347|ref|NP_002829.2| protein tyrosine phosphatase receptor type C isoform 1 precursor	cationic trypsin	GPR
gi|169170947|ref|XP_001717352.1| PREDICTED: hypothetical protein	cationic trypsin	GPR
gi|170932501|ref|NP_079083.2| triggering receptor expressed on myeloid cells-like 2	cationic trypsin	GPR
gi|93277115|ref|NP_699171.3| ataxin 7-like 2	cationic trypsin	GPR
gi|169173096|ref|XP_001715725.1| PREDICTED: similar to hCG1778814	cationic trypsin	GPR
gi|112799847|ref|NP_001026.2| cardiac muscle ryanodine receptor	cationic trypsin	GPR
gi|89041124|ref|XP_930888.1| PREDICTED: similar to double C2-like domains beta	cationic trypsin	GPR
gi|169211638|ref|XP_001126841.2| PREDICTED: similar to hypothetical class II basic helix-loop-helix protein partial	cationic trypsin	GPR
gi|157676331|ref|NP_055097.2| hyaluronan binding protein 4	cationic trypsin	GPR
gi|46276868|ref|NP_055501.2| hypothetical protein LOC9710	cationic trypsin	GPR
gi|34013590|ref|NP_067049.2| Rho GTPase activating protein 2	cationic trypsin	GPR
gi|24430155|ref|NP_694546.1| proteasome 26S ATPase subunit 4 isoform 2	cationic trypsin	GPR
gi|124001558|ref|NP_689799.3| ubiquitin specific peptidase 54	cationic trypsin	GPR
gi|145309302|ref|NP_003709.3| cell division cycle 2-like 5 isoform 1	cationic trypsin	GPR
gi|190358532|ref|NP_001121901.1| SWI/SNF-related matrix-associated actin-dependent regulator of chromatin subfamily a containing DEAD/H box 1 isoform a	cationic trypsin	GPR
gi|188536004|ref|NP_001120936.1| zinc finger protein 469	cationic trypsin	GPR
gi|113416187|ref|XP_949303.2| PREDICTED: hypothetical protein	cationic trypsin	GPR
gi|169170949|ref|XP_001717362.1| PREDICTED: similar to ubiquitin-conjugating enzyme E2Q (putative) 2	cationic trypsin	GPR
gi|169171690|ref|XP_001715243.1| PREDICTED: hypothetical protein	cationic trypsin	GPR
gi|21040355|ref|NP_620579.1| hemochromatosis protein isoform 10 precursor	cationic trypsin	GPR
gi|116284412|ref|NP_009111.2| trehalase	cationic trypsin	GPR
gi|166706903|ref|NP_002044.2| guanylate binding protein 1 interferon-inducible 67kDa	cationic trypsin	GPR
gi|169208695|ref|XP_944210.2| PREDICTED: hypothetical protein partial	cationic trypsin	GPR
gi|24307991|ref|NP_055904.1| p53-associated parkin-like cytoplasmic protein	cationic trypsin	GPR
gi|169209545|ref|XP_001717721.1| PREDICTED: hypothetical protein	cationic trypsin	GPR
gi|26051260|ref|NP_004509.2| potassium voltage-gated channel KQT-like protein 2 isoform c	cationic trypsin	GPR
gi|169214305|ref|XP_001719621.1| PREDICTED: hypothetical protein	cationic trypsin	GPR
gi|139394646|ref|NP_005844.4| iroquois homeobox protein 5	cationic trypsin	GPR
gi|193788538|ref|NP_001123313.1| calcium channel voltage-dependent L type alpha 1C subunit isoform 15	cationic trypsin	GPR
gi|154146223|ref|NP_056306.1| splicing factor arginine/serine-rich 130	cationic trypsin	GPR
gi|190358534|ref|NP_064544.2| SWI/SNF-related matrix-associated actin-dependent regulator of chromatin subfamily a containing DEAD/H box 1 isoform b	cationic trypsin	GPR
gi|44890068|ref|NP_005086.2| zinc finger protein 262	cationic trypsin	GPR
gi|40068047|ref|NP_951060.1| cyclin M3 isoform 2	cationic trypsin	GPR
gi|119220573|ref|NP_001007243.2| zymogen granule membrane glycoprotein 2 isoform 4	cationic trypsin	GPR
gi|41054864|ref|NP_055804.2| regulating synaptic membrane exocytosis 1	cationic trypsin	GPR
gi|169167478|ref|XP_001721122.1| PREDICTED: hypothetical protein	cationic trypsin	GPR
gi|113418608|ref|XP_499305.3| PREDICTED: hypothetical protein LOC441239	cationic trypsin	GPR
gi|169170951|ref|XP_001717434.1| PREDICTED: similar to hCG1644697	cationic trypsin	GPR
gi|169173099|ref|XP_001715848.1| PREDICTED: similar to hCG1646161	cationic trypsin	GPR
gi|169180177|ref|XP_001718495.1| PREDICTED: hypothetical protein	cationic trypsin	GPR
gi|93352558|ref|NP_001005498.2| rhomboid veinlet-like 6 isoform 2	cationic trypsin	GPR
gi|19263340|ref|NP_597700.1| alanine aminotransferase 2	cationic trypsin	GPR
gi|113424223|ref|XP_001128325.1| PREDICTED: hypothetical protein	cationic trypsin	GPR
gi|169211642|ref|XP_001718267.1| PREDICTED: similar to RIKEN cDNA E130309D14	cationic trypsin	GPR
gi|21614538|ref|NP_659540.1| HtrA serine peptidase 2 isoform 2	cationic trypsin	GPR
gi|169212822|ref|XP_001715472.1| PREDICTED: hypothetical protein	cationic trypsin	GPR
gi|89052295|ref|XP_172995.2| PREDICTED: similar to hCG2036567 isoform 1	cationic trypsin	GPR
gi|189217847|ref|NP_001121362.1| spastic paraplegia 21 isoform b	cationic trypsin	GPR
gi|38026934|ref|NP_937879.1| Rho guanine nucleotide exchange factor (GEF) 11 isoform 2	cationic trypsin	GPR
gi|27735133|ref|NP_775781.1| coiled-coil domain containing 117	cationic trypsin	GPR
gi|193211614|ref|NP_001123237.1| NAD(P) dependent steroid dehydrogenase-like	cationic trypsin	GPR
gi|184172392|ref|NP_000392.2| exostosin 2 isoform 1	cationic trypsin	GPR
gi|13540555|ref|NP_110410.1| phosphatidylserine synthase 2	cationic trypsin	GPR
gi|157426862|ref|NP_001098719.1| transmembrane channel-like 5 isoform b	cationic trypsin	GPR
gi|50428931|ref|NP_115532.2| C1q domain containing 1 isoform 3	cationic trypsin	GPR
gi|190358536|ref|NP_001121902.1| SWI/SNF-related matrix-associated actin-dependent regulator of chromatin subfamily a containing DEAD/H box 1 isoform a	cationic trypsin	GPR
gi|5803217|ref|NP_006821.1| ubiquinol-cytochrome c reductase 6.4kDa subunit	cationic trypsin	GPR
gi|5453948|ref|NP_006233.1| protein phosphatase 1 regulatory subunit 3D	cationic trypsin	GPR
gi|68342038|ref|NP_001020280.1| CD34 antigen isoform a	cationic trypsin	GPR
gi|25914749|ref|NP_258261.2| ATP-binding cassette sub-family C member 10	cationic trypsin	GPR
gi|40806187|ref|NP_955387.1| ADAM metallopeptidase with thrombospondin type 1 motif 18 preproprotein	cationic trypsin	GPR
gi|169170953|ref|XP_001717485.1| PREDICTED: hypothetical protein	cationic trypsin	GPR
gi|18702331|ref|NP_570971.1| OTU domain containing 7A	cationic trypsin	GPR
gi|169172015|ref|XP_001714191.1| PREDICTED: hypothetical protein	cationic trypsin	GPR
gi|21040357|ref|NP_620580.1| hemochromatosis protein isoform 11 precursor	cationic trypsin	GPR
gi|4506001|ref|NP_000300.1| protoporphyrinogen oxidase	cationic trypsin	GPR
gi|169203080|ref|XP_001725422.1| PREDICTED: similar to hCG2033209	cationic trypsin	GPR
gi|10863913|ref|NP_066920.1| solute carrier family 8 (sodium/calcium exchanger) member 1 isoform A	cationic trypsin	GPR
gi|89057843|ref|XP_378973.3| PREDICTED: similar to hCG2036654	cationic trypsin	GPR
gi|33457346|ref|NP_065180.1| hypothetical protein LOC57184	cationic trypsin	GPR
gi|53729330|ref|NP_057580.3| membrane-associated ring finger (C3HC4) 2 isoform 1	cationic trypsin	GPR
gi|110349717|ref|NP_597681.2| titin isoform novex-2	cationic trypsin	GPR
gi|119120915|ref|NP_443156.2| rhophilin 1	cationic trypsin	GPR
gi|193788540|ref|NP_001123314.1| calcium channel voltage-dependent L type alpha 1C subunit isoform 16	cationic trypsin	GPR
gi|109689699|ref|NP_001035928.1| transmembrane protein 80 isoform 2	cationic trypsin	GPR
gi|47132532|ref|NP_998783.1| suppression of tumorigenicity 5 isoform 1	cationic trypsin	GPR
gi|31543980|ref|NP_005732.2| zinc finger protein 263	cationic trypsin	GPR
gi|14602437|ref|NP_116571.1| Williams Beuren syndrome chromosome region 14 isoform gamma	cationic trypsin	GPR
gi|22027591|ref|NP_542996.2| alpha 1 type XIII collagen isoform 10	cationic trypsin	GPR
gi|7657069|ref|NP_055399.1| ERO1-like	cationic trypsin	GPR
gi|169203082|ref|XP_001725426.1| PREDICTED: hypothetical protein	cationic trypsin	GPR
gi|169208314|ref|XP_001714627.1| PREDICTED: hypothetical protein	cationic trypsin	GPR
gi|169211644|ref|XP_001718377.1| PREDICTED: hypothetical protein	cationic trypsin	GPR
gi|38016947|ref|NP_001726.2| complement component 5 preproprotein	cationic trypsin	GPR
gi|29337290|ref|NP_775794.2| melanoma antigen family B 6	cationic trypsin	GPR
gi|84662750|ref|NP_001033793.1| hypothetical protein LOC284083	cationic trypsin	GPR
gi|42544123|ref|NP_973727.1| splicing factor 1 isoform 3	cationic trypsin	GPR
gi|27262622|ref|NP_065176.2| neuron navigator 1	cationic trypsin	GPR
gi|19526471|ref|NP_149035.1| rhotekin isoform b	cationic trypsin	GPR
gi|14249554|ref|NP_116229.1| SPRY domain containing 3	cationic trypsin	GPR
gi|18087853|ref|NP_542403.1| phosphatase and actin regulator 3 isoform 1	cationic trypsin	GPR
gi|34304356|ref|NP_899069.1| phosphatase and actin regulator 3 isoform 3	cationic trypsin	GPR
gi|189083719|ref|NP_001121113.1| laminin beta 3 precursor	cationic trypsin	GPR
gi|193788542|ref|NP_001123315.1| calcium channel voltage-dependent L type alpha 1C subunit isoform 17	cationic trypsin	GPR
gi|118722349|ref|NP_976324.2| RNA binding motif protein 12B	cationic trypsin	GPR
gi|98985810|ref|NP_542196.2| alpha 1 type XI collagen isoform B preproprotein	cationic trypsin	GPR
gi|14110381|ref|NP_114068.1| neighbor of BRCA1 gene 1	cationic trypsin	GPR
gi|32171221|ref|NP_859062.1| GRP1 (general receptor for phosphoinositides 1)-associated scaffold protein	cationic trypsin	GPR
gi|157419150|ref|NP_002836.3| protein tyrosine phosphatase receptor type M isoform 2 precursor	cationic trypsin	GPR
gi|33624896|ref|NP_891550.1| ADAM metallopeptidase with thrombospondin type 1 motif 9 preproprotein	cationic trypsin	GPR
gi|7706469|ref|NP_057354.1| Kruppel-like factor	cationic trypsin	GPR
gi|169163603|ref|XP_001721349.1| PREDICTED: hypothetical protein	cationic trypsin	GPR
gi|148664228|ref|NP_942138.2| hypothetical protein LOC158293	cationic trypsin	GPR
gi|41393573|ref|NP_054749.2| G protein-coupled receptor kinase interactor 1 isoform 2	cationic trypsin	GPR
gi|169177938|ref|XP_001717315.1| PREDICTED: similar to chromosome 9 open reading frame 147	cationic trypsin	GPR
gi|89029247|ref|XP_935134.1| PREDICTED: hypothetical protein	cationic trypsin	GPR
gi|169204148|ref|XP_001718320.1| PREDICTED: hypothetical protein	cationic trypsin	GPR
gi|169207815|ref|XP_001732928.1| PREDICTED: similar to DEXI	cationic trypsin	GPR
gi|134276943|ref|NP_036423.4| extra spindle poles like 1	cationic trypsin	GPR
gi|169210601|ref|XP_001723552.1| PREDICTED: hypothetical protein	cationic trypsin	GPR
gi|169210891|ref|XP_001716375.1| PREDICTED: similar to hCG1775427	cationic trypsin	GPR
gi|32307128|ref|NP_054790.2| nuclear receptor coactivator 6	cationic trypsin	GPR
gi|38348322|ref|NP_940909.1| family with sequence similarity 174 member A	cationic trypsin	GPR
gi|21361342|ref|NP_002126.2| nuclear receptor subfamily 4 group A member 1	cationic trypsin	GPR
gi|22035624|ref|NP_001254.2| CDP-diacylglycerol synthase 1	cationic trypsin	GPR
gi|64085377|ref|NP_006539.3| insulin-like growth factor 2 mRNA binding protein 2 isoform a	cationic trypsin	GPR
gi|4501993|ref|NP_003650.1| alkyldihydroxyacetone phosphate synthase precursor	cationic trypsin	GPR
gi|100913211|ref|NP_001529.2| heat shock transcription factor 4 isoform a	cationic trypsin	GPR
gi|90403579|ref|NP_705833.2| hypothetical protein LOC131544	cationic trypsin	GPR
gi|7657540|ref|NP_055390.1| schwannomin interacting protein 1	cationic trypsin	GPR
gi|54020718|ref|NP_060696.3| arginyl aminopeptidase (aminopeptidase B)-like 1	cationic trypsin	GPR
gi|169163281|ref|XP_001714411.1| PREDICTED: similar to hCG1817845	cationic trypsin	GPR
gi|42490760|ref|NP_963861.1| cell division cycle 25A isoform b	cationic trypsin	GPR
gi|148539848|ref|NP_077741.2| desmocollin 3 isoform Dsc3b preproprotein	cationic trypsin	GPR
gi|148612882|ref|NP_113601.2| cat eye syndrome chromosome region candidate 2	cationic trypsin	GPR
gi|169204693|ref|XP_001714501.1| PREDICTED: hypothetical protein	cationic trypsin	GPR
gi|169205714|ref|XP_001720991.1| PREDICTED: hypothetical protein	cationic trypsin	GPR
gi|113426161|ref|XP_001133651.1| PREDICTED: hypothetical protein	cationic trypsin	GPR
gi|169210893|ref|XP_001716400.1| PREDICTED: hypothetical protein	cationic trypsin	GPR
gi|169211648|ref|XP_001718468.1| PREDICTED: hypothetical protein	cationic trypsin	GPR
gi|169213920|ref|XP_001724707.1| PREDICTED: hypothetical protein isoform 2	cationic trypsin	GPR
gi|113428553|ref|XP_944150.2| PREDICTED: hypothetical protein	cationic trypsin	GPR
gi|24308187|ref|NP_064560.1| dihydrouridine synthase 3-like	cationic trypsin	GPR
gi|21536436|ref|NP_003315.2| tubby like protein 3	cationic trypsin	GPR
gi|169217856|ref|XP_001718197.1| PREDICTED: hypothetical protein partial	cationic trypsin	GPR
gi|25777610|ref|NP_733840.1| NLR family member X1 isoform 2	cationic trypsin	GPR
gi|89001111|ref|NP_001034740.1| hypothetical protein LOC401251	cationic trypsin	GPR
gi|67944630|ref|NP_001020092.1| ribosomal protein L9	cationic trypsin	GPR
gi|20336190|ref|NP_612197.1| paired basic amino acid cleaving system 4 isoform d preproprotein	cationic trypsin	GPR
gi|134133248|ref|NP_001077005.1| FYVE RhoGEF and PH domain containing 3	cationic trypsin	GPR
gi|13699809|ref|NP_000757.2| cytochrome P450 family 2 subfamily A polypeptide 13	cationic trypsin	GPR
gi|27544931|ref|NP_666019.1| zinc finger protein 38	cationic trypsin	GPR
gi|23821044|ref|NP_667339.1| zinc finger/RING finger 2	cationic trypsin	GPR
gi|148762969|ref|NP_003473.3| myeloid/lymphoid or mixed-lineage leukemia 2	cationic trypsin	GPR
gi|164419739|ref|NP_001106283.1| glutamate receptor ionotrophic AMPA 4 isoform 3 precursor	cationic trypsin	GPR
gi|9955966|ref|NP_062571.1| ATP-binding cassette sub-family B (MDR/TAP) member 9 isoform 1	cationic trypsin	GPR
gi|7706083|ref|NP_057630.1| complement component 1 r subcomponent-like precursor	cationic trypsin	GPR
gi|66773344|ref|NP_954650.2| hypothetical protein LOC140710	cationic trypsin	GPR
gi|7706551|ref|NP_057596.1| sperm associated antigen 11B isoform A preproprotein	cationic trypsin	GPR
gi|169164912|ref|XP_001716038.1| PREDICTED: hypothetical protein	cationic trypsin	GPR
gi|169167792|ref|XP_001714540.1| PREDICTED: similar to hCG1745223	cationic trypsin	GPR
gi|61744445|ref|NP_004099.2| ficolin 2 isoform a precursor	cationic trypsin	GPR
gi|7669530|ref|NP_053585.1| neuregulin 2 isoform 3	cationic trypsin	GPR
gi|56788385|ref|NP_002424.3| myelin oligodendrocyte glycoprotein isoform beta1 precursor	cationic trypsin	GPR
gi|169170138|ref|XP_001715543.1| PREDICTED: hypothetical protein	cationic trypsin	GPR
gi|169170544|ref|XP_001724291.1| PREDICTED: hypothetical protein	cationic trypsin	GPR
gi|24308436|ref|NP_612404.1| methionine-tRNA synthetase 2 precursor	cationic trypsin	GPR
gi|169190741|ref|XP_001714000.1| PREDICTED: hypothetical protein	cationic trypsin	GPR
gi|169203089|ref|XP_001725634.1| PREDICTED: hypothetical protein	cationic trypsin	GPR
gi|169204695|ref|XP_001714506.1| PREDICTED: hypothetical protein	cationic trypsin	GPR
gi|7524365|ref|NP_039247.1| paired box 8 isoform PAX8D	cationic trypsin	GPR
gi|169213922|ref|XP_001724705.1| PREDICTED: hypothetical protein isoform 1	cationic trypsin	GPR
gi|26051264|ref|NP_742105.1| potassium voltage-gated channel KQT-like protein 2 isoform a	cationic trypsin	GPR
gi|93141012|ref|NP_001035186.1| motile sperm domain containing 3 isoform a	cationic trypsin	GPR
gi|13376874|ref|NP_079537.1| lymphocyte antigen 6 complex G6C	cationic trypsin	GPR
gi|109948265|ref|NP_001035963.1| solute carrier family 35 member A2 isoform c	cationic trypsin	GPR
gi|22325370|ref|NP_680544.1| hypothetical protein LOC138716	cationic trypsin	GPR
gi|8923477|ref|NP_060324.1| transmembrane protein 160	cationic trypsin	GPR
gi|116292168|ref|NP_115923.2| KRAB A domain containing 1	cationic trypsin	GPR
gi|71772838|ref|NP_079074.2| sorting nexin 22	cationic trypsin	GPR
gi|113412776|ref|XP_001134168.1| PREDICTED: hypothetical protein	cationic trypsin	GPR
gi|88955181|ref|XP_947091.1| PREDICTED: similar to Not homeodomain protein	cationic trypsin	GPR
gi|78190498|ref|NP_001030024.1| secreted modular calcium-binding protein 1 isoform 1	cationic trypsin	GPR
gi|169168083|ref|XP_001725485.1| PREDICTED: hypothetical protein	cationic trypsin	GPR
gi|122937289|ref|NP_001073912.1| kinesin family member 18B	cationic trypsin	GPR
gi|98162802|ref|NP_060211.3| hypothetical protein LOC54876	cationic trypsin	GPR
gi|171846268|ref|NP_005717.3| Ts translation elongation factor mitochondrial precursor	cationic trypsin	GPR
gi|169204154|ref|XP_001127528.2| PREDICTED: hypothetical protein	cationic trypsin	GPR
gi|169210606|ref|XP_001723712.1| PREDICTED: hypothetical protein	cationic trypsin	GPR
gi|169211651|ref|XP_001718507.1| PREDICTED: similar to hCG2036610	cationic trypsin	GPR
gi|169214315|ref|XP_001714947.1| PREDICTED: hypothetical protein	cationic trypsin	GPR
gi|146262005|ref|NP_848656.2| CTAGE family member 6	cationic trypsin	GPR
gi|119703742|ref|NP_060152.2| vitelliform macular dystrophy 2-like 1	cationic trypsin	GPR
gi|193788544|ref|NP_001123316.1| calcium channel voltage-dependent L type alpha 1C subunit isoform 19	cationic trypsin	GPR
gi|23503271|ref|NP_699176.1| transmembrane protein 139	cationic trypsin	GPR
gi|54792780|ref|NP_056029.1| DDHD domain containing 2	cationic trypsin	GPR
gi|26190610|ref|NP_115917.1| ST6 beta-galactosamide alpha-2 6-sialyltranferase 2	cationic trypsin	GPR
gi|169164244|ref|XP_001720383.1| PREDICTED: hypothetical protein	cationic trypsin	GPR
gi|169164592|ref|XP_001718441.1| PREDICTED: similar to RFVG5814	cationic trypsin	GPR
gi|88973391|ref|XP_039169.5| PREDICTED: hypothetical protein LOC27146	cationic trypsin	GPR
gi|113416762|ref|XP_374142.3| PREDICTED: hypothetical protein	cationic trypsin	GPR
gi|169168085|ref|XP_001725491.1| PREDICTED: similar to VCEW9374	cationic trypsin	GPR
gi|113421748|ref|XP_001126352.1| PREDICTED: hypothetical protein	cationic trypsin	GPR
gi|21450645|ref|NP_659402.1| tetratricopeptide repeat domain 16	cationic trypsin	GPR
gi|94536848|ref|NP_060888.2| spermatogenesis-associated protein 7 isoform a	cationic trypsin	GPR
gi|113424217|ref|XP_373572.3| PREDICTED: hypothetical protein	cationic trypsin	GPR
gi|30425553|ref|NP_848663.1| reticulon 4 receptor-like 1	cationic trypsin	GPR
gi|4505393|ref|NP_002498.1| nerve growth factor receptor precursor	cationic trypsin	GPR
gi|5454030|ref|NP_006468.1| RAS-related on chromosome 22 isoform a	cationic trypsin	GPR
gi|169217037|ref|XP_001716324.1| PREDICTED: hypothetical protein	cationic trypsin	GPR
gi|156105695|ref|NP_208384.3| PPAR-alpha interacting complex protein 285 isoform 2	cationic trypsin	GPR
gi|45243561|ref|NP_982353.1| delta-like 3 protein isoform 2 precursor	cationic trypsin	GPR
gi|21245106|ref|NP_640341.1| lipase member H precursor	cationic trypsin	GPR
gi|5174547|ref|NP_005914.1| mitogen-activated protein kinase kinase kinase 5	cationic trypsin	GPR
gi|7524354|ref|NP_039268.1| dimethylarginine dimethylaminohydrolase 2	cationic trypsin	GPR
gi|6005854|ref|NP_009204.1| prohibitin 2	cationic trypsin	GPR
gi|56243583|ref|NP_077005.2| WD repeat domain 18	cationic trypsin	GPR
gi|31742501|ref|NP_112180.4| sorting nexin family member 27	cationic trypsin	GPR
gi|30840980|ref|NP_005586.1| nuclear factor I/A	cationic trypsin	GPR
gi|169165580|ref|XP_001714169.1| PREDICTED: hypothetical protein	cationic trypsin	GPR
gi|169210898|ref|XP_001716534.1| PREDICTED: hypothetical protein	cationic trypsin	GPR
gi|169211655|ref|XP_946903.3| PREDICTED: hypothetical protein isoform 3	cationic trypsin	GPR
gi|169213182|ref|XP_001714189.1| PREDICTED: functional smad suppressing element 18	cationic trypsin	GPR
gi|25777736|ref|NP_733844.1| aldehyde dehydrogenase 4A1 precursor	cationic trypsin	GPR
gi|196259770|ref|NP_001124495.1| peroxisomal biogenesis factor 5 isoform a	cationic trypsin	GPR
gi|8393264|ref|NP_058637.1| delta-like 3 protein isoform 1 precursor	cationic trypsin	GPR
gi|116006951|ref|NP_443124.3| polycystin 1-like 2 isoform a	cationic trypsin	GPR
gi|149944548|ref|NP_055990.1| neurobeachin-like 2	cationic trypsin	GPR
gi|134254452|ref|NP_001077073.1| patched isoform S	cationic trypsin	GPR
gi|61966721|ref|NP_001013654.1| Tctex1 domain containing 4	cationic trypsin	GPR
gi|19923586|ref|NP_071900.2| nuclear receptor binding SET domain protein 1 isoform b	cationic trypsin	GPR
gi|169164596|ref|XP_001714337.1| PREDICTED: hypothetical protein	cationic trypsin	GPR
gi|169164918|ref|XP_001129456.2| PREDICTED: similar to hCG1777421	cationic trypsin	GPR
gi|5902076|ref|NP_008855.1| splicing factor arginine/serine-rich 1 isoform 1	cationic trypsin	GPR
gi|150378493|ref|NP_006757.2| MYST histone acetyltransferase (monocytic leukemia) 3	cationic trypsin	GPR
gi|169217709|ref|XP_001721486.1| PREDICTED: hypothetical protein	cationic trypsin	GPR
gi|19743803|ref|NP_006320.2| fibulin 5 precursor	cationic trypsin	GPR
gi|119874213|ref|NP_079291.2| heat shock 70kDa protein 12A	cationic trypsin	GPR
gi|157311635|ref|NP_940890.3| hypothetical protein LOC286077	cationic trypsin	GPR
gi|169162962|ref|XP_001723029.1| PREDICTED: hypothetical protein	cationic trypsin	GPR
gi|169164598|ref|XP_001714397.1| PREDICTED: hypothetical protein	cationic trypsin	GPR
gi|54292123|ref|NP_000072.2| lysosomal trafficking regulator	cationic trypsin	GPR
gi|14270508|ref|NP_115272.1| protocadherin gamma subfamily B 7 isoform 2 precursor	cationic trypsin	GPR
gi|4502333|ref|NP_000698.1| arginine vasopressin receptor 1B	cationic trypsin	GPR
gi|110611167|ref|NP_631894.2| ADAM metallopeptidase with thrombospondin type 1 motif 14 isoform 1 preproprotein	cationic trypsin	GPR
gi|169173118|ref|XP_001716261.1| PREDICTED: hypothetical protein	cationic trypsin	GPR
gi|113425441|ref|XP_001127935.1| PREDICTED: similar to Ankyrin repeat and SOCS box-containing 9	cationic trypsin	GPR
gi|26051266|ref|NP_742106.1| potassium voltage-gated channel KQT-like protein 2 isoform d	cationic trypsin	GPR
gi|50658084|ref|NP_001181.2| branched chain aminotransferase 2 mitochondrial	cationic trypsin	GPR
gi|169217656|ref|XP_001719926.1| PREDICTED: similar to hCG2036843	cationic trypsin	GPR
gi|36949366|ref|NP_002431.2| mutS homolog 4	cationic trypsin	GPR
gi|41152101|ref|NP_653176.2| calpain 13	cationic trypsin	GPR
gi|46397308|ref|NP_997010.1| polyamine oxidase (exo-N4-amino) isoform 2	cationic trypsin	GPR
gi|190014638|ref|NP_001121700.1| hypothetical protein LOC286262 isoform 1	cationic trypsin	GPR
gi|14042986|ref|NP_114436.1| UDP-GlcNAc:betaGal beta-1 3-N-acetylglucosaminyltransferase 5	cationic trypsin	GPR
gi|193788548|ref|NP_001123318.1| calcium channel voltage-dependent L type alpha 1C subunit isoform 20	cationic trypsin	GPR
gi|117414137|ref|NP_849188.4| retinitis pigmentosa 1-like 1	cationic trypsin	GPR
gi|94818738|ref|NP_114114.2| C1q and tumor necrosis factor related protein 2	cationic trypsin	GPR
gi|56711308|ref|NP_066011.2| G protein-coupled receptor 107	cationic trypsin	GPR
gi|14210518|ref|NP_115899.1| PAR-6 gamma protein	cationic trypsin	GPR
gi|150170672|ref|NP_056019.1| thrombospondin type I domain containing 7A	cationic trypsin	GPR
gi|125987591|ref|NP_001074911.1| leukocyte immunoglobulin-like receptor subfamily B member 5 isoform 1	cationic trypsin	GPR
gi|21361440|ref|NP_037533.2| RAB3A interacting protein (rabin3)-like 1	cationic trypsin	GPR
gi|111118968|ref|NP_542410.2| collagen type XI alpha 2 isoform 3 preproprotein	cationic trypsin	GPR
gi|169164600|ref|XP_001719039.1| PREDICTED: similar to hCG1732629	cationic trypsin	GPR
gi|169169454|ref|XP_001715154.1| PREDICTED: hypothetical protein	cationic trypsin	GPR
gi|169202564|ref|XP_291816.6| PREDICTED: otogelin	cationic trypsin	GPR
gi|113425445|ref|XP_001128315.1| PREDICTED: hypothetical protein	cationic trypsin	GPR
gi|169210614|ref|XP_001724358.1| PREDICTED: hypothetical protein	cationic trypsin	GPR
gi|169210901|ref|XP_001716618.1| PREDICTED: hypothetical protein	cationic trypsin	GPR
gi|13376267|ref|NP_079124.1| MORN repeat containing 1	cationic trypsin	GPR
gi|169213188|ref|XP_001714426.1| PREDICTED: hypothetical protein	cationic trypsin	GPR
gi|169214321|ref|XP_001715220.1| PREDICTED: hypothetical protein	cationic trypsin	GPR
gi|5032179|ref|NP_005753.1| tripartite motif-containing 28 protein	cationic trypsin	GPR
gi|169215063|ref|XP_001724000.1| PREDICTED: hypothetical protein	cationic trypsin	GPR
gi|8922188|ref|NP_060908.1| F-box only protein 6	cationic trypsin	GPR
gi|149274646|ref|NP_066001.1| hypothetical protein LOC57710	cationic trypsin	GPR
gi|193082988|ref|NP_598399.2| GTP binding protein 3 (mitochondrial) isoform IV	cationic trypsin	GPR
gi|21264614|ref|NP_631896.1| suppression of tumorigenicity 5 isoform 2	cationic trypsin	GPR
gi|72534772|ref|NP_001026909.1| ankyrin repeat and SOCS box-containing 9 isoform 1	cationic trypsin	GPR
gi|20357512|ref|NP_619729.1| macrophage scavenger receptor 1 isoform type 1	cationic trypsin	GPR
gi|82534351|ref|NP_058519.2| microtubule-associated protein tau isoform 1	cationic trypsin	GPR
gi|55741719|ref|NP_055621.1| RUN and SH3 domain containing 2	cationic trypsin	GPR
gi|9845524|ref|NP_000390.2| early growth response 2 protein	cationic trypsin	GPR
gi|21040351|ref|NP_620577.1| hemochromatosis protein isoform 8 precursor	cationic trypsin	GPR
gi|169163903|ref|XP_001724821.1| PREDICTED: hypothetical protein	cationic trypsin	GPR
gi|38708169|ref|NP_114159.2| sorting nexin 25	cationic trypsin	GPR
gi|169169456|ref|XP_001715224.1| PREDICTED: similar to hCG1817212	cationic trypsin	GPR
gi|169170556|ref|XP_001724894.1| PREDICTED: hypothetical protein	cationic trypsin	GPR
gi|169204708|ref|XP_001714833.1| PREDICTED: hypothetical protein	cationic trypsin	GPR
gi|113425448|ref|XP_001128522.1| PREDICTED: hypothetical protein	cationic trypsin	GPR
gi|169211203|ref|XP_001716224.1| PREDICTED: similar to hCG1801792	cationic trypsin	GPR
gi|169217659|ref|XP_001719927.1| PREDICTED: hypothetical protein	cationic trypsin	GPR
gi|25470890|ref|NP_733829.1| DAZ associated protein 1 isoform a	cationic trypsin	GPR
gi|150456424|ref|NP_056163.1| RW1 protein	cationic trypsin	GPR
gi|31543169|ref|NP_116090.2| suppressor of variegation 4-20 homolog 2	cationic trypsin	GPR
gi|38327612|ref|NP_932159.1| PDZ and LIM domain 2 isoform 3	cationic trypsin	GPR
gi|115529484|ref|NP_598000.2| CD109	cationic trypsin	GPR
gi|145386551|ref|NP_061859.3| SH3 domain and tetratricopeptide repeats 1	cationic trypsin	GPR
gi|55750053|ref|NP_001007027.1| atrophin-1	cationic trypsin	GPR
gi|38016949|ref|NP_937831.1| astrotactin 2 isoform d	cationic trypsin	GPR
gi|113412653|ref|XP_001131982.1| PREDICTED: similar to surface antigen BspA-like	cationic trypsin	GPR
gi|169164924|ref|XP_944716.2| PREDICTED: similar to hCG1818432	cationic trypsin	GPR
gi|169167803|ref|XP_001721065.1| PREDICTED: similar to ribosomal protein L29	cationic trypsin	GPR
gi|70995267|ref|NP_775776.2| ankyrin repeat domain 29	cationic trypsin	GPR
gi|169170149|ref|XP_001715825.1| PREDICTED: hypothetical protein	cationic trypsin	GPR
gi|21265052|ref|NP_542453.2| ADAM metallopeptidase with thrombospondin type 1 motif 14 isoform 2 preproprotein	cationic trypsin	GPR
gi|169170975|ref|XP_001717922.1| PREDICTED: hypothetical protein	cationic trypsin	GPR
gi|37700254|ref|NP_937796.1| triggering receptor expressed on myeloid cells-like 4	cationic trypsin	GPR
gi|55953120|ref|NP_001007280.1| RAS-related on chromosome 22 isoform b	cationic trypsin	GPR
gi|11342678|ref|NP_004877.1| amyloid beta (A4) precursor protein-binding family A member 3	cationic trypsin	GPR
gi|46370069|ref|NP_997005.1| exostosin 2 isoform 2	cationic trypsin	GPR
gi|98986321|ref|NP_861454.2| gliomedin	cationic trypsin	GPR
gi|193082991|ref|NP_116009.2| GTP binding protein 3 (mitochondrial) isoform V	cationic trypsin	GPR
gi|55749804|ref|NP_079172.2| aminopeptidase Fxna	cationic trypsin	GPR
gi|7706605|ref|NP_057333.1| melanoma antigen family C 2	cationic trypsin	GPR
gi|45433501|ref|NP_443078.1| elastin microfibril interfacer 3	cationic trypsin	GPR
gi|18252045|ref|NP_079496.1| ADAM metallopeptidase domain 33 isoform alpha preproprotein	cationic trypsin	GPR
gi|13122608|ref|NP_076438.1| motile sperm domain containing 3 isoform a	cationic trypsin	GPR
gi|169170151|ref|XP_001722167.1| PREDICTED: hypothetical protein	cationic trypsin	GPR
gi|169170977|ref|XP_166571.5| PREDICTED: NAC alpha domain containing isoform 1	cationic trypsin	GPR
gi|169179377|ref|XP_001723443.1| PREDICTED: hypothetical protein	cationic trypsin	GPR
gi|169202034|ref|XP_001726066.1| PREDICTED: hypothetical protein	cationic trypsin	GPR
gi|169208716|ref|XP_945680.2| PREDICTED: hypothetical protein	cationic trypsin	GPR
gi|31542835|ref|NP_078913.3| galactose-3-O-sulfotransferase 4	cationic trypsin	GPR
gi|91718899|ref|NP_002737.2| mitogen-activated protein kinase 3 isoform 1	cationic trypsin	GPR
gi|22726201|ref|NP_689416.1| inositol polyphosphate multikinase	cationic trypsin	GPR
gi|21264558|ref|NP_068759.2| stromal membrane-associated GTPase-activating protein 1 isoform B	cationic trypsin	GPR
gi|9966787|ref|NP_065077.1| solute carrier family 24 (sodium/potassium/calcium exchanger) member 2	cationic trypsin	GPR
gi|56676393|ref|NP_001166.3| Rho GDP dissociation inhibitor (GDI) beta	cationic trypsin	GPR
gi|193082993|ref|NP_001122327.1| GTP binding protein 3 (mitochondrial) isoform III	cationic trypsin	GPR
gi|13259512|ref|NP_075012.1| survival of motor neuron 1 telomeric isoform b	cationic trypsin	GPR
gi|4506815|ref|NP_001029.1| sodium channel nonvoltage-gated 1 alpha	cationic trypsin	GPR
gi|8922511|ref|NP_060605.1| mitochondrial ribosomal protein S18A	cationic trypsin	GPR
gi|27262653|ref|NP_680782.1| ataxin 2 related protein isoform E	cationic trypsin	GPR
gi|169161145|ref|XP_936590.3| PREDICTED: hypothetical protein	cationic trypsin	GPR
gi|145580631|ref|NP_859052.3| quiescin Q6-like 1	cationic trypsin	GPR
gi|169169458|ref|XP_001714034.1| PREDICTED: hypothetical protein	cationic trypsin	GPR
gi|169202570|ref|XP_001716903.1| PREDICTED: hypothetical protein	cationic trypsin	GPR
gi|169204170|ref|XP_939259.2| PREDICTED: similar to polyhomeotic 1-like isoform 4 partial	cationic trypsin	GPR
gi|169204714|ref|XP_001715006.1| PREDICTED: hypothetical protein	cationic trypsin	GPR
gi|169206244|ref|XP_001716010.1| PREDICTED: hypothetical protein	cationic trypsin	GPR
gi|169207410|ref|XP_001715210.1| PREDICTED: hypothetical protein	cationic trypsin	GPR
gi|110578663|ref|NP_940866.2| hypothetical protein LOC203074	cationic trypsin	GPR
gi|169210028|ref|XP_001726927.1| PREDICTED: hypothetical protein	cationic trypsin	GPR
gi|155029542|ref|NP_689964.2| hypothetical protein LOC222389 isoform 1	cationic trypsin	GPR
gi|115529486|ref|NP_000043.3| ATPase Cu++ transporting alpha polypeptide	cationic trypsin	GPR
gi|11036642|ref|NP_055384.1| zinc finger with KRAB and SCAN domains 5	cationic trypsin	GPR
gi|154813199|ref|NP_060024.2| poly (ADP-ribose) polymerase family member 14	cationic trypsin	GPR
gi|170016061|ref|NP_057726.3| spectrin beta non-erythrocytic 5	cationic trypsin	GPR
gi|61742814|ref|NP_115825.1| coiled-coil and C2 domain containing 1B	cationic trypsin	GPR
gi|4507091|ref|NP_000335.1| survival of motor neuron 1 telomeric isoform d	cationic trypsin	GPR
gi|94536854|ref|NP_079093.2| thrombospondin type I domain containing 4	cationic trypsin	GPR
gi|21389577|ref|NP_653280.1| hypothetical protein LOC146705	cationic trypsin	GPR
gi|22027593|ref|NP_542997.2| alpha 1 type XIII collagen isoform 11	cationic trypsin	GPR
gi|112382233|ref|NP_004523.3| mucin 4 isoform d	cationic trypsin	GPR
gi|30410785|ref|NP_005559.2| LIM homeobox protein 1	cationic trypsin	GPR
gi|4506525|ref|NP_003952.1| rhomboid veinlet-like 1	cationic trypsin	GPR
gi|13325057|ref|NP_036386.1| solute carrier family 27 (fatty acid transporter) member 5	cationic trypsin	GPR
gi|169172744|ref|XP_001714121.1| PREDICTED: hypothetical protein	cationic trypsin	GPR
gi|113422187|ref|XP_001131796.1| PREDICTED: hypothetical protein	cationic trypsin	GPR
gi|89033875|ref|XP_938074.1| PREDICTED: similar to mCG19417	cationic trypsin	GPR
gi|169204172|ref|XP_001718668.1| PREDICTED: hypothetical protein	cationic trypsin	GPR
gi|5454180|ref|NP_006290.1| zinc finger protein 193	cationic trypsin	GPR
gi|89058107|ref|XP_945617.1| PREDICTED: hypothetical protein LOC149650	cationic trypsin	GPR
gi|169216359|ref|XP_001715105.1| PREDICTED: hypothetical protein	cationic trypsin	GPR
gi|4504711|ref|NP_002186.1| insulin-like 4 precursor	cationic trypsin	GPR
gi|169217792|ref|XP_001720799.1| PREDICTED: hypothetical protein	cationic trypsin	GPR
gi|166706868|ref|NP_001107605.1| synaptopodin 2-like isoform a	cationic trypsin	GPR
gi|196259772|ref|NP_001124496.1| peroxisomal biogenesis factor 5 isoform c	cationic trypsin	GPR
gi|57013274|ref|NP_112184.4| non imprinted in Prader-Willi/Angelman syndrome 2 isoform a	cationic trypsin	GPR
gi|183583553|ref|NP_694996.5| collagen type XXIX alpha 1	cationic trypsin	GPR
gi|8922754|ref|NP_060735.1| hypothetical protein LOC55765	cationic trypsin	GPR
gi|167412124|ref|NP_001107854.1| tuberous sclerosis 2 isoform 5	cationic trypsin	GPR
gi|169161148|ref|XP_001715020.1| PREDICTED: hypothetical protein	cationic trypsin	GPR
gi|169164930|ref|XP_001716907.1| PREDICTED: hypothetical protein	cationic trypsin	GPR
gi|42544207|ref|NP_003753.2| vesicle-associated membrane protein 4	cationic trypsin	GPR
gi|169170982|ref|XP_001718127.1| PREDICTED: hypothetical protein	cationic trypsin	GPR
gi|89026607|ref|XP_947448.1| PREDICTED: hypothetical protein	cationic trypsin	GPR
gi|169172388|ref|XP_001722425.1| PREDICTED: similar to LOC649305 protein	cationic trypsin	GPR
gi|169179382|ref|XP_001723692.1| PREDICTED: hypothetical protein	cationic trypsin	GPR
gi|169202041|ref|XP_001726221.1| PREDICTED: hypothetical protein	cationic trypsin	GPR
gi|32964830|ref|NP_005193.1| collagen type VIII alpha 2	cationic trypsin	GPR
gi|156071470|ref|NP_001185.3| hyperpolarization activated cyclic nucleotide-gated potassium channel 2	cationic trypsin	GPR
gi|169205732|ref|XP_001714963.1| PREDICTED: hypothetical protein	cationic trypsin	GPR
gi|169206248|ref|XP_001722347.1| PREDICTED: similar to hCG30005	cationic trypsin	GPR
gi|169210621|ref|XP_001724981.1| PREDICTED: similar to pRbBP-39	cationic trypsin	GPR
gi|169213945|ref|XP_001717559.1| PREDICTED: similar to interleukin-like	cationic trypsin	GPR
gi|6005824|ref|NP_009121.1| Sec23-interacting protein p125	cationic trypsin	GPR
gi|157168349|ref|NP_001093254.2| F-box and leucine-rich repeat protein 19	cationic trypsin	GPR
gi|157738645|ref|NP_065962.1| plexin A4 isoform 1	cationic trypsin	GPR
gi|19718762|ref|NP_570853.1| ubiquitin protein ligase E3A isoform 1	cationic trypsin	GPR
gi|145309304|ref|NP_001398.2| cadherin EGF LAG seven-pass G-type receptor 3	cationic trypsin	GPR
gi|15431303|ref|NP_000652.2| ribosomal protein L9	cationic trypsin	GPR
gi|8051586|ref|NP_056652.1| ficolin 2 isoform b precursor	cationic trypsin	GPR
gi|39995107|ref|NP_148936.2| Fas-activated serine/threonine kinase isoform 4	cationic trypsin	GPR
gi|69885084|ref|NP_004415.2| p120E4F	cationic trypsin	GPR
gi|9955968|ref|NP_062570.1| ATP-binding cassette sub-family B (MDR/TAP) member 9 isoform 2	cationic trypsin	GPR
gi|90403581|ref|NP_689726.3| meiosis defective 1	cationic trypsin	GPR
gi|91754185|ref|NP_689976.2| hypothetical protein LOC254268	cationic trypsin	GPR
gi|45545409|ref|NP_995308.1| F-box protein 38 isoform b	cationic trypsin	GPR
gi|169171390|ref|XP_001716980.1| PREDICTED: hypothetical protein	cationic trypsin	GPR
gi|169202043|ref|XP_001726232.1| PREDICTED: similar to hCG2033209	cationic trypsin	GPR
gi|169202574|ref|XP_001130771.2| PREDICTED: hypothetical protein	cationic trypsin	GPR
gi|169204721|ref|XP_001713739.1| PREDICTED: hypothetical protein	cationic trypsin	GPR
gi|169209576|ref|XP_001719912.1| PREDICTED: hypothetical protein LOC283860	cationic trypsin	GPR
gi|169211211|ref|XP_001723584.1| PREDICTED: hypothetical protein LOC642502	cationic trypsin	GPR
gi|7669542|ref|NP_054698.1| paired box 8 isoform PAX8E	cationic trypsin	GPR
gi|146134388|ref|NP_062535.2| YLP motif containing 1	cationic trypsin	GPR
gi|192455698|ref|NP_001008398.2| glutathione peroxidase 8	cationic trypsin	GPR
gi|22547140|ref|NP_666500.1| mitochondrial ribosomal protein L4 isoform b	cationic trypsin	GPR
gi|63176611|ref|NP_079031.2| modulator of estrogen induced transcription isoform a	cationic trypsin	GPR
gi|110735406|ref|NP_573438.2| protein tyrosine phosphatase receptor type U isoform 2 precursor	cationic trypsin	GPR
gi|21040353|ref|NP_620578.1| hemochromatosis protein isoform 9 precursor	cationic trypsin	GPR
gi|18641364|ref|NP_563579.1| protein tyrosine phosphatase receptor type C isoform 3 precursor	cationic trypsin	GPR
gi|169163297|ref|XP_001718796.1| PREDICTED: similar to RFVG5814	cationic trypsin	GPR
gi|169163917|ref|XP_001725465.1| PREDICTED: hypothetical protein	cationic trypsin	GPR
gi|169165217|ref|XP_001726037.1| PREDICTED: hypothetical protein	cationic trypsin	GPR
gi|169167813|ref|XP_001714992.1| PREDICTED: hypothetical protein	cationic trypsin	GPR
gi|56788387|ref|NP_996534.2| myelin oligodendrocyte glycoprotein isoform beta3 precursor	cationic trypsin	GPR
gi|94681057|ref|NP_001035526.1| tyrosyl-tRNA synthetase 2 mitochondrial	cationic trypsin	GPR
gi|169204176|ref|XP_001718768.1| PREDICTED: similar to hCG2014417	cationic trypsin	GPR
gi|122937323|ref|NP_001073931.1| transmembrane protein 202	cationic trypsin	GPR
gi|27552764|ref|NP_057530.2| chromosome 9 open reading frame 127 isoform b	cationic trypsin	GPR
gi|4557791|ref|NP_000425.1| neuraminidase precursor	cationic trypsin	GPR
gi|19923308|ref|NP_005355.2| melanoma antigen family A 8	cationic trypsin	GPR
gi|48717485|ref|NP_001001711.1| DDI1 DNA-damage inducible 1 homolog 1	cationic trypsin	GPR
gi|145309309|ref|NP_001034679.2| ubiquitin specific protease 9 X-linked isoform 3	cationic trypsin	GPR
gi|38201702|ref|NP_937986.1| telomerase reverse transcriptase isoform 2	cationic trypsin	GPR
gi|148539855|ref|NP_060199.3| epidermal growth factor receptor pathway substrate 8-like protein 1 isoform b	cationic trypsin	GPR
gi|169163919|ref|XP_001725466.1| PREDICTED: hypothetical protein	cationic trypsin	GPR
gi|169164936|ref|XP_001130886.2| PREDICTED: hypothetical protein LOC151176	cationic trypsin	GPR
gi|169165931|ref|XP_001718881.1| PREDICTED: hypothetical protein isoform 1	cationic trypsin	GPR
gi|169167815|ref|XP_001715019.1| PREDICTED: hypothetical protein	cationic trypsin	GPR
gi|169172040|ref|XP_001714447.1| PREDICTED: hypothetical protein	cationic trypsin	GPR
gi|14149999|ref|NP_115641.1| zinc finger MYND-type containing 15	cationic trypsin	GPR
gi|169207419|ref|XP_001715743.1| PREDICTED: hypothetical protein	cationic trypsin	GPR
gi|169209579|ref|XP_001714620.1| PREDICTED: hypothetical protein	cationic trypsin	GPR
gi|6912246|ref|NP_036231.1| CD3E antigen epsilon polypeptide associated protein	cationic trypsin	GPR
gi|196259774|ref|NP_001124497.1| peroxisomal biogenesis factor 5 isoform d	cationic trypsin	GPR
gi|14589935|ref|NP_115833.1| protocadherin 7 isoform c precursor	cationic trypsin	GPR
gi|4504117|ref|NP_000821.1| glutamate receptor ionotropic kainate 1 isoform 1 precursor	cationic trypsin	GPR
gi|51988887|ref|NP_065921.2| SH3 domain containing ring finger 1	cationic trypsin	GPR
gi|23397566|ref|NP_694998.1| transmembrane protein 151A	cationic trypsin	GPR
gi|86439957|ref|NP_001034461.1| HEPACAM family member 2 isoform 1	cationic trypsin	GPR
gi|7662010|ref|NP_055458.1| zinc finger protein 516	cationic trypsin	GPR
gi|4503489|ref|NP_001397.1| ephrin-B3 precursor	cationic trypsin	GPR
gi|113415138|ref|XP_942334.2| PREDICTED: hypothetical protein isoform 2	cationic trypsin	GPR
gi|169168103|ref|XP_001716843.1| PREDICTED: hypothetical protein	cationic trypsin	GPR
gi|169172042|ref|XP_001714494.1| PREDICTED: hypothetical protein	cationic trypsin	GPR
gi|169184571|ref|XP_001723653.1| PREDICTED: hypothetical protein	cationic trypsin	GPR
gi|73858559|ref|NP_001027461.1| proline/serine-rich coiled-coil 1 isoform c	cationic trypsin	GPR
gi|169210039|ref|XP_001726943.1| PREDICTED: hypothetical protein	cationic trypsin	GPR
gi|169211670|ref|XP_001714663.1| PREDICTED: hypothetical protein	cationic trypsin	GPR
gi|51317380|ref|NP_056369.1| D-glucuronyl C5-epimerase	cationic trypsin	GPR
gi|157738647|ref|NP_001099013.1| plexin A4 isoform 3	cationic trypsin	GPR
gi|92110019|ref|NP_060410.2| hypothetical protein LOC55672	cationic trypsin	GPR
gi|34740327|ref|NP_919226.1| zinc finger protein 804A	cationic trypsin	GPR
gi|110556636|ref|NP_203754.2| tankyrase 1-binding protein 1	cationic trypsin	GPR
gi|111118972|ref|NP_542412.2| collagen type XI alpha 2 isoform 2 preproprotein	cationic trypsin	GPR
gi|169168105|ref|XP_001716937.1| PREDICTED: hypothetical protein	cationic trypsin	GPR
gi|56788389|ref|NP_001008229.1| myelin oligodendrocyte glycoprotein isoform alpha3 precursor	cationic trypsin	GPR
gi|169190999|ref|XP_001718778.1| PREDICTED: hypothetical protein	cationic trypsin	GPR
gi|119964723|ref|NP_003888.2| immediate early response 3	cationic trypsin	GPR
gi|169194762|ref|XP_001718296.1| PREDICTED: hypothetical protein	cationic trypsin	GPR
gi|110556642|ref|NP_001036054.1| chromosome 9 open reading frame 127 isoform a	cationic trypsin	GPR
gi|169215081|ref|XP_001724253.1| PREDICTED: hypothetical protein	cationic trypsin	GPR
gi|53729332|ref|NP_001005415.1| membrane-associated ring finger (C3HC4) 2 isoform 1	cationic trypsin	GPR
gi|154759283|ref|NP_055418.2| cerebellar degeneration-related protein 2-like	cationic trypsin	GPR
gi|4885495|ref|NP_005485.1| DnaJ (Hsp40) homolog subfamily B member 6 isoform b	cationic trypsin	GPR
gi|154090979|ref|NP_065772.1| hypothetical protein LOC57481	cationic trypsin	GPR
gi|70608155|ref|NP_000912.3| phosphodiesterase 3A cGMP-inhibited	cationic trypsin	GPR
gi|119220562|ref|NP_000887.2| cytochrome P450 family 4 subfamily F polypeptide 3	cationic trypsin	GPR
gi|4504237|ref|NP_003603.1| semaphorin 7A	cationic trypsin	GPR
gi|20357515|ref|NP_619730.1| macrophage scavenger receptor 1 isoform type 3	cationic trypsin	GPR
gi|150170683|ref|NP_001035150.1| chromosome 3 open reading frame 72	cationic trypsin	GPR
gi|27477095|ref|NP_758859.1| nuclear receptor binding SET domain protein 1 isoform a	cationic trypsin	GPR
gi|169165222|ref|XP_001726212.1| PREDICTED: hypothetical protein	cationic trypsin	GPR
gi|13375616|ref|NP_068373.1| fatty acid desaturase 3	cationic trypsin	GPR
gi|38505286|ref|NP_938200.1| voltage-dependent calcium channel alpha 1G subunit isoform 10	cationic trypsin	GPR
gi|122937251|ref|NP_001073893.1| jumonji domain containing 3 histone lysine demethylase	cationic trypsin	GPR
gi|169171399|ref|XP_001717233.1| PREDICTED: similar to NAC-alpha domain-containing protein 1	cationic trypsin	GPR
gi|169172395|ref|XP_001716493.1| PREDICTED: hypothetical protein	cationic trypsin	GPR
gi|195972896|ref|NP_001124438.1| thromboxane A synthase 1 isoform TXS-I	cationic trypsin	GPR
gi|169202052|ref|XP_001129552.2| PREDICTED: hypothetical protein	cationic trypsin	GPR
gi|169203543|ref|XP_001722365.1| PREDICTED: similar to hCG21066	cationic trypsin	GPR
gi|169210041|ref|XP_001726949.1| PREDICTED: hypothetical protein	cationic trypsin	GPR
gi|167736376|ref|NP_001019827.2| hypothetical protein LOC554235 isoform 2	cationic trypsin	GPR
gi|169217059|ref|XP_001717503.1| PREDICTED: hypothetical protein	cationic trypsin	GPR
gi|4507849|ref|NP_003931.1| ubiquitin specific protease 13 (isopeptidase T-3)	cationic trypsin	GPR
gi|94536856|ref|NP_037433.2| coiled-coil domain containing 106	cationic trypsin	GPR
gi|20270303|ref|NP_620124.1| ras homolog gene family member T2	cationic trypsin	GPR
gi|14149696|ref|NP_056305.1| SEC31 homolog B	cationic trypsin	GPR
gi|116174778|ref|NP_079066.5| centrosome spindle pole associated protein 1 isoform b	cationic trypsin	GPR
gi|169790964|ref|NP_001116118.1| hypothetical protein LOC51252 isoform A	cationic trypsin	GPR
gi|4503347|ref|NP_001365.1| deoxyribonuclease I-like 2	cationic trypsin	GPR
gi|7706194|ref|NP_057728.1| proline rich 16	cationic trypsin	GPR
gi|169163304|ref|XP_001714383.1| PREDICTED: hypothetical protein	cationic trypsin	GPR
gi|169168109|ref|XP_001722784.1| PREDICTED: hypothetical protein partial	cationic trypsin	GPR
gi|156105693|ref|NP_001032412.2| PPAR-alpha interacting complex protein 285 isoform 1	cationic trypsin	GPR
gi|165932383|ref|NP_997270.2| hypothetical protein LOC388341 isoform 2	cationic trypsin	GPR
gi|153791994|ref|NP_037532.2| replication initiator 1 isoform 1	cationic trypsin	GPR
gi|150170729|ref|NP_055831.1| microtubule associated serine/threonine kinase 3	cationic trypsin	GPR
gi|113422329|ref|XP_373495.4| PREDICTED: similar to hCG1816027	cationic trypsin	GPR
gi|23510400|ref|NP_683878.1| pantothenate kinase 1 isoform alpha	cationic trypsin	GPR
gi|4502951|ref|NP_000081.1| collagen type III alpha 1 preproprotein	cationic trypsin	GPR
gi|116292174|ref|NP_001013712.2| fidgetin-like 2	cationic trypsin	GPR
gi|56847634|ref|NP_001008747.1| hypothetical protein LOC441294	cationic trypsin	GPR
gi|145275170|ref|NP_115499.4| kin of IRRE-like 2 isoform a	cationic trypsin	GPR
gi|91208420|ref|NP_003449.2| bassoon protein	cationic trypsin	GPR
gi|134254468|ref|NP_001077074.1| patched isoform S	cationic trypsin	GPR
gi|109637784|ref|NP_001035878.1| GLIS family zinc finger 3 isoform a	cationic trypsin	GPR
gi|58331150|ref|NP_057724.2| mitochondrial ribosomal protein S30	cationic trypsin	GPR
gi|22748883|ref|NP_689630.1| transmembrane protein 68	cationic trypsin	GPR
gi|113402524|ref|XP_932312.2| PREDICTED: hypothetical protein	cationic trypsin	GPR
gi|7382460|ref|NP_001031.2| sex hormone-binding globulin	cationic trypsin	GPR
gi|169163929|ref|XP_001725533.1| PREDICTED: hypothetical protein	cationic trypsin	GPR
gi|13375695|ref|NP_078813.1| cysteinyl-tRNA synthetase 2 (mitochondrial)(putative)	cationic trypsin	GPR
gi|169167512|ref|XP_001715398.1| PREDICTED: hypothetical protein	cationic trypsin	GPR
gi|113419362|ref|XP_943770.2| PREDICTED: hypothetical protein	cationic trypsin	GPR
gi|153792647|ref|NP_001093165.1| replication initiator 1 isoform 3	cationic trypsin	GPR
gi|195972898|ref|NP_001052.2| thromboxane A synthase 1 isoform TXS-I	cationic trypsin	GPR
gi|31317290|ref|NP_851994.1| Smad ubiquitination regulatory factor 1 isoform 2	cationic trypsin	GPR
gi|169206277|ref|XP_001715315.1| PREDICTED: hypothetical protein	cationic trypsin	GPR
gi|56711322|ref|NP_060233.3| ring finger protein 43	cationic trypsin	GPR
gi|169209212|ref|XP_001722311.1| PREDICTED: hypothetical protein	cationic trypsin	GPR
gi|169210632|ref|XP_001725250.1| PREDICTED: hypothetical protein	cationic trypsin	GPR
gi|169212000|ref|XP_001132286.2| PREDICTED: hypothetical protein	cationic trypsin	GPR
gi|8922927|ref|NP_060824.1| hypothetical protein LOC55321	cationic trypsin	GPR
gi|7656959|ref|NP_055111.1| calpain 7	cationic trypsin	GPR
gi|13654294|ref|NP_112496.1| haloacid dehalogenase-like hydrolase domain containing 3	cationic trypsin	GPR
gi|196259776|ref|NP_001124498.1| peroxisomal biogenesis factor 5 isoform d	cationic trypsin	GPR
gi|46409504|ref|NP_997323.1| hypothetical protein LOC400165	cationic trypsin	GPR
gi|62526029|ref|NP_001014839.1| neurochondrin isoform 1	cationic trypsin	GPR
gi|13899255|ref|NP_113621.1| membrane frizzled-related protein	cationic trypsin	GPR
gi|191252801|ref|NP_065996.1| WDFY family member 4	cationic trypsin	GPR
gi|21450775|ref|NP_659471.1| torsin A interacting protein 2	cationic trypsin	GPR
gi|7662150|ref|NP_055679.1| hypothetical protein LOC9917	cationic trypsin	GPR
gi|56549666|ref|NP_005772.3| tyrosine kinase non-receptor 2 isoform 1	cationic trypsin	GPR
gi|34147498|ref|NP_060336.3| transmembrane protein 70 isoform a	cationic trypsin	GPR
gi|169162985|ref|XP_001723760.1| PREDICTED: hypothetical protein LOC440905	cationic trypsin	GPR
gi|169172400|ref|XP_001722431.1| PREDICTED: similar to hCG1990697	cationic trypsin	GPR
gi|153792539|ref|NP_055189.2| replication initiator 1 isoform 1	cationic trypsin	GPR
gi|33356547|ref|NP_004517.2| minichromosome maintenance complex component 2	cationic trypsin	GPR
gi|169202586|ref|XP_001717513.1| PREDICTED: hypothetical protein	cationic trypsin	GPR
gi|169209596|ref|XP_001720759.1| PREDICTED: hypothetical protein	cationic trypsin	GPR
gi|19115954|ref|NP_001360.1| dynein axonemal heavy chain 5	cationic trypsin	GPR
gi|4505221|ref|NP_002415.1| matrix metalloproteinase 8 preproprotein	cationic trypsin	GPR
gi|22749337|ref|NP_689871.1| THAP domain containing 8	cationic trypsin	GPR
gi|119226222|ref|NP_056315.1| C2 calcium-dependent domain containing 2 isoform 1	cationic trypsin	GPR
gi|40316915|ref|NP_064601.3| arginyl aminopeptidase (aminopeptidase B)	cationic trypsin	GPR
gi|193788560|ref|NP_057258.3| cerebral endothelial cell adhesion molecule 1	cationic trypsin	GPR
gi|91208435|ref|NP_061913.3| elongation protein 4 homolog	cationic trypsin	GPR
gi|11545873|ref|NP_071420.1| secreted modular calcium-binding protein 1 isoform 2	cationic trypsin	GPR
gi|21389405|ref|NP_653204.1| NADPH oxidase organizer 1 isoform a	cationic trypsin	GPR
gi|194239666|ref|NP_073604.3| interferon stimulated exonuclease gene 20kDa-like 1	cationic trypsin	GPR
gi|157426893|ref|NP_068746.2| GUF1 GTPase homolog	cationic trypsin	GPR
gi|27754778|ref|NP_775628.1| ficolin 3 isoform 2 precursor	cationic trypsin	GPR
gi|169171405|ref|XP_001717318.1| PREDICTED: hypothetical protein	cationic trypsin	GPR
gi|89033700|ref|XP_941653.1| PREDICTED: FLJ43861 protein	cationic trypsin	GPR
gi|148596977|ref|NP_660281.2| zinc finger protein 31	cationic trypsin	GPR
gi|169203550|ref|XP_001717171.1| PREDICTED: hypothetical protein	cationic trypsin	GPR
gi|169205218|ref|XP_001129979.2| PREDICTED: similar to hCG2045644	cationic trypsin	GPR
gi|169206281|ref|XP_001719351.1| PREDICTED: hypothetical protein	cationic trypsin	GPR
gi|169217351|ref|XP_001715820.1| PREDICTED: hypothetical protein partial	cationic trypsin	GPR
gi|40807452|ref|NP_055877.3| peroxisome proliferator-activated receptor gamma coactivator-related 1	cationic trypsin	GPR
gi|13376888|ref|NP_079544.1| hole protein	cationic trypsin	GPR
gi|145275172|ref|NP_954648.2| kin of IRRE-like 2 isoform b	cationic trypsin	GPR
gi|18543327|ref|NP_078825.2| tectonic family member 1 isoform 3	cationic trypsin	GPR
gi|40807366|ref|NP_071439.3| PP3111 protein	cationic trypsin	GPR
gi|4826806|ref|NP_005095.1| bromodomain containing 2	cationic trypsin	GPR
gi|31543286|ref|NP_149107.3| NIMA related kinase 9	cationic trypsin	GPR
gi|14602439|ref|NP_116572.1| Williams Beuren syndrome chromosome region 14 isoform delta	cationic trypsin	GPR
gi|169161471|ref|XP_001717787.1| PREDICTED: similar to solute carrier family 35 member E2	cationic trypsin	GPR
gi|9789897|ref|NP_062813.1| leukotriene B4 receptor 2	cationic trypsin	GPR
gi|22027595|ref|NP_542998.2| alpha 1 type XIII collagen isoform 12	cationic trypsin	GPR
gi|14165272|ref|NP_115785.1| PTEN induced putative kinase 1 precursor	cationic trypsin	GPR
gi|169163311|ref|XP_001714498.1| PREDICTED: hypothetical protein	cationic trypsin	GPR
gi|169165611|ref|XP_001714621.1| PREDICTED: similar to hCG20004	cationic trypsin	GPR
gi|38505270|ref|NP_938191.1| voltage-dependent calcium channel alpha 1G subunit isoform 2	cationic trypsin	GPR
gi|169169160|ref|XP_001715249.1| PREDICTED: hypothetical protein	cationic trypsin	GPR
gi|169169833|ref|XP_001717006.1| PREDICTED: similar to hCG1645213	cationic trypsin	GPR
gi|14165276|ref|NP_115787.1| esophageal cancer related gene 4 protein	cationic trypsin	GPR
gi|169234667|ref|NP_060526.2| transmembrane protein 39B	cationic trypsin	GPR
gi|169191008|ref|XP_001717740.1| PREDICTED: hypothetical protein	cationic trypsin	GPR
gi|119395758|ref|NP_005210.3| diaphanous 1 isoform 1	cationic trypsin	GPR
gi|91718897|ref|NP_001035145.1| mitogen-activated protein kinase 3 isoform 2	cationic trypsin	GPR
gi|169214712|ref|XP_001725249.1| PREDICTED: hypothetical protein	cationic trypsin	GPR
gi|7706387|ref|NP_057218.1| plasma glutamate carboxypeptidase	cationic trypsin	GPR
gi|23821017|ref|NP_612442.1| kelch domain containing 7B	cationic trypsin	GPR
gi|4826974|ref|NP_005049.1| RNA binding motif protein Y-linked family 1 member A1	cationic trypsin	GPR
gi|6005737|ref|NP_009184.1| cytochrome P450 family 4 subfamily F polypeptide 8	cationic trypsin	GPR
gi|4503947|ref|NP_000151.1| glucagon receptor	cationic trypsin	GPR
gi|116256464|ref|NP_997245.2| hypothetical protein LOC343990	cationic trypsin	GPR
gi|28416444|ref|NP_783300.1| glutamate receptor ionotropic kainate 1 isoform 2 precursor	cationic trypsin	GPR
gi|15208651|ref|NP_003540.2| hyaluronoglucosaminidase 3	cationic trypsin	GPR
gi|42476013|ref|NP_940916.2| NHL repeat containing 2	cationic trypsin	GPR
gi|50511947|ref|NP_858056.2| cajalin 2 isoform b	cationic trypsin	GPR
gi|169162988|ref|XP_001723885.1| PREDICTED: hypothetical protein	cationic trypsin	GPR
gi|169163313|ref|XP_001719307.1| PREDICTED: similar to hCG1732629	cationic trypsin	GPR
gi|169168117|ref|XP_001717511.1| PREDICTED: similar to Protein SMF	cationic trypsin	GPR
gi|169170176|ref|XP_001722603.1| PREDICTED: hypothetical protein	cationic trypsin	GPR
gi|18104950|ref|NP_542377.1| T-box 1 isoform A	cationic trypsin	GPR
gi|110556646|ref|NP_001036055.1| chromosome 9 open reading frame 127 isoform a	cationic trypsin	GPR
gi|27597090|ref|NP_003161.2| suppressor of Ty 6 homolog	cationic trypsin	GPR
gi|38327535|ref|NP_005534.2| insulin-like 3 precursor	cationic trypsin	GPR
gi|169214343|ref|XP_001722963.1| PREDICTED: hypothetical protein	cationic trypsin	GPR
gi|56788359|ref|NP_079284.2| thrombospondin repeat containing 1 isoform 2	cationic trypsin	GPR
gi|145275174|ref|NP_954649.2| kin of IRRE-like 2 isoform c	cationic trypsin	GPR
gi|148833515|ref|NP_001092101.1| interferon regulatory factor 5 isoform c	cationic trypsin	GPR
gi|122937416|ref|NP_001073953.1| hypothetical protein LOC85452	cationic trypsin	GPR
gi|5729822|ref|NP_006703.1| Fas-activated serine/threonine kinase isoform 1	cationic trypsin	GPR
gi|4557493|ref|NP_001316.1| cleavage stimulation factor subunit 2	cationic trypsin	GPR
gi|112382231|ref|NP_612154.2| mucin 4 isoform e	cationic trypsin	GPR
gi|169166551|ref|XP_001715861.1| PREDICTED: similar to homeodomain protein Sax2	cationic trypsin	GPR
gi|169170589|ref|XP_001716696.1| PREDICTED: hypothetical protein	cationic trypsin	GPR
gi|55741445|ref|NP_055543.1| FERM and PDZ domain containing 4	cationic trypsin	GPR
gi|197276594|ref|NP_001127835.1| RBM20	cationic trypsin	GPR
gi|52693945|ref|NP_001005328.1| olfactory receptor family 2 subfamily A member 7	cationic trypsin	GPR
gi|149944516|ref|NP_659430.1| tet oncogene family member 3	cationic trypsin	GPR
gi|4507035|ref|NP_000444.1| solute carrier family 5 (sodium iodide symporter) member 5	cationic trypsin	GPR
gi|169211682|ref|XP_001714050.1| PREDICTED: hypothetical protein	cationic trypsin	GPR
gi|167736378|ref|NP_001108070.1| hypothetical protein LOC554235 isoform 1	cationic trypsin	GPR
gi|25777734|ref|NP_003739.2| aldehyde dehydrogenase 4A1 precursor	cationic trypsin	GPR
gi|157388991|ref|NP_060625.2| solute carrier family 25 member 36 isoform b	cationic trypsin	GPR
gi|52426763|ref|NP_068819.2| gamma-aminobutyric acid (GABA) A receptor epsilon isoform 2	cationic trypsin	GPR
gi|26024321|ref|NP_742150.1| interleukin 28A	cationic trypsin	GPR
gi|8923295|ref|NP_060231.1| proline-rich nuclear receptor coactivator 2	cationic trypsin	GPR
gi|46195755|ref|NP_443155.1| SCAN domain containing 3	cationic trypsin	GPR
gi|124256491|ref|NP_071417.2| galactose-3-O-sulfotransferase 2	cationic trypsin	GPR
gi|33636771|ref|NP_891980.1| myelin-associated oligodendrocyte basic protein	cationic trypsin	GPR
gi|24308464|ref|NP_714918.1| hypothetical protein LOC158297	cationic trypsin	GPR
gi|44890065|ref|NP_003194.3| hypothetical protein LOC6936	cationic trypsin	GPR
gi|68362740|ref|NP_008995.2| kalirin RhoGEF kinase isoform 3	cationic trypsin	GPR
gi|158508495|ref|NP_932347.2| sex comb on midleg-like 4	cationic trypsin	GPR
gi|169194772|ref|XP_001716442.1| PREDICTED: hypothetical protein	cationic trypsin	GPR
gi|169209605|ref|XP_001721015.1| PREDICTED: hypothetical protein	cationic trypsin	GPR
gi|14249488|ref|NP_116194.1| zinc finger and SCAN domain containing 10	cationic trypsin	GPR
gi|33359686|ref|NP_872631.1| ephrin A4 isoform b	cationic trypsin	GPR
gi|27734907|ref|NP_775927.1| zinc finger protein 619	cationic trypsin	GPR
gi|150010673|ref|NP_001012733.2| hypothetical protein LOC414318	cationic trypsin	GPR
gi|169162058|ref|XP_001721708.1| PREDICTED: hypothetical protein	cationic trypsin	GPR
gi|62988361|ref|NP_001615.1| absent in melanoma 1	cationic trypsin	GPR
gi|30039714|ref|NP_835454.1| otopetrin 2	cationic trypsin	GPR
gi|47777319|ref|NP_060619.4| hypothetical protein LOC55181	cationic trypsin	GPR
gi|13540549|ref|NP_110406.1| potassium voltage-gated channel subfamily H member 6 isoform 1	cationic trypsin	GPR
gi|169172766|ref|XP_001726997.1| PREDICTED: family with sequence similarity 90 member A15	cationic trypsin	GPR
gi|169179410|ref|XP_001716230.1| PREDICTED: similar to hCG1806822	cationic trypsin	GPR
gi|130979214|ref|NP_001075956.1| adrenocortical dysplasia homolog isoform 3	cationic trypsin	GPR
gi|113423021|ref|XP_945324.2| PREDICTED: similar to hCG1820409	cationic trypsin	GPR
gi|73858561|ref|NP_001027462.1| proline/serine-rich coiled-coil 1 isoform a	cationic trypsin	GPR
gi|17402904|ref|NP_478126.1| homolog of yeast mRNA transport regulator 3	cationic trypsin	GPR
gi|40805858|ref|NP_954993.1| thrombospondin type I domain containing 3 isoform 1	cationic trypsin	GPR
gi|7706507|ref|NP_057409.1| zinc finger protein 274 isoform a	cationic trypsin	GPR
gi|61743963|ref|NP_005180.1| chromobox homolog 2 isoform 1	cationic trypsin	GPR
gi|46409316|ref|NP_997223.1| zinc finger DHHC-type containing 24	cationic trypsin	GPR
gi|118200352|ref|NP_001071178.1| hypothetical protein LOC642273	cationic trypsin	GPR
gi|148539591|ref|NP_060229.3| INO80 complex subunit D	cationic trypsin	GPR
gi|19718764|ref|NP_570854.1| ubiquitin protein ligase E3A isoform 3	cationic trypsin	GPR
gi|190341024|ref|NP_004675.3| SPARC-like 1	cationic trypsin	GPR
gi|110227613|ref|NP_114152.3| centaurin gamma 3 isoform a	cationic trypsin	GPR
gi|66346708|ref|NP_004733.2| membrane associated guanylate kinase WW and PDZ domain containing 1 isoform b	cationic trypsin	GPR
gi|163310747|ref|NP_001106190.1| LIM and calponin homology domains 1 isoform d	cationic trypsin	GPR
gi|115298645|ref|NP_003945.2| mitogen-activated protein kinase kinase kinase 14	cationic trypsin	GPR
gi|20162566|ref|NP_619646.1| chromosome 7 open reading frame 11	cationic trypsin	GPR
gi|4505471|ref|NP_002519.1| nth endonuclease III-like 1	cationic trypsin	GPR
gi|169179412|ref|XP_948932.3| PREDICTED: similar to extracellular threonine rich protein putative	cationic trypsin	GPR
gi|113423023|ref|XP_001131274.1| PREDICTED: similar to glycerophosphodiester phosphodiesterase domain containing 5	cationic trypsin	GPR
gi|169205237|ref|XP_001714289.1| PREDICTED: hypothetical protein	cationic trypsin	GPR
gi|89040432|ref|XP_373688.2| PREDICTED: hypothetical protein	cationic trypsin	GPR
gi|166795299|ref|NP_006507.2| solute carrier family 2 (facilitated glucose transporter) member 1	cationic trypsin	GPR
gi|7657130|ref|NP_056525.1| glioma tumor suppressor candidate region gene 2	cationic trypsin	GPR
gi|52353284|ref|NP_001005192.1| olfactory receptor family 7 subfamily G member 1	cationic trypsin	GPR
gi|195972797|ref|NP_001124389.1| leukocyte immunoglobulin-like receptor subfamily A (with TM domain) member 2 isoform a	cationic trypsin	GPR
gi|27894285|ref|NP_612198.2| paired basic amino acid cleaving system 4 isoform f preproprotein	cationic trypsin	GPR
gi|120433602|ref|NP_000710.5| calcium channel voltage-dependent L type alpha 1C subunit isoform 18	cationic trypsin	GPR
gi|118572603|ref|NP_001072982.1| ubinuclein 1	cationic trypsin	GPR
gi|21361403|ref|NP_036605.2| thioredoxin 2 precursor	cationic trypsin	GPR
gi|74272282|ref|NP_056335.1| membrane associated guanylate kinase WW and PDZ domain containing 1 isoform a	cationic trypsin	GPR
gi|52353272|ref|NP_001005178.1| olfactory receptor family 52 subfamily W member 1	cationic trypsin	GPR
gi|110611170|ref|NP_620688.2| ADAM metallopeptidase with thrombospondin type 1 motif 17 preproprotein	cationic trypsin	GPR
gi|169167523|ref|XP_001716139.1| PREDICTED: hypothetical protein	cationic trypsin	GPR
gi|24475863|ref|NP_722575.1| H1 histone family member O oocyte-specific	cationic trypsin	GPR
gi|182507165|ref|NP_659493.2| thymus expressed gene 3-like	cationic trypsin	GPR
gi|11119430|ref|NP_068379.1| testis-specific kinase substrate	cationic trypsin	GPR
gi|42658817|ref|XP_372013.2| PREDICTED: hypothetical protein	cationic trypsin	GPR
gi|169213583|ref|XP_001719682.1| PREDICTED: similar to ZNF124 protein	cationic trypsin	GPR
gi|42734375|ref|NP_597707.1| ankyrin repeat and sterile alpha motif domain containing 3	cationic trypsin	GPR
gi|188219559|ref|NP_116222.3| protein phosphatase 1 regulatory subunit 15B	cationic trypsin	GPR
gi|154759255|ref|NP_001032852.2| collagen type XXVIII precursor	cationic trypsin	GPR
gi|5802970|ref|NP_006787.1| AFG3 ATPase family gene 3-like 2	cationic trypsin	GPR
gi|13929212|ref|NP_112170.1| olfactory receptor family 2 subfamily A member 4	cationic trypsin	GPR
gi|169169845|ref|XP_001717411.1| PREDICTED: hypothetical protein	cationic trypsin	GPR
gi|170650615|ref|NP_001116236.1| protoporphyrinogen oxidase	cationic trypsin	GPR
gi|169203558|ref|XP_001717591.1| PREDICTED: hypothetical protein	cationic trypsin	GPR
gi|50659095|ref|NP_004719.2| DEAD (Asp-Glu-Ala-Asp) box polypeptide 21	cationic trypsin	GPR
gi|169206296|ref|XP_001720471.1| PREDICTED: similar to heparan sulfate 6-O-sulfotransferase 3	cationic trypsin	GPR
gi|52630449|ref|NP_115612.4| ubiquitin specific protease 48 isoform a	cationic trypsin	GPR
gi|169217361|ref|XP_001715974.1| PREDICTED: similar to rCG63049	cationic trypsin	GPR
gi|124430752|ref|NP_060482.2| kinesin family member 26B	cationic trypsin	GPR
gi|30581135|ref|NP_006297.2| structural maintenance of chromosomes 1A	cationic trypsin	GPR
gi|13654276|ref|NP_112486.1| queuine tRNA-ribosyltransferase 1	cationic trypsin	GPR
gi|33457350|ref|NP_060072.1| OTU domain containing 5	cationic trypsin	GPR
gi|41872577|ref|NP_055965.1| raft-linking protein	cationic trypsin	GPR
gi|83367077|ref|NP_078966.2| mucin 16	cationic trypsin	GPR
gi|10863903|ref|NP_004229.1| thyroid hormone receptor interactor 12	cationic trypsin	GPR
gi|157817023|ref|NP_057591.2| Cdc2-related kinase arginine/serine-rich isoform 1	cationic trypsin	GPR
gi|56788391|ref|NP_001008230.1| myelin oligodendrocyte glycoprotein isoform beta2 precursor	cationic trypsin	GPR
gi|169169487|ref|XP_001714374.1| PREDICTED: hypothetical protein	cationic trypsin	GPR
gi|58530865|ref|NP_002353.3| melanoma antigen family A 4	cationic trypsin	GPR
gi|169201684|ref|XP_001715013.1| PREDICTED: hypothetical protein	cationic trypsin	GPR
gi|75677363|ref|NP_068591.2| lectin mannose-binding 1 like	cationic trypsin	GPR
gi|113426153|ref|XP_001129515.1| PREDICTED: hypothetical protein	cationic trypsin	GPR
gi|169210935|ref|XP_290799.7| PREDICTED: Rho GTPase activating protein 23 isoform 1	cationic trypsin	GPR
gi|169211686|ref|XP_001725398.1| PREDICTED: hypothetical protein	cationic trypsin	GPR
gi|169216062|ref|XP_001726876.1| PREDICTED: hypothetical protein	cationic trypsin	GPR
gi|27262647|ref|NP_009176.2| ataxin 2 related protein isoform A	cationic trypsin	GPR
gi|47778923|ref|NP_057313.2| cytochrome b5 reductase b5R.2	cationic trypsin	GPR
gi|62422561|ref|NP_001014834.1| p21-activated kinase 4 isoform 2	cationic trypsin	GPR
gi|4826908|ref|NP_005018.1| phosphoinositide-3-kinase regulatory subunit 2 (beta)	cationic trypsin	GPR
gi|57164953|ref|NP_001008892.1| non imprinted in Prader-Willi/Angelman syndrome 2 isoform a	cationic trypsin	GPR
gi|27881484|ref|NP_060060.3| zinc finger CCCH-type containing 7B	cationic trypsin	GPR
gi|121583542|ref|NP_001001671.2| mitogen-activated protein kinase kinase kinase 15	cationic trypsin	GPR
gi|4557014|ref|NP_001743.1| catalase	cationic trypsin	GPR
gi|113411542|ref|XP_001132552.1| PREDICTED: hypothetical protein	cationic trypsin	GPR
gi|86792774|ref|NP_570629.2| dipeptidyl-peptidase 6 isoform 1	cationic trypsin	GPR
gi|4826772|ref|NP_004961.1| insulin-like growth factor binding protein acid labile subunit	cationic trypsin	GPR
gi|4885105|ref|NP_005432.1| chromatin assembly factor 1 subunit B	cationic trypsin	GPR
gi|51466800|ref|XP_496946.1| PREDICTED: similar to Putative protein FAM90A8	cationic trypsin	GPR
gi|4758284|ref|NP_004432.1| ephrin receptor EphB1 precursor	cationic trypsin	GPR
gi|4501957|ref|NP_000669.1| alpha-1D-adrenergic receptor	cationic trypsin	GPR
gi|169203561|ref|XP_001717610.1| PREDICTED: hypothetical protein	cationic trypsin	GPR
gi|156415984|ref|NP_037485.2| tropomodulin 4 (muscle)	cationic trypsin	GPR
gi|169207460|ref|XP_001723742.1| PREDICTED: hypothetical protein	cationic trypsin	GPR
gi|169213587|ref|XP_001719687.1| PREDICTED: similar to hCG2040227	cationic trypsin	GPR
gi|27436881|ref|NP_003231.2| endometrial bleeding associated factor preproprotein	cationic trypsin	GPR
gi|7710112|ref|NP_056646.1| acetylcholinesterase isoform E4-E5 precursor	cationic trypsin	GPR
gi|169216064|ref|XP_001719638.1| PREDICTED: hypothetical protein	cationic trypsin	GPR
gi|134254459|ref|NP_000329.2| sodium potassium chloride cotransporter 2	cationic trypsin	GPR
gi|195546915|ref|NP_001037834.2| hypothetical protein LOC125704	cationic trypsin	GPR
gi|89353295|ref|NP_001034798.1| core-binding factor runt domain alpha subunit 2; translocated to 2 isoform MTGR1a	cationic trypsin	GPR
gi|130978357|ref|NP_001076006.1| tectonic family member 1 isoform 2	cationic trypsin	GPR
gi|133922600|ref|NP_008987.2| splicing factor arginine/serine-rich 16	cationic trypsin	GPR
gi|134254435|ref|NP_001077075.1| patched isoform S	cationic trypsin	GPR
gi|25188199|ref|NP_055608.2| leucine carboxyl methyltransferase 2	cationic trypsin	GPR
gi|4505213|ref|NP_002420.1| matrix metalloproteinase 19 isoform rasi-1 preproprotein	cationic trypsin	GPR
gi|7669532|ref|NP_053586.1| neuregulin 2 isoform 4	cationic trypsin	GPR
gi|169173146|ref|XP_001720570.1| PREDICTED: hypothetical protein	cationic trypsin	GPR
gi|169179422|ref|XP_001716559.1| PREDICTED: hypothetical protein	cationic trypsin	GPR
gi|169211245|ref|XP_001717028.1| PREDICTED: similar to hypothetical class II basic helix-loop-helix protein partial	cationic trypsin	GPR
gi|169213223|ref|XP_001721800.1| PREDICTED: hypothetical protein	cationic trypsin	GPR
gi|27502386|ref|NP_765975.1| nuclear factor of activated T-cells cytosolic component 1 isoform C	cationic trypsin	GPR
gi|89060961|ref|XP_942100.1| PREDICTED: similar to FERM and PDZ domain-containing protein 3	cationic trypsin	GPR
gi|110735435|ref|NP_056534.2| collagen type V alpha 3 preproprotein	cationic trypsin	GPR
gi|144953898|ref|NP_112506.2| RanBP-type and C3HC4-type zinc finger containing 1 isoform 2	cationic trypsin	GPR
gi|83415174|ref|NP_001032764.1| hypothetical protein LOC400818	cationic trypsin	GPR
gi|89903008|ref|NP_055905.2| neurofascin precursor	cationic trypsin	GPR
gi|110835710|ref|NP_006505.2| sodium channel voltage-gated type X alpha	cationic trypsin	GPR
gi|24308075|ref|NP_056285.1| RAB11 family interacting protein 5 (class I)	cationic trypsin	GPR
gi|109150427|ref|NP_061909.2| 3-hydroxymethyl-3-methylglutaryl-Coenzyme A lyase-like 1 isoform a	cationic trypsin	GPR
gi|195963431|ref|NP_001124396.1| transmembrane protein 201 isoform 1	cationic trypsin	GPR
gi|27436938|ref|NP_005036.2| reelin isoform a	cationic trypsin	GPR
gi|149999606|ref|NP_006293.2| mannosyl-oligosaccharide glucosidase	cationic trypsin	GPR
gi|164419758|ref|NP_001106653.1| bromodomain containing 2	cationic trypsin	GPR
gi|29336063|ref|NP_005384.2| plexin B3	cationic trypsin	GPR
gi|24111228|ref|NP_705932.1| solute carrier family 24 member 4 isoform 1 precursor	cationic trypsin	GPR
gi|4502553|ref|NP_003647.1| calcium/calmodulin-dependent protein kinase I	cationic trypsin	GPR
gi|169161755|ref|XP_001715076.1| PREDICTED: hypothetical protein	cationic trypsin	GPR
gi|169162071|ref|XP_001130003.2| PREDICTED: hypothetical protein	cationic trypsin	GPR
gi|116734655|ref|NP_001019801.2| runt-related transcription factor 2 isoform a	cationic trypsin	GPR
gi|169164628|ref|XP_001722078.1| PREDICTED: hypothetical protein	cationic trypsin	GPR
gi|4502251|ref|NP_001662.1| asialoglycoprotein receptor 1	cationic trypsin	GPR
gi|72004269|ref|NP_940881.2| tetra-peptide repeat homeobox	cationic trypsin	GPR
gi|51466802|ref|XP_496947.1| PREDICTED: hypothetical protein	cationic trypsin	GPR
gi|169179424|ref|XP_001716622.1| PREDICTED: similar to NADPH dependent diflavin oxidoreductase 1	cationic trypsin	GPR
gi|169210062|ref|XP_001719503.1| PREDICTED: similar to BEAN protein	cationic trypsin	GPR
gi|58530863|ref|NP_001011543.1| melanoma antigen family A 10	cationic trypsin	GPR
gi|169216388|ref|XP_001714529.1| PREDICTED: hypothetical protein	cationic trypsin	GPR
gi|169216734|ref|XP_001721711.1| PREDICTED: hypothetical protein	cationic trypsin	GPR
gi|7706435|ref|NP_057301.1| headcase	cationic trypsin	GPR
gi|149393140|ref|NP_115503.2| hypothetical protein LOC84067 isoform 1	cationic trypsin	GPR
gi|5031975|ref|NP_005875.1| p21-activated kinase 4 isoform 1	cationic trypsin	GPR
gi|146231998|ref|NP_001078923.1| G protein-coupled receptor kinase interactor 1 isoform 1	cationic trypsin	GPR
gi|55749726|ref|NP_065833.1| kelch domain containing 5	cationic trypsin	GPR
gi|54873613|ref|NP_940978.2| agrin	cationic trypsin	GPR
gi|14028877|ref|NP_071942.1| mitochondrial ribosomal protein S25	cationic trypsin	GPR
gi|22027597|ref|NP_542999.2| alpha 1 type XIII collagen isoform 13	cationic trypsin	GPR
gi|169163003|ref|XP_001724032.1| PREDICTED: hypothetical protein	cationic trypsin	GPR
gi|167736355|ref|NP_060876.4| mucin 4 isoform a	cationic trypsin	GPR
gi|169168136|ref|XP_001718140.1| PREDICTED: hypothetical protein	cationic trypsin	GPR
gi|62526031|ref|NP_001014841.1| neurochondrin isoform 2	cationic trypsin	GPR
gi|169168805|ref|XP_946900.3| PREDICTED: similar to hCG18281 isoform 5	cationic trypsin	GPR
gi|148762978|ref|NP_001073951.2| similar to CG15216-PA	cationic trypsin	GPR
gi|169171424|ref|XP_001714452.1| PREDICTED: similar to hCG1817833	cationic trypsin	GPR
gi|45120119|ref|NP_055790.1| microtubule associated serine/threonine kinase 1	cationic trypsin	GPR
gi|113424680|ref|XP_001134296.1| PREDICTED: hypothetical protein	cationic trypsin	GPR
gi|169211249|ref|XP_001717311.1| PREDICTED: hypothetical protein	cationic trypsin	GPR
gi|18860847|ref|NP_570711.1| menin isoform 2	cationic trypsin	GPR
gi|21361103|ref|NP_003696.2| solute carrier family 25 (mitochondrial carrier Aralar) member 12	cationic trypsin	GPR
gi|169212869|ref|XP_001719699.1| PREDICTED: hypothetical protein	cationic trypsin	GPR
gi|169213593|ref|XP_292820.7| PREDICTED: similar to hCG1776338	cationic trypsin	GPR
gi|12056971|ref|NP_073153.1| anaphase promoting complex subunit 1	cationic trypsin	GPR
gi|169214732|ref|XP_001725843.1| PREDICTED: hypothetical protein	cationic trypsin	GPR
gi|169215109|ref|XP_001716492.1| PREDICTED: similar to hCG2041260	cationic trypsin	GPR
gi|62865614|ref|NP_001015892.1| TAF9 RNA polymerase II isoform a	cationic trypsin	GPR
gi|148839466|ref|NP_001019831.2| kalirin RhoGEF kinase isoform 1	cationic trypsin	GPR
gi|19923777|ref|NP_006469.2| growth arrest-specific 2 like 1 isoform a	cationic trypsin	GPR
gi|7669490|ref|NP_053733.1| Ewing sarcoma breakpoint region 1 isoform EWS-b	cationic trypsin	GPR
gi|34335251|ref|NP_892118.1| disks large-associated protein 4 isoform b	cationic trypsin	GPR
gi|169162075|ref|XP_001716417.1| PREDICTED: hypothetical protein	cationic trypsin	GPR
gi|116292178|ref|NP_001001794.2| hypothetical protein LOC414918	cationic trypsin	GPR
gi|29029618|ref|NP_786884.1| melanoma antigen family A 2	cationic trypsin	GPR
gi|169172418|ref|XP_001723918.1| PREDICTED: hypothetical protein	cationic trypsin	GPR
gi|113419909|ref|XP_001128051.1| PREDICTED: hypothetical protein	cationic trypsin	GPR
gi|38045948|ref|NP_003326.2| ubiquitin-like modifier activating enzyme 7	cationic trypsin	GPR
gi|168823435|ref|NP_078970.3| hypothetical protein LOC79747	cationic trypsin	GPR
gi|169210653|ref|XP_001717694.1| PREDICTED: similar to hCG2040195	cationic trypsin	GPR
gi|169211251|ref|XP_001717349.1| PREDICTED: similar to hCG2042915	cationic trypsin	GPR
gi|26051262|ref|NP_742104.1| potassium voltage-gated channel KQT-like protein 2 isoform b	cationic trypsin	GPR
gi|33598922|ref|NP_878185.1| scavenger receptor class A member 3 isoform 2	cationic trypsin	GPR
gi|89064750|ref|XP_947602.1| PREDICTED: similar to 26S proteasome ATPase subunit	cationic trypsin	GPR
gi|9506615|ref|NP_061896.1| protein arginine methyltransferase 7	cationic trypsin	GPR
gi|30474871|ref|NP_847894.1| serine palmitoyltransferase subunit 1 isoform b	cationic trypsin	GPR
gi|193788720|ref|NP_955630.2| calcium channel voltage-dependent L type alpha 1C subunit isoform 1	cationic trypsin	GPR
gi|158534059|ref|NP_056123.2| formin binding protein 4	cationic trypsin	GPR
gi|118402590|ref|NP_057323.3| myosin XV	cationic trypsin	GPR
gi|11036656|ref|NP_061763.1| protocadherin beta 7 precursor	cationic trypsin	GPR
gi|169160903|ref|XP_001716414.1| PREDICTED: hypothetical protein	cationic trypsin	GPR
gi|37537722|ref|NP_079034.3| agmatine ureohydrolase (agmatinase)	cationic trypsin	GPR
gi|40787999|ref|NP_036578.2| single-stranded DNA binding protein 2	cationic trypsin	GPR
gi|169169494|ref|XP_001720588.1| PREDICTED: hypothetical protein	cationic trypsin	GPR
gi|169172068|ref|XP_001720600.1| PREDICTED: hypothetical protein	cationic trypsin	GPR
gi|189217895|ref|NP_689901.2| KH domain-containing RNA-binding signal transduction-associated protein 2	cationic trypsin	GPR
gi|4557729|ref|NP_000229.1| voltage-gated potassium channel subfamily H member 2 isoform a	cationic trypsin	GPR
gi|169214736|ref|XP_001717813.1| PREDICTED: similar to RAD21-like 1 (S. pombe)	cationic trypsin	GPR
gi|34101290|ref|NP_036438.2| Fas apoptotic inhibitory molecule 2	cationic trypsin	GPR
gi|169215112|ref|XP_001134462.2| PREDICTED: hypothetical protein LOC140731	cationic trypsin	GPR
gi|8922735|ref|NP_060725.1| elongator protein 2	cationic trypsin	GPR
gi|38708313|ref|NP_859069.2| aspartate beta-hydroxylase domain containing 1	cationic trypsin	GPR
gi|109150422|ref|NP_001035865.1| 3-hydroxymethyl-3-methylglutaryl-Coenzyme A lyase-like 1 isoform b	cationic trypsin	GPR
gi|145611426|ref|NP_006805.2| proteasome inhibitor subunit 1	cationic trypsin	GPR
gi|62739181|ref|NP_001015056.1| rhotekin isoform c	cationic trypsin	GPR
gi|163644333|ref|NP_001106205.1| zinc finger protein 397 opposite strand	cationic trypsin	GPR
gi|22749365|ref|NP_689890.1| zinc finger and SCAN domain containing 4	cationic trypsin	GPR
gi|54792740|ref|NP_055673.2| transmembrane and coiled-coil domain family 2	cationic trypsin	GPR
gi|157419152|ref|NP_001098714.1| protein tyrosine phosphatase receptor type M isoform 1 precursor	cationic trypsin	GPR
gi|169160905|ref|XP_001716463.1| PREDICTED: hypothetical protein	cationic trypsin	GPR
gi|24496783|ref|NP_724781.1| colony stimulating factor 3 receptor isoform c precursor	cationic trypsin	GPR
gi|169167196|ref|XP_001724049.1| PREDICTED: hypothetical protein	cationic trypsin	GPR
gi|169168498|ref|XP_001130046.2| PREDICTED: hypothetical protein	cationic trypsin	GPR
gi|169171018|ref|XP_001714733.1| PREDICTED: similar to hCG1821214	cationic trypsin	GPR
gi|190194360|ref|NP_073754.2| protocadherin 20	cationic trypsin	GPR
gi|169178458|ref|XP_001715206.1| PREDICTED: similar to hemicentin 2	cationic trypsin	GPR
gi|20070163|ref|NP_061496.2| voltage-dependent calcium channel alpha 1G subunit isoform 1	cationic trypsin	GPR
gi|4504221|ref|NP_000849.1| guanylate kinase 1	cationic trypsin	GPR
gi|169204775|ref|XP_001716017.1| PREDICTED: hypothetical protein	cationic trypsin	GPR
gi|169207470|ref|XP_001723962.1| PREDICTED: similar to hCG2030155	cationic trypsin	GPR
gi|169208756|ref|XP_001723255.1| PREDICTED: hypothetical protein	cationic trypsin	GPR
gi|169210070|ref|XP_001719547.1| PREDICTED: similar to hCG2045429	cationic trypsin	GPR
gi|169210655|ref|XP_001717727.1| PREDICTED: hypothetical protein	cationic trypsin	GPR
gi|169211699|ref|XP_001718024.1| PREDICTED: hypothetical protein	cationic trypsin	GPR
gi|7662260|ref|NP_055682.1| kelch repeat and BTB (POZ) domain containing 11	cationic trypsin	GPR
gi|6005762|ref|NP_009128.1| frizzled 10	cationic trypsin	GPR
gi|7661948|ref|NP_055545.1| hypothetical protein LOC9761	cationic trypsin	GPR
gi|12707556|ref|NP_068822.1| gamma-aminobutyric acid (GABA) A receptor epsilon isoform 3	cationic trypsin	GPR
gi|157266334|ref|NP_003313.3| tubby like protein 1	cationic trypsin	GPR
gi|115430239|ref|NP_079489.2| spectrin beta non-erythrocytic 4 isoform sigma5	cationic trypsin	GPR
gi|23397479|ref|NP_694951.1| zinc finger protein 524	cationic trypsin	GPR
gi|31543659|ref|NP_055540.2| StAR-related lipid transfer (START) domain containing 8	cationic trypsin	GPR
gi|113415819|ref|XP_001133791.1| PREDICTED: hypothetical protein	cationic trypsin	GPR
gi|169169860|ref|XP_001725442.1| PREDICTED: hypothetical protein	cationic trypsin	GPR
gi|4758436|ref|NP_004114.1| gastric inhibitory polypeptide preproprotein	cationic trypsin	GPR
gi|169172424|ref|XP_001724299.1| PREDICTED: hypothetical protein	cationic trypsin	GPR
gi|169404009|ref|NP_003135.2| signal sequence receptor alpha	cationic trypsin	GPR
gi|34335266|ref|NP_036540.3| zinc finger MYND-type containing 8 isoform b	chymase	FPF
gi|169210320|ref|XP_001717920.1| PREDICTED: similar to CCDC79 protein	chymase	FPF
gi|47132553|ref|NP_997641.1| fibronectin 1 isoform 5 preproprotein	chymase	FPF
gi|116517321|ref|NP_001005177.2| olfactory receptor family 52 subfamily R member 1	chymase	FPF
gi|84662781|ref|NP_060873.3| DCP1 decapping enzyme homolog A	chymase	FPF
gi|169170520|ref|XP_001721795.1| PREDICTED: similar to postmeiotic segregation increased 2-like 5	chymase	FPF
gi|16933533|ref|NP_476436.1| cytochrome P450 family 3 subfamily A polypeptide 43 isoform 2	chymase	FPF
gi|22538478|ref|NP_680477.1| phosphatidylethanolamine N-methyltransferase isoform 1	chymase	FPF
gi|4508011|ref|NP_003444.1| zinc finger protein 198	chymase	FPF
gi|4507233|ref|NP_003736.1| suppressor of cytokine signaling 1	chymase	FPF
gi|52317221|ref|NP_001004696.1| olfactory receptor family 2 subfamily T member 4	chymase	FPF
gi|4506803|ref|NP_002966.1| stem cell growth factor precursor	chymase	FPF
gi|57222563|ref|NP_055571.2| colonic and hepatic tumor over-expressed protein isoform b	chymase	FPF
gi|27477134|ref|NP_079199.2| nucleoporin 210	chymase	FPF
gi|56121818|ref|NP_076984.2| asparagine-linked glycosylation 8 isoform a	chymase	FPF
gi|19923122|ref|NP_000734.2| cholinergic receptor nicotinic alpha 3	chymase	FPF
gi|169171347|ref|XP_001716247.1| PREDICTED: hypothetical protein	chymase	FPF
gi|148839292|ref|NP_078800.3| ATPase type 13A3	chymase	FPF
gi|169204130|ref|XP_001718056.1| PREDICTED: hypothetical protein	chymase	FPF
gi|169212808|ref|XP_001714847.1| PREDICTED: hypothetical protein	chymase	FPF
gi|108773810|ref|NP_064502.9| leucyl-tRNA synthetase	chymase	FPF
gi|20357504|ref|NP_065121.2| dystonin isoform 1eB precursor	chymase	FPF
gi|47132555|ref|NP_997643.1| fibronectin 1 isoform 4 preproprotein	chymase	FPF
gi|90093355|ref|NP_085150.1| jumonji C domain containing histone demethylase 1 homolog D	chymase	FPF
gi|53692189|ref|NP_001120.3| adipocyte enhancer binding protein 1 precursor	chymase	FPF
gi|23503297|ref|NP_699193.1| protease serine 35	chymase	FPF
gi|55750041|ref|NP_001931.2| atrophin-1	chymase	FPF
gi|5729772|ref|NP_006484.1| ceroid-lipofuscinosis neuronal 5	chymase	FPF
gi|7706029|ref|NP_057571.1| hypothetical protein LOC51250	chymase	FPF
gi|93204865|ref|NP_066015.2| hypothetical protein LOC57724	chymase	FPF
gi|47777317|ref|NP_060528.3| cartilage acidic protein 1	chymase	FPF
gi|5031689|ref|NP_005804.1| protein kinase D3	chymase	FPF
gi|46047429|ref|NP_996763.1| olfactory receptor family 2 subfamily V member 2	chymase	FPF
gi|169163886|ref|XP_001726993.1| PREDICTED: LIM and senescent cell antigen-like domains 3-like	chymase	FPF
gi|7657359|ref|NP_055176.1| contactin 5 isoform long	chymase	FPF
gi|4758804|ref|NP_004546.1| nuclear factor of activated T-cells cytoplasmic calcineurin-dependent 3 isoform 2	chymase	FPF
gi|169215042|ref|XP_001722410.1| PREDICTED: hypothetical protein	chymase	FPF
gi|91199540|ref|NP_000099.2| dihydrolipoamide dehydrogenase precursor	chymase	FPF
gi|153945715|ref|NP_061198.2| myosin VC	chymase	FPF
gi|126362949|ref|NP_008853.3| sodium channel voltage-gated type III alpha isoform 1	chymase	FPF
gi|126090663|ref|NP_078997.3| zinc finger homeodomain 4	chymase	FPF
gi|110349713|ref|NP_597676.2| titin isoform novex-1	chymase	FPF
gi|4503781|ref|NP_001453.1| formyl peptide receptor-like 1	chymase	FPF
gi|4505061|ref|NP_002346.1| cation-dependent mannose-6-phosphate receptor precursor	chymase	FPF
gi|169163275|ref|XP_001719195.1| PREDICTED: similar to hCG33270	chymase	FPF
gi|22538480|ref|NP_680478.1| phosphatidylethanolamine N-methyltransferase isoform 2	chymase	FPF
gi|93277115|ref|NP_699171.3| ataxin 7-like 2	chymase	FPF
gi|134142335|ref|NP_063955.2| ATP-binding cassette sub-family C member 1 isoform 5	chymase	FPF
gi|188536004|ref|NP_001120936.1| zinc finger protein 469	chymase	FPF
gi|30410788|ref|NP_006756.2| tumor suppressor candidate 3 isoform a	chymase	FPF
gi|169170131|ref|XP_001719813.1| PREDICTED: similar to hCG1773238	chymase	FPF
gi|4504543|ref|NP_000860.1| 5-hydroxytryptamine (serotonin) receptor 3A isoform b precursor	chymase	FPF
gi|7705963|ref|NP_057454.1| RAB9B member RAS oncogene family	chymase	FPF
gi|116235446|ref|NP_849164.2| LAG1 longevity assurance homolog 3	chymase	FPF
gi|195976773|ref|NP_001124456.1| dysferlin isoform 5	chymase	FPF
gi|190684644|ref|NP_005730.2| RAS guanyl releasing protein 1 isoform a	chymase	FPF
gi|93352558|ref|NP_001005498.2| rhomboid veinlet-like 6 isoform 2	chymase	FPF
gi|49226830|ref|NP_001001827.1| olfactory receptor family 2 subfamily T member 35	chymase	FPF
gi|148839284|ref|NP_001009571.2| Ca2+-dependent activator protein for secretion 2 isoform b	chymase	FPF
gi|47132557|ref|NP_997647.1| fibronectin 1 isoform 1 preproprotein	chymase	FPF
gi|155030236|ref|NP_001093882.1| ribonuclease III nuclear isoform 2	chymase	FPF
gi|15150805|ref|NP_150600.1| transducin beta-like 1Y	chymase	FPF
gi|9256618|ref|NP_061762.1| protocadherin beta 6 precursor	chymase	FPF
gi|40806187|ref|NP_955387.1| ADAM metallopeptidase with thrombospondin type 1 motif 18 preproprotein	chymase	FPF
gi|169170953|ref|XP_001717485.1| PREDICTED: hypothetical protein	chymase	FPF
gi|169171363|ref|XP_001716571.1| PREDICTED: similar to septin 7	chymase	FPF
gi|169203510|ref|XP_001724837.1| PREDICTED: hypothetical protein	chymase	FPF
gi|169204688|ref|XP_001714434.1| PREDICTED: hypothetical protein	chymase	FPF
gi|169205183|ref|XP_001723450.1| PREDICTED: hypothetical protein	chymase	FPF
gi|110349717|ref|NP_597681.2| titin isoform novex-2	chymase	FPF
gi|16933542|ref|NP_002017.1| fibronectin 1 isoform 3 preproprotein	chymase	FPF
gi|100913192|ref|NP_001035723.1| AMP-activated protein kinase gamma2 subunit isoform c	chymase	FPF
gi|14602437|ref|NP_116571.1| Williams Beuren syndrome chromosome region 14 isoform gamma	chymase	FPF
gi|190684646|ref|NP_001122074.1| RAS guanyl releasing protein 1 isoform b	chymase	FPF
gi|163310749|ref|NP_001106191.1| LIM and calponin homology domains 1 isoform e	chymase	FPF
gi|148539578|ref|NP_004078.2| discs large homolog 1 isoform 2	chymase	FPF
gi|118722349|ref|NP_976324.2| RNA binding motif protein 12B	chymase	FPF
gi|167466171|ref|NP_001514.2| hyaluronan synthase 1	chymase	FPF
gi|58743319|ref|NP_001011719.1| arylsulfatase family member H	chymase	FPF
gi|134133279|ref|NP_612411.4| SP140 nuclear body protein-like	chymase	FPF
gi|169164239|ref|XP_001726984.1| PREDICTED: similar to hCG1782458	chymase	FPF
gi|148839294|ref|NP_060424.9| Ca2+-dependent activator protein for secretion 2 isoform a	chymase	FPF
gi|169211646|ref|XP_001725660.1| PREDICTED: similar to hCG1991536	chymase	FPF
gi|47519420|ref|NP_116119.2| reticulon 4 interacting protein 1 precursor	chymase	FPF
gi|148596970|ref|NP_955524.2| zinc finger protein 365 isoform D	chymase	FPF
gi|33469970|ref|NP_872603.1| alpha-aminoadipate aminotransferase	chymase	FPF
gi|169164910|ref|XP_001715958.1| PREDICTED: hypothetical protein	chymase	FPF
gi|33469933|ref|NP_000924.2| phospholipase C beta 4 isoform a	chymase	FPF
gi|21626468|ref|NP_055312.2| zinc finger protein 638	chymase	FPF
gi|49169841|ref|NP_001001795.1| hypothetical protein LOC414919	chymase	FPF
gi|47132551|ref|NP_997640.1| fibronectin 1 isoform 2 preproprotein	chymase	FPF
gi|37577124|ref|NP_477515.2| ubiquitin conjugating enzyme E2 J2 isoform 2	chymase	FPF
gi|23510451|ref|NP_001631.3| N-acylaminoacyl-peptide hydrolase	chymase	FPF
gi|22035682|ref|NP_663696.1| DBF4 homolog B isoform 1	chymase	FPF
gi|118442839|ref|NP_002104.2| complement factor H-related 1	chymase	FPF
gi|169790915|ref|NP_001116105.1| carbamoyl-phosphate synthetase 1 isoform a precursor	chymase	FPF
gi|169166526|ref|XP_001129047.2| PREDICTED: hypothetical protein	chymase	FPF
gi|31542783|ref|NP_689480.2| ring finger protein 185	chymase	FPF
gi|169216010|ref|XP_001719203.1| PREDICTED: hypothetical protein	chymase	FPF
gi|8922716|ref|NP_060715.1| oxoglutarate dehydrogenase-like	chymase	FPF
gi|93102377|ref|NP_060897.3| RRN3 RNA polymerase I transcription factor homolog	chymase	FPF
gi|71902540|ref|NP_000042.3| ataxia telangiectasia mutated protein isoform 1	chymase	FPF
gi|52353256|ref|NP_001005167.1| olfactory receptor family 52 subfamily E member 6	chymase	FPF
gi|42734393|ref|NP_859072.1| forkhead box R1	chymase	FPF
gi|5729796|ref|NP_006659.1| cytochrome P450 family 46	chymase	FPF
gi|54112388|ref|NP_001005738.1| formyl peptide receptor-like 1	chymase	FPF
gi|134254452|ref|NP_001077073.1| patched isoform S	chymase	FPF
gi|12751477|ref|NP_075555.1| forkhead box L2	chymase	FPF
gi|20127454|ref|NP_004035.2| 5-aminoimidazole-4-carboxamide ribonucleotide formyltransferase/IMP cyclohydrolase	chymase	FPF
gi|110349719|ref|NP_596869.3| titin isoform N2-A	chymase	FPF
gi|67763816|ref|NP_000847.2| guanylate cyclase 1 soluble alpha 3 isoform A	chymase	FPF
gi|16933535|ref|NP_476437.1| cytochrome P450 family 3 subfamily A polypeptide 43 isoform 3	chymase	FPF
gi|54292123|ref|NP_000072.2| lysosomal trafficking regulator	chymase	FPF
gi|169170970|ref|XP_934969.2| PREDICTED: similar to septin 7	chymase	FPF
gi|59853162|ref|NP_003202.3| thymine-DNA glycosylase	chymase	FPF
gi|22538482|ref|NP_009100.2| phosphatidylethanolamine N-methyltransferase isoform 2	chymase	FPF
gi|21361497|ref|NP_054768.2| acyl-Coenzyme A dehydrogenase family member 9	chymase	FPF
gi|27886555|ref|NP_775186.1| nuclear factor of activated T-cells cytoplasmic calcineurin-dependent 3 isoform 3	chymase	FPF
gi|40255005|ref|NP_116201.7| plexin domain containing 2 precursor	chymase	FPF
gi|169214321|ref|XP_001715220.1| PREDICTED: hypothetical protein	chymase	FPF
gi|169216018|ref|XP_001726064.1| PREDICTED: similar to hCG40360	chymase	FPF
gi|34916000|ref|NP_919253.1| nystagmus 1 protein	chymase	FPF
gi|153252026|ref|NP_001821.2| chloride channel 4	chymase	FPF
gi|134142340|ref|NP_063915.2| ATP-binding cassette sub-family C member 1 isoform 2	chymase	FPF
gi|169216354|ref|XP_001717064.1| PREDICTED: hypothetical protein partial	chymase	FPF
gi|195976775|ref|NP_001124457.1| dysferlin isoform 4	chymase	FPF
gi|55750053|ref|NP_001007027.1| atrophin-1	chymase	FPF
gi|194394143|ref|NP_068556.2| forkhead box A2 isoform 1	chymase	FPF
gi|71773208|ref|NP_000674.2| alpha-2C-adrenergic receptor	chymase	FPF
gi|27886559|ref|NP_775187.1| nuclear factor of activated T-cells cytoplasmic calcineurin-dependent 3 isoform 4	chymase	FPF
gi|5453700|ref|NP_006138.1| interferon regulatory factor 6	chymase	FPF
gi|52487277|ref|NP_001005176.1| SP140 nuclear body protein isoform 2	chymase	FPF
gi|24234708|ref|NP_700475.1| paired-like homeodomain transcription factor 2 isoform b	chymase	FPF
gi|13787217|ref|NP_001438.1| FAT tumor suppressor 2 precursor	chymase	FPF
gi|27886561|ref|NP_775188.1| nuclear factor of activated T-cells cytoplasmic calcineurin-dependent 3 isoform 1	chymase	FPF
gi|169206242|ref|XP_001722739.1| PREDICTED: similar to hCG2045417	chymase	FPF
gi|14210538|ref|NP_115915.1| 5'-nucleotidase cytosolic IA	chymase	FPF
gi|153946397|ref|NP_653300.2| Na+/K+ -ATPase alpha 4 subunit isoform 1	chymase	FPF
gi|71896723|ref|NP_001025482.1| ceramide kinase-like isoform b	chymase	FPF
gi|50263044|ref|NP_116197.4| leucine-rich repeat neuronal 6A	chymase	FPF
gi|21361776|ref|NP_060699.2| chromosome 14 open reading frame 108	chymase	FPF
gi|194097425|ref|NP_775949.2| hypothetical protein LOC285966 A	chymase	FPF
gi|35493868|ref|NP_004793.2| otoferlin isoform b	chymase	FPF
gi|122891862|ref|NP_659410.3| DENN/MADD domain containing 5B	chymase	FPF
gi|4506441|ref|NP_002885.1| retinoblastoma binding protein 8 isoform a	chymase	FPF
gi|68226418|ref|NP_001020110.1| glucose transporter protein 10 isoform b	chymase	FPF
gi|169190964|ref|XP_001718019.1| PREDICTED: hypothetical protein	chymase	FPF
gi|16418457|ref|NP_443193.1| solute carrier family 26 member 8 isoform a	chymase	FPF
gi|40254804|ref|NP_940936.1| hypothetical protein LOC374877	chymase	FPF
gi|169206922|ref|XP_001724662.1| PREDICTED: hypothetical protein	chymase	FPF
gi|113425688|ref|XP_945737.2| PREDICTED: hypothetical protein	chymase	FPF
gi|16554583|ref|NP_003380.2| coronin actin binding protein 2A	chymase	FPF
gi|183583553|ref|NP_694996.5| collagen type XXIX alpha 1	chymase	FPF
gi|24430149|ref|NP_705618.1| nucleoporin 155kDa isoform 1	chymase	FPF
gi|52627205|ref|NP_001005288.1| olfactory receptor family 51 subfamily I member 1	chymase	FPF
gi|38348219|ref|NP_940853.1| forkhead box R2	chymase	FPF
gi|91199538|ref|NP_001355.2| chapsyn-110	chymase	FPF
gi|4503253|ref|NP_001335.1| defender against cell death 1	chymase	FPF
gi|146134388|ref|NP_062535.2| YLP motif containing 1	chymase	FPF
gi|9506697|ref|NP_061921.1| asparagine synthetase domain containing 1	chymase	FPF
gi|110349721|ref|NP_596870.2| titin isoform novex-3	chymase	FPF
gi|158534055|ref|NP_940869.2| round spermatid basic protein 1-like	chymase	FPF
gi|20302153|ref|NP_005320.2| hyaluronan synthase 3 isoform a	chymase	FPF
gi|44888835|ref|NP_620168.1| ATPase class I type 8B member 3	chymase	FPF
gi|169209579|ref|XP_001714620.1| PREDICTED: hypothetical protein	chymase	FPF
gi|32401447|ref|NP_861450.1| solute carrier family 46 member 3	chymase	FPF
gi|7662010|ref|NP_055458.1| zinc finger protein 516	chymase	FPF
gi|55953100|ref|NP_064630.2| tubby like protein 4 isoform 1	chymase	FPF
gi|4501997|ref|NP_000676.1| angiotensin II receptor type 1	chymase	FPF
gi|68226420|ref|NP_001020109.1| glucose transporter protein 10 isoform c	chymase	FPF
gi|109134351|ref|NP_054874.3| zinc finger and BTB domain containing 44	chymase	FPF
gi|169213952|ref|XP_001717722.1| PREDICTED: hypothetical protein	chymase	FPF
gi|194097428|ref|NP_001123497.1| hypothetical protein LOC285966 A	chymase	FPF
gi|32455271|ref|NP_037514.2| protein O-mannosyltransferase	chymase	FPF
gi|65301117|ref|NP_002447.4| mucin 1 isoform 1 precursor	chymase	FPF
gi|24234711|ref|NP_700476.1| paired-like homeodomain transcription factor 2 isoform a	chymase	FPF
gi|169163923|ref|XP_001725474.1| PREDICTED: similar to hCG1987718	chymase	FPF
gi|7705897|ref|NP_057312.1| alpha-aminoadipate aminotransferase	chymase	FPF
gi|169164255|ref|XP_001126001.2| PREDICTED: hypothetical protein	chymase	FPF
gi|4502835|ref|NP_000740.1| cholinergic receptor nicotinic beta polypeptide 3	chymase	FPF
gi|89035605|ref|XP_037557.4| PREDICTED: hypothetical protein LOC23329	chymase	FPF
gi|5729858|ref|NP_006531.1| nuclear receptor coactivator 2	chymase	FPF
gi|169213954|ref|XP_001717754.1| PREDICTED: similar to hCG2040171	chymase	FPF
gi|55953102|ref|NP_001007467.1| tubby like protein 4 isoform 2	chymase	FPF
gi|61563742|ref|NP_060382.3| hect domain and RLD 6	chymase	FPF
gi|15619015|ref|NP_002723.2| protein kinase cAMP-dependent catalytic gamma	chymase	FPF
gi|85386053|ref|NP_065683.2| ATPase H+ transporting lysosomal V0 subunit a4	chymase	FPF
gi|5730045|ref|NP_006508.1| solute carrier family 16 member 2	chymase	FPF
gi|91992160|ref|NP_055196.2| mutL homolog 3 isoform 2	chymase	FPF
gi|190684655|ref|NP_110434.3| glucose transporter protein 10 isoform a	chymase	FPF
gi|124248539|ref|NP_073742.2| axin interactor dorsalization associated	chymase	FPF
gi|169216707|ref|XP_001721032.1| PREDICTED: hypothetical protein	chymase	FPF
gi|169218225|ref|XP_946578.2| PREDICTED: hypothetical protein partial	chymase	FPF
gi|134268640|ref|NP_005413.2| tectorin alpha precursor	chymase	FPF
gi|195976777|ref|NP_001124458.1| dysferlin isoform 3	chymase	FPF
gi|14149696|ref|NP_056305.1| SEC31 homolog B	chymase	FPF
gi|109255232|ref|NP_001035864.1| centrosomal protein 170kDa isoform gamma	chymase	FPF
gi|164607128|ref|NP_079157.3| solute carrier family 35 member E1	chymase	FPF
gi|150170729|ref|NP_055831.1| microtubule associated serine/threonine kinase 3	chymase	FPF
gi|113422329|ref|XP_373495.4| PREDICTED: similar to hCG1816027	chymase	FPF
gi|4504215|ref|NP_000848.1| guanylate cyclase 1 soluble beta 3	chymase	FPF
gi|46249406|ref|NP_996816.1| usherin isoform B	chymase	FPF
gi|109689695|ref|NP_076985.4| transient receptor potential cation channel subfamily M member 8	chymase	FPF
gi|134254468|ref|NP_001077074.1| patched isoform S	chymase	FPF
gi|42718015|ref|NP_976036.1| retinoblastoma binding protein 8 isoform a	chymase	FPF
gi|24497504|ref|NP_710141.1| forkhead box A2 isoform 2	chymase	FPF
gi|71896725|ref|NP_001025483.1| ceramide kinase-like isoform c	chymase	FPF
gi|134142342|ref|NP_063954.2| ATP-binding cassette sub-family C member 1 isoform 4	chymase	FPF
gi|89111953|ref|NP_443139.2| transmembrane protein 132B	chymase	FPF
gi|7305053|ref|NP_038479.1| myoferlin isoform a	chymase	FPF
gi|7662240|ref|NP_054730.1| suppressor of cytokine signaling 5	chymase	FPF
gi|40316915|ref|NP_064601.3| arginyl aminopeptidase (aminopeptidase B)	chymase	FPF
gi|35493853|ref|NP_919303.1| otoferlin isoform c	chymase	FPF
gi|194595474|ref|NP_001124155.1| guanylate cyclase 1 soluble alpha 3 isoform A	chymase	FPF
gi|18543327|ref|NP_078825.2| tectonic family member 1 isoform 3	chymase	FPF
gi|46395479|ref|NP_997069.1| olfactory receptor family 10 subfamily A member 4	chymase	FPF
gi|14602439|ref|NP_116572.1| Williams Beuren syndrome chromosome region 14 isoform delta	chymase	FPF
gi|21450861|ref|NP_647537.1| attractin isoform 1	chymase	FPF
gi|13376162|ref|NP_079068.1| family with sequence similarity 57 member A	chymase	FPF
gi|4502837|ref|NP_000741.1| cholinergic receptor nicotinic beta 4	chymase	FPF
gi|193788562|ref|NP_001123323.1| similar to postmeiotic segregation increased 2-like 5	chymase	FPF
gi|145701007|ref|NP_001034484.2| hypothetical protein LOC55064	chymase	FPF
gi|110825984|ref|NP_004216.2| malignant fibrous histiocytoma amplified sequence 1	chymase	FPF
gi|195976821|ref|NP_001123927.1| dysferlin isoform 2	chymase	FPF
gi|50511947|ref|NP_858056.2| cajalin 2 isoform b	chymase	FPF
gi|169211680|ref|XP_001717921.1| PREDICTED: similar to RVLA1944	chymase	FPF
gi|11342666|ref|NP_004521.1| matrix metalloproteinase 2 isoform a preproprotein	chymase	FPF
gi|39812181|ref|NP_653278.2| beta(1 6)-N-acetylglucosaminyltransferase V isoform 1	chymase	FPF
gi|188219541|ref|NP_659414.2| DENN/MADD domain containing 1B	chymase	FPF
gi|113421234|ref|XP_943399.2| PREDICTED: hypothetical protein	chymase	FPF
gi|40068462|ref|NP_787059.2| AT rich interactive domain 1B (SWI1-like) isoform 3	chymase	FPF
gi|52485941|ref|NP_002198.2| integrin alpha 9 precursor	chymase	FPF
gi|148529016|ref|NP_001091884.1| zinc finger protein 621	chymase	FPF
gi|4758980|ref|NP_004210.1| pituitary tumor-transforming protein 1	chymase	FPF
gi|169194772|ref|XP_001716442.1| PREDICTED: hypothetical protein	chymase	FPF
gi|73466520|ref|NP_001026976.1| aldehyde dehydrogenase 3A2 isoform 1	chymase	FPF
gi|194239697|ref|NP_006662.3| solute carrier family 1 (glutamate transporter) member 7	chymase	FPF
gi|126362947|ref|NP_001075145.1| sodium channel voltage-gated type III alpha isoform 2	chymase	FPF
gi|195976779|ref|NP_001124459.1| dysferlin isoform 1	chymase	FPF
gi|163310747|ref|NP_001106190.1| LIM and calponin homology domains 1 isoform d	chymase	FPF
gi|31543072|ref|NP_631913.2| adenosine deaminase domain containing 2	chymase	FPF
gi|115298645|ref|NP_003945.2| mitogen-activated protein kinase kinase kinase 14	chymase	FPF
gi|169164945|ref|XP_001713981.1| PREDICTED: similar to hCG33270	chymase	FPF
gi|22296884|ref|NP_115897.1| transmembrane protein 185A	chymase	FPF
gi|46249408|ref|NP_009054.4| usherin isoform A	chymase	FPF
gi|91992162|ref|NP_001035197.1| mutL homolog 3 isoform 1	chymase	FPF
gi|6715583|ref|NP_033611.1| angiotensin II receptor type 1	chymase	FPF
gi|197276623|ref|NP_001127839.1| solute carrier family 6 (neurotransmitter transporter taurine) member 6 isoform a	chymase	FPF
gi|157694513|ref|NP_060960.2| leucine-rich repeat-containing G protein-coupled receptor 4	chymase	FPF
gi|169217359|ref|XP_001720307.1| PREDICTED: hypothetical protein	chymase	FPF
gi|147900821|ref|NP_001013682.2| stromal cell derived factor receptor 2 homolog	chymase	FPF
gi|115527108|ref|NP_001070020.1| acyl-CoA synthetase short-chain family member 2 isoform 2	chymase	FPF
gi|194097432|ref|NP_001123498.1| hypothetical protein LOC285966 B	chymase	FPF
gi|24476016|ref|NP_722561.1| G protein-coupled receptor 161 isoform 2	chymase	FPF
gi|169162063|ref|XP_001715982.1| PREDICTED: similar to hCG1996386	chymase	FPF
gi|35493860|ref|NP_919304.1| otoferlin isoform d	chymase	FPF
gi|169210647|ref|XP_001717523.1| PREDICTED: similar to ATP-binding cassette sub-family A (ABC1) member 17	chymase	FPF
gi|124430752|ref|NP_060482.2| kinesin family member 26B	chymase	FPF
gi|58761500|ref|NP_037473.3| GTP-binding protein PTD004 isoform 1	chymase	FPF
gi|83367077|ref|NP_078966.2| mucin 16	chymase	FPF
gi|71896711|ref|NP_001025484.1| ceramide kinase-like isoform d	chymase	FPF
gi|10863903|ref|NP_004229.1| thyroid hormone receptor interactor 12	chymase	FPF
gi|32483367|ref|NP_036513.2| origin recognition complex subunit 3 isoform 2	chymase	FPF
gi|53793655|ref|NP_112166.1| olfactory receptor family 2 subfamily T member 1	chymase	FPF
gi|5031695|ref|NP_005657.1| H factor (complement)-like 3	chymase	FPF
gi|4557014|ref|NP_001743.1| catalase	chymase	FPF
gi|42718017|ref|NP_976037.1| retinoblastoma binding protein 8 isoform b	chymase	FPF
gi|37574606|ref|NP_932072.1| zinc finger protein 198	chymase	FPF
gi|4885105|ref|NP_005432.1| chromatin assembly factor 1 subunit B	chymase	FPF
gi|4501957|ref|NP_000669.1| alpha-1D-adrenergic receptor	chymase	FPF
gi|113423249|ref|XP_001128260.1| PREDICTED: similar to hCG38149	chymase	FPF
gi|134142345|ref|NP_063953.2| ATP-binding cassette sub-family C member 1 isoform 3	chymase	FPF
gi|169215107|ref|XP_001716401.1| PREDICTED: similar to zinc finger NFX1-type containing 1	chymase	FPF
gi|4504383|ref|NP_001519.1| HGF activator preproprotein	chymase	FPF
gi|130978357|ref|NP_001076006.1| tectonic family member 1 isoform 2	chymase	FPF
gi|4557463|ref|NP_000071.1| nicotinic acetylcholine receptor epsilon polypeptide precursor	chymase	FPF
gi|134254435|ref|NP_001077075.1| patched isoform S	chymase	FPF
gi|4758630|ref|NP_004510.1| potassium voltage-gated channel KQT-like protein 3	chymase	FPF
gi|169171420|ref|XP_001714329.1| PREDICTED: similar to hCG1989139	chymase	FPF
gi|5902004|ref|NP_008914.1| matrix metalloproteinase 23B precursor	chymase	FPF
gi|52627153|ref|NP_001005274.1| olfactory receptor family 4 subfamily A member 16	chymase	FPF
gi|13994300|ref|NP_114131.1| transmembrane protein 120A	chymase	FPF
gi|21361378|ref|NP_009032.2| sarcosine dehydrogenase	chymase	FPF
gi|22748879|ref|NP_689628.1| hepatocellular carcinoma related protein 1	chymase	FPF
gi|10863987|ref|NP_067009.1| zona pellucida glycoprotein 4 preproprotein	chymase	FPF
gi|169210064|ref|XP_001130007.2| PREDICTED: coiled-coil domain containing 79	chymase	FPF
gi|189217853|ref|NP_001121363.1| matrix metalloproteinase 2 isoform b	chymase	FPF
gi|22027538|ref|NP_037506.2| programmed cell death 6 interacting protein	chymase	FPF
gi|68800243|ref|NP_001560.2| interleukin-1 receptor-associated kinase 1 isoform 1	chymase	FPF
gi|113426298|ref|XP_945182.2| PREDICTED: similar to FLJ39639 protein	chymase	FPF
gi|169211253|ref|XP_001724295.1| PREDICTED: similar to hCG1991536	chymase	FPF
gi|99028883|ref|NP_114155.4| tubulin tyrosine ligase-like family member 2	chymase	FPF
gi|94818781|ref|NP_060395.4| DENN/MADD domain containing 4C	chymase	FPF
gi|32306513|ref|NP_006194.2| cAMP-specific phosphodiesterase 4D isoform 2	chymase	FPF
gi|169206310|ref|XP_001714699.1| PREDICTED: similar to hCG2011852	chymase	FPF
gi|169217924|ref|XP_001716897.1| PREDICTED: similar to solute carrier family 34 (sodium phosphate) member 3	chymase	FPF
gi|8922532|ref|NP_060615.1| family with sequence similarity 82 member A2	chymase	FPF
gi|16554585|ref|NP_438171.1| coronin actin binding protein 2A	chymase	FPF
gi|68800343|ref|NP_001020413.1| interleukin-1 receptor-associated kinase 1 isoform 2	chymase	FPF
gi|4505011|ref|NP_002309.1| lysyl oxidase-like 2 precursor	coagulation factor IXa	EGR
gi|150378537|ref|NP_001092877.1| hypothetical protein LOC55184	coagulation factor IXa	EGR
gi|34335266|ref|NP_036540.3| zinc finger MYND-type containing 8 isoform b	coagulation factor IXa	EGR
gi|51470879|ref|XP_062300.5| PREDICTED: similar to hCG1802386	coagulation factor IXa	EGR
gi|150010540|ref|NP_055938.1| FERM domain containing 4B	coagulation factor IXa	EGR
gi|52317108|ref|NP_001004733.1| olfactory receptor family 5 subfamily B member 12	coagulation factor IXa	EGR
gi|41281782|ref|NP_694533.1| signal peptide peptidase-like 2B isoform 2	coagulation factor IXa	EGR
gi|169217608|ref|XP_001722179.1| PREDICTED: similar to MHC class II antigen isoform 2	coagulation factor IXa	EGR
gi|33354257|ref|NP_057624.2| G protein-coupled receptor 83	coagulation factor IXa	EGR
gi|47132553|ref|NP_997641.1| fibronectin 1 isoform 5 preproprotein	coagulation factor IXa	EGR
gi|31657109|ref|NP_003566.1| zinc finger protein 282	coagulation factor IXa	EGR
gi|190358524|ref|NP_001121900.1| follistatin-like 5 isoform c	coagulation factor IXa	EGR
gi|148596974|ref|NP_003319.2| TXK tyrosine kinase	coagulation factor IXa	EGR
gi|166235140|ref|NP_001107572.1| seizure related 6 homolog (mouse)-like 2 isoform 4	coagulation factor IXa	EGR
gi|19923229|ref|NP_002709.2| protein phosphatase 2 regulatory subunit B'' alpha isoform 1	coagulation factor IXa	EGR
gi|62420875|ref|NP_001014795.1| integrin-linked kinase	coagulation factor IXa	EGR
gi|8923565|ref|NP_060370.1| aurora kinase A interacting protein 1	coagulation factor IXa	EGR
gi|46399198|ref|NP_001717.2| testis-specific bromodomain protein	coagulation factor IXa	EGR
gi|169169773|ref|XP_001723090.1| PREDICTED: hypothetical protein LOC153918	coagulation factor IXa	EGR
gi|20070266|ref|NP_054731.2| RAS-like GTP-binding protein REM	coagulation factor IXa	EGR
gi|20544129|ref|NP_068750.2| DEAH (Asp-Glu-Ala-His) box polypeptide 35	coagulation factor IXa	EGR
gi|113428056|ref|XP_001130242.1| PREDICTED: similar to hCG2004878	coagulation factor IXa	EGR
gi|113429146|ref|XP_931342.2| PREDICTED: similar to LOC642852 protein	coagulation factor IXa	EGR
gi|56243590|ref|NP_060853.3| WD repeat domain 33 isoform 1	coagulation factor IXa	EGR
gi|169217610|ref|XP_001722176.1| PREDICTED: similar to MHC class II antigen isoform 1	coagulation factor IXa	EGR
gi|110624792|ref|NP_061874.3| 5'-3' exoribonuclease 1 isoform a	coagulation factor IXa	EGR
gi|55743157|ref|NP_001006623.1| WD repeat domain 33 isoform 2	coagulation factor IXa	EGR
gi|51988914|ref|NP_001004358.1| fibroblast growth factor receptor-like 1 precursor	coagulation factor IXa	EGR
gi|14042972|ref|NP_114429.1| coiled-coil domain containing 8	coagulation factor IXa	EGR
gi|148806932|ref|NP_848649.3| kyphoscoliosis peptidase	coagulation factor IXa	EGR
gi|21630277|ref|NP_660215.1| tripartite motif-containing 11	coagulation factor IXa	EGR
gi|46592971|ref|NP_997511.1| ATP-binding cassette sub-family G member 1 isoform 6	coagulation factor IXa	EGR
gi|194097341|ref|NP_002607.2| period 1	coagulation factor IXa	EGR
gi|54607035|ref|NP_000204.3| integrin beta 4 isoform 1 precursor	coagulation factor IXa	EGR
gi|169168434|ref|XP_001716743.1| PREDICTED: hypothetical protein	coagulation factor IXa	EGR
gi|169171343|ref|XP_001716127.1| PREDICTED: hypothetical protein	coagulation factor IXa	EGR
gi|169206192|ref|XP_001721489.1| PREDICTED: similar to hCG1639925	coagulation factor IXa	EGR
gi|169210594|ref|XP_001714435.1| PREDICTED: hypothetical protein	coagulation factor IXa	EGR
gi|18375611|ref|NP_542937.1| dachshund homolog 1 isoform a	coagulation factor IXa	EGR
gi|158420731|ref|NP_001005271.2| chromodomain helicase DNA binding protein 3 isoform 3	coagulation factor IXa	EGR
gi|81295809|ref|NP_006022.3| pericentrin	coagulation factor IXa	EGR
gi|21704279|ref|NP_660142.1| jagged 2 isoform b precursor	coagulation factor IXa	EGR
gi|190014623|ref|NP_055768.3| DIS3 mitotic control isoform b	coagulation factor IXa	EGR
gi|148470400|ref|NP_001091677.1| heterogeneous nuclear ribonucleoprotein F	coagulation factor IXa	EGR
gi|116284396|ref|NP_001070654.1| myosin heavy chain 14 isoform 1	coagulation factor IXa	EGR
gi|109255236|ref|NP_001035843.1| centrosomal protein 63 isoform d	coagulation factor IXa	EGR
gi|148612829|ref|NP_001091979.1| RUN and TBC1 domain containing 1 isoform 2	coagulation factor IXa	EGR
gi|4506987|ref|NP_003044.1| solute carrier family 18 (vesicular monoamine) member 1	coagulation factor IXa	EGR
gi|62865641|ref|NP_001015879.1| aurora kinase C isoform 2	coagulation factor IXa	EGR
gi|52317221|ref|NP_001004696.1| olfactory receptor family 2 subfamily T member 4	coagulation factor IXa	EGR
gi|169162018|ref|XP_001714347.1| PREDICTED: hypothetical protein	coagulation factor IXa	EGR
gi|46399200|ref|NP_997072.1| testis-specific bromodomain protein	coagulation factor IXa	EGR
gi|5032287|ref|NP_004000.1| dystrophin Dp427p1 isoform	coagulation factor IXa	EGR
gi|7662086|ref|NP_055599.1| Rho guanine nucleotide exchange factor (GEF) 11 isoform 1	coagulation factor IXa	EGR
gi|169217788|ref|XP_001720850.1| PREDICTED: similar to putative DUX4 protein	coagulation factor IXa	EGR
gi|22325388|ref|NP_680474.1| F-box protein FBG4 isoform 1	coagulation factor IXa	EGR
gi|27477134|ref|NP_079199.2| nucleoporin 210	coagulation factor IXa	EGR
gi|116517292|ref|NP_056082.2| cut-like 2	coagulation factor IXa	EGR
gi|116268127|ref|NP_689856.6| kinase non-catalytic C-lobe domain (KIND) containing 1 isoform a	coagulation factor IXa	EGR
gi|4507507|ref|NP_003911.1| timeless homolog	coagulation factor IXa	EGR
gi|54607027|ref|NP_001005619.1| integrin beta 4 isoform 2 precursor	coagulation factor IXa	EGR
gi|169403959|ref|NP_001108588.1| ankyrin repeat domain 53 isoform a	coagulation factor IXa	EGR
gi|169171347|ref|XP_001716247.1| PREDICTED: hypothetical protein	coagulation factor IXa	EGR
gi|148762958|ref|NP_036206.3| D4 zinc and double PHD fingers family 3	coagulation factor IXa	EGR
gi|148839292|ref|NP_078800.3| ATPase type 13A3	coagulation factor IXa	EGR
gi|169212808|ref|XP_001714847.1| PREDICTED: hypothetical protein	coagulation factor IXa	EGR
gi|169217809|ref|XP_001732935.1| PREDICTED: similar to MAP kinase kinase 3b	coagulation factor IXa	EGR
gi|47132555|ref|NP_997643.1| fibronectin 1 isoform 4 preproprotein	coagulation factor IXa	EGR
gi|190014625|ref|NP_001121698.1| DIS3 mitotic control isoform b	coagulation factor IXa	EGR
gi|148233522|ref|NP_079057.2| coiled-coil domain containing 102B	coagulation factor IXa	EGR
gi|41281583|ref|NP_056031.2| Histidine acid phosphatase domain containing 1	coagulation factor IXa	EGR
gi|23503297|ref|NP_699193.1| protease serine 35	coagulation factor IXa	EGR
gi|55750041|ref|NP_001931.2| atrophin-1	coagulation factor IXa	EGR
gi|52317235|ref|NP_001004702.1| olfactory receptor family 4 subfamily C member 3	coagulation factor IXa	EGR
gi|169162652|ref|XP_001718180.1| PREDICTED: similar to hCG1810766	coagulation factor IXa	EGR
gi|167466164|ref|NP_000844.2| glutathione S-transferase theta 1	coagulation factor IXa	EGR
gi|113413886|ref|XP_941855.2| PREDICTED: similar to zinc finger protein 135 (clone pHZ-17)	coagulation factor IXa	EGR
gi|169165918|ref|XP_001133099.2| PREDICTED: similar to hCG1818012	coagulation factor IXa	EGR
gi|169172711|ref|XP_001723573.1| PREDICTED: hypothetical protein	coagulation factor IXa	EGR
gi|197313787|ref|NP_001127925.1| desmoglein 4 isoform 1	coagulation factor IXa	EGR
gi|7705859|ref|NP_057245.1| alpha-1 4-N-acetylglucosaminyltransferase	coagulation factor IXa	EGR
gi|4505143|ref|NP_002386.1| cytosolic malic enzyme 1	coagulation factor IXa	EGR
gi|40018640|ref|NP_078805.3| parafibromin	coagulation factor IXa	EGR
gi|119703744|ref|NP_001933.2| desmoglein 1 preproprotein	coagulation factor IXa	EGR
gi|169215664|ref|XP_001717151.1| PREDICTED: hypothetical protein	coagulation factor IXa	EGR
gi|169217811|ref|XP_001718688.1| PREDICTED: similar to inward rectifying K+ channel negative regulator Kir2.2v	coagulation factor IXa	EGR
gi|115583679|ref|NP_653172.2| CCR4-NOT transcription complex subunit 6-like	coagulation factor IXa	EGR
gi|47458045|ref|NP_054873.2| armadillo repeat containing 8 isoform 1	coagulation factor IXa	EGR
gi|27735049|ref|NP_775745.1| N-terminal Asn amidase	coagulation factor IXa	EGR
gi|45243524|ref|NP_982269.1| ATP-binding cassette sub-family B (MDR/TAP) member 9 isoform 1	coagulation factor IXa	EGR
gi|105990541|ref|NP_000341.2| ATP-binding cassette sub-family A member 4	coagulation factor IXa	EGR
gi|169169783|ref|XP_001723455.1| PREDICTED: similar to hCG18281	coagulation factor IXa	EGR
gi|17505907|ref|NP_073616.6| DEAD (Asp-Glu-Ala-Asp) box polypeptide 31 isoform 1	coagulation factor IXa	EGR
gi|113426141|ref|XP_001133467.1| PREDICTED: polycystin 1-like 3	coagulation factor IXa	EGR
gi|169213908|ref|XP_001723393.1| PREDICTED: similar to lectin galactoside-binding soluble 14 isoform 1	coagulation factor IXa	EGR
gi|20336248|ref|NP_004707.2| proprotein convertase subtilisin/kexin type 7 preproprotein	coagulation factor IXa	EGR
gi|133925791|ref|NP_852150.2| zinc finger CCCH-type with G patch domain isoform c	coagulation factor IXa	EGR
gi|47777317|ref|NP_060528.3| cartilage acidic protein 1	coagulation factor IXa	EGR
gi|4557831|ref|NP_000272.1| pterin-4 alpha-carbinolamine dehydratase/dimerization cofactor of hepatocyte nuclear factor 1 alpha precursor	coagulation factor IXa	EGR
gi|21541824|ref|NP_005068.2| transducin-like enhancer protein 1	coagulation factor IXa	EGR
gi|111118970|ref|NP_542411.2| collagen type XI alpha 2 isoform 1 preproprotein	coagulation factor IXa	EGR
gi|41349466|ref|NP_064614.2| PR domain containing 11	coagulation factor IXa	EGR
gi|169169785|ref|XP_001723538.1| PREDICTED: similar to hCG2036711	coagulation factor IXa	EGR
gi|169205702|ref|XP_001719306.1| PREDICTED: hypothetical protein	coagulation factor IXa	EGR
gi|169210007|ref|XP_933557.2| PREDICTED: hypothetical protein	coagulation factor IXa	EGR
gi|169212814|ref|XP_001715248.1| PREDICTED: similar to lipoxygenase homology domains 1	coagulation factor IXa	EGR
gi|5032223|ref|NP_005752.1| plexin C1	coagulation factor IXa	EGR
gi|9966877|ref|NP_065132.1| golgi associated PDZ and coiled-coil motif containing isoform a	coagulation factor IXa	EGR
gi|7657599|ref|NP_055241.1| sorting nexin 5	coagulation factor IXa	EGR
gi|7657058|ref|NP_055054.1| eukaryotic translation initiation factor 2B subunit 2 beta 39kDa	coagulation factor IXa	EGR
gi|20336305|ref|NP_075044.2| B-cell CLL/lymphoma 11A isoform 1	coagulation factor IXa	EGR
gi|61743978|ref|NP_055951.2| stabilin 1 precursor	coagulation factor IXa	EGR
gi|116268103|ref|NP_001070736.1| zinc finger FYVE domain containing 19	coagulation factor IXa	EGR
gi|110347457|ref|NP_001400.3| EGF-like-domain multiple 3	coagulation factor IXa	EGR
gi|28558979|ref|NP_004260.2| mediator complex subunit 27	coagulation factor IXa	EGR
gi|56788351|ref|NP_001008695.1| THAP domain containing 7 isoform 2	coagulation factor IXa	EGR
gi|169162657|ref|XP_001718294.1| PREDICTED: hypothetical protein	coagulation factor IXa	EGR
gi|9624969|ref|NP_062548.1| butyrophilin-like 2	coagulation factor IXa	EGR
gi|5031633|ref|NP_005757.1| FERM RhoGEF and pleckstrin domain protein 1 isoform 1	coagulation factor IXa	EGR
gi|196162711|ref|NP_001124499.1| PDZ and LIM domain 4 isoform 2	coagulation factor IXa	EGR
gi|169211636|ref|XP_001725071.1| PREDICTED: similar to hCG1646635	coagulation factor IXa	EGR
gi|169212816|ref|XP_001715271.1| PREDICTED: functional smad suppressing element 18	coagulation factor IXa	EGR
gi|187829052|ref|NP_001119714.1| tumor protein p73 isoform d	coagulation factor IXa	EGR
gi|4503281|ref|NP_000781.1| dopa decarboxylase (aromatic L-amino acid decarboxylase)	coagulation factor IXa	EGR
gi|169214671|ref|XP_001718617.1| PREDICTED: similar to hCG2038397	coagulation factor IXa	EGR
gi|28866957|ref|NP_789847.1| PDZ and LIM domain 2 isoform 1	coagulation factor IXa	EGR
gi|110349713|ref|NP_597676.2| titin isoform novex-1	coagulation factor IXa	EGR
gi|41327789|ref|NP_955449.1| chromosome 3 open reading frame 60 isoform b	coagulation factor IXa	EGR
gi|23957696|ref|NP_705834.1| hypothetical protein LOC149647	coagulation factor IXa	EGR
gi|153266757|ref|NP_005149.3| v-abl Abelson murine leukemia viral oncogene homolog 2 isoform a	coagulation factor IXa	EGR
gi|120953300|ref|NP_001073379.1| leucine-rich repeats and IQ motif containing 1 isoform 1	coagulation factor IXa	EGR
gi|41281462|ref|NP_055556.2| hypothetical protein LOC9776	coagulation factor IXa	EGR
gi|168986655|ref|NP_919263.2| hypothetical protein LOC145497	coagulation factor IXa	EGR
gi|71480169|ref|NP_001025110.1| zinc finger protein 406 isoform TR-ZFAT	coagulation factor IXa	EGR
gi|52627199|ref|NP_001001920.1| olfactory receptor family 4 subfamily C member 15	coagulation factor IXa	EGR
gi|56118210|ref|NP_001007793.1| neurotrophic tyrosine kinase receptor type 1 isoform 3	coagulation factor IXa	EGR
gi|32307161|ref|NP_003583.2| cullin 1	coagulation factor IXa	EGR
gi|59797060|ref|NP_001012301.1| arylsulfatase family member I	coagulation factor IXa	EGR
gi|19882241|ref|NP_066013.1| neighbor of Punc E11	coagulation factor IXa	EGR
gi|58331222|ref|NP_001010986.1| ATPase class VI type 11C isoform b	coagulation factor IXa	EGR
gi|38788353|ref|NP_006393.2| hepatitis B virus x-interacting protein	coagulation factor IXa	EGR
gi|169162659|ref|XP_001718307.1| PREDICTED: hypothetical protein	coagulation factor IXa	EGR
gi|18641347|ref|NP_002829.2| protein tyrosine phosphatase receptor type C isoform 1 precursor	coagulation factor IXa	EGR
gi|115298648|ref|NP_001041636.1| mutY homolog isoform 2	coagulation factor IXa	EGR
gi|169165564|ref|XP_001715450.1| PREDICTED: similar to hCG1657343	coagulation factor IXa	EGR
gi|169170947|ref|XP_001717352.1| PREDICTED: hypothetical protein	coagulation factor IXa	EGR
gi|169211638|ref|XP_001126841.2| PREDICTED: similar to hypothetical class II basic helix-loop-helix protein partial	coagulation factor IXa	EGR
gi|5921461|ref|NP_008980.1| butyrophilin subfamily 2 member A1 isoform 1 precursor	coagulation factor IXa	EGR
gi|124001558|ref|NP_689799.3| ubiquitin specific peptidase 54	coagulation factor IXa	EGR
gi|194239659|ref|NP_859070.3| transmembrane and coiled-coil domains 4	coagulation factor IXa	EGR
gi|29550850|ref|NP_808800.1| golgi membrane protein 1	coagulation factor IXa	EGR
gi|188536004|ref|NP_001120936.1| zinc finger protein 469	coagulation factor IXa	EGR
gi|4506931|ref|NP_003017.1| SH3-domain GRB2-like 2	coagulation factor IXa	EGR
gi|169174349|ref|XP_001714994.1| PREDICTED: similar to HSF1 protein	coagulation factor IXa	EGR
gi|169179342|ref|XP_001721995.1| PREDICTED: hypothetical protein	coagulation factor IXa	EGR
gi|25777716|ref|NP_739575.1| ring finger protein 39 isoform 2	coagulation factor IXa	EGR
gi|5032315|ref|NP_004001.1| dystrophin Dp427p2 isoform	coagulation factor IXa	EGR
gi|24307991|ref|NP_055904.1| p53-associated parkin-like cytoplasmic protein	coagulation factor IXa	EGR
gi|23110944|ref|NP_002782.1| proteasome alpha 6 subunit	coagulation factor IXa	EGR
gi|4503591|ref|NP_000112.1| erythropoietin receptor precursor	coagulation factor IXa	EGR
gi|167001419|ref|NP_000818.2| glutamate receptor ionotropic AMPA 1 isoform 1	coagulation factor IXa	EGR
gi|66346693|ref|NP_005236.2| FAT tumor suppressor 1 precursor	coagulation factor IXa	EGR
gi|16604260|ref|NP_444274.1| EGL nine (C.elegans) homolog 2	coagulation factor IXa	EGR
gi|139394646|ref|NP_005844.4| iroquois homeobox protein 5	coagulation factor IXa	EGR
gi|195976773|ref|NP_001124456.1| dysferlin isoform 5	coagulation factor IXa	EGR
gi|148470402|ref|NP_001091675.1| heterogeneous nuclear ribonucleoprotein F	coagulation factor IXa	EGR
gi|4507249|ref|NP_003464.1| signal transducing adaptor molecule 1	coagulation factor IXa	EGR
gi|149192871|ref|NP_056022.1| OTU domain containing 3	coagulation factor IXa	EGR
gi|156564396|ref|NP_001096071.1| hypothetical protein LOC126661	coagulation factor IXa	EGR
gi|34147637|ref|NP_006824.2| COP9 signalosome subunit 6	coagulation factor IXa	EGR
gi|4758568|ref|NP_004497.1| heat shock transcription factor 2	coagulation factor IXa	EGR
gi|46592978|ref|NP_997512.1| ATP-binding cassette sub-family G member 1 isoform 7	coagulation factor IXa	EGR
gi|157426845|ref|NP_065817.2| protocadherin 19 isoform b	coagulation factor IXa	EGR
gi|94420689|ref|NP_000606.3| neural cell adhesion molecule 1 isoform 1	coagulation factor IXa	EGR
gi|11321601|ref|NP_002618.1| phosphofructokinase platelet	coagulation factor IXa	EGR
gi|169170951|ref|XP_001717434.1| PREDICTED: similar to hCG1644697	coagulation factor IXa	EGR
gi|169180177|ref|XP_001718495.1| PREDICTED: hypothetical protein	coagulation factor IXa	EGR
gi|49226830|ref|NP_001001827.1| olfactory receptor family 2 subfamily T member 35	coagulation factor IXa	EGR
gi|148839284|ref|NP_001009571.2| Ca2+-dependent activator protein for secretion 2 isoform b	coagulation factor IXa	EGR
gi|21536320|ref|NP_653333.1| heterogeneous nuclear ribonucleoprotein U-like 1 isoform d	coagulation factor IXa	EGR
gi|4506883|ref|NP_002998.1| semenogelin I isoform a preproprotein	coagulation factor IXa	EGR
gi|169217622|ref|XP_001722312.1| PREDICTED: hypothetical protein isoform 2	coagulation factor IXa	EGR
gi|38026934|ref|NP_937879.1| Rho guanine nucleotide exchange factor (GEF) 11 isoform 2	coagulation factor IXa	EGR
gi|47132557|ref|NP_997647.1| fibronectin 1 isoform 1 preproprotein	coagulation factor IXa	EGR
gi|14043024|ref|NP_004272.2| BCL2-associated athanogene 3	coagulation factor IXa	EGR
gi|13540555|ref|NP_110410.1| phosphatidylserine synthase 2	coagulation factor IXa	EGR
gi|157426862|ref|NP_001098719.1| transmembrane channel-like 5 isoform b	coagulation factor IXa	EGR
gi|158854042|ref|NP_001103669.1| hypothetical protein LOC222183	coagulation factor IXa	EGR
gi|39930610|ref|NP_950238.1| sodium channel voltage-gated type I beta isoform b	coagulation factor IXa	EGR
gi|9256618|ref|NP_061762.1| protocadherin beta 6 precursor	coagulation factor IXa	EGR
gi|157426847|ref|NP_001098713.1| protocadherin 19 isoform a	coagulation factor IXa	EGR
gi|105990539|ref|NP_006149.2| neurofilament light polypeptide 68kDa	coagulation factor IXa	EGR
gi|187829340|ref|NP_001120701.1| aurora kinase A interacting protein 1	coagulation factor IXa	EGR
gi|113415112|ref|XP_941372.2| PREDICTED: similar to ROBO1 protein	coagulation factor IXa	EGR
gi|32699028|ref|NP_872413.1| V-set and immunoglobulin domain containing 1	coagulation factor IXa	EGR
gi|169170953|ref|XP_001717485.1| PREDICTED: hypothetical protein	coagulation factor IXa	EGR
gi|18702331|ref|NP_570971.1| OTU domain containing 7A	coagulation factor IXa	EGR
gi|169172015|ref|XP_001714191.1| PREDICTED: hypothetical protein	coagulation factor IXa	EGR
gi|4506001|ref|NP_000300.1| protoporphyrinogen oxidase	coagulation factor IXa	EGR
gi|169203510|ref|XP_001724837.1| PREDICTED: hypothetical protein	coagulation factor IXa	EGR
gi|7662070|ref|NP_055451.1| Ral GEF with PH domain and SH3 binding motif 1	coagulation factor IXa	EGR
gi|79749430|ref|NP_997244.3| FRAS1-related extracellular matrix protein 2 precursor	coagulation factor IXa	EGR
gi|22748649|ref|NP_689495.1| acid phosphatase-like 2	coagulation factor IXa	EGR
gi|169216675|ref|XP_001716579.1| PREDICTED: similar to hCG2036595	coagulation factor IXa	EGR
gi|16757970|ref|NP_443198.1| niban protein isoform 2	coagulation factor IXa	EGR
gi|169217624|ref|XP_001722308.1| PREDICTED: hypothetical protein isoform 1	coagulation factor IXa	EGR
gi|15723380|ref|NP_277039.1| transmembrane protein 54	coagulation factor IXa	EGR
gi|14670392|ref|NP_115784.1| bromodomain adjacent to zinc finger domain 1B	coagulation factor IXa	EGR
gi|110349717|ref|NP_597681.2| titin isoform novex-2	coagulation factor IXa	EGR
gi|16933542|ref|NP_002017.1| fibronectin 1 isoform 3 preproprotein	coagulation factor IXa	EGR
gi|47132532|ref|NP_998783.1| suppression of tumorigenicity 5 isoform 1	coagulation factor IXa	EGR
gi|24308043|ref|NP_056143.1| S-adenosylhomocysteine hydrolase-like 2 isoform a	coagulation factor IXa	EGR
gi|14602437|ref|NP_116571.1| Williams Beuren syndrome chromosome region 14 isoform gamma	coagulation factor IXa	EGR
gi|155030190|ref|NP_443109.2| mediator complex subunit 8 isoform 3	coagulation factor IXa	EGR
gi|14149875|ref|NP_115564.1| MYST histone acetyltransferase 1 isoform 1	coagulation factor IXa	EGR
gi|11038635|ref|NP_067544.1| NMDA receptor 1 isoform NR1-2 precursor	coagulation factor IXa	EGR
gi|41281917|ref|NP_851385.1| polybromo 1 isoform 4	coagulation factor IXa	EGR
gi|44662832|ref|NP_981958.1| S-phase 2 protein isoform 2	coagulation factor IXa	EGR
gi|186659512|ref|NP_056262.3| calmodulin regulated spectrin-associated protein 1	coagulation factor IXa	EGR
gi|169202550|ref|XP_001716227.1| PREDICTED: hypothetical protein	coagulation factor IXa	EGR
gi|169211644|ref|XP_001718377.1| PREDICTED: hypothetical protein	coagulation factor IXa	EGR
gi|169216677|ref|XP_001716597.1| PREDICTED: similar to hCG2036595	coagulation factor IXa	EGR
gi|7706501|ref|NP_057396.1| WW domain binding protein 11	coagulation factor IXa	EGR
gi|169218047|ref|XP_001725099.1| PREDICTED: hypothetical protein	coagulation factor IXa	EGR
gi|18129632|ref|NP_542188.1| sterile alpha motif domain containing 10	coagulation factor IXa	EGR
gi|14249554|ref|NP_116229.1| SPRY domain containing 3	coagulation factor IXa	EGR
gi|13129138|ref|NP_077022.1| mitogen-activated protein kinase associated protein 1 isoform 2	coagulation factor IXa	EGR
gi|118722349|ref|NP_976324.2| RNA binding motif protein 12B	coagulation factor IXa	EGR
gi|98985810|ref|NP_542196.2| alpha 1 type XI collagen isoform B preproprotein	coagulation factor IXa	EGR
gi|58743319|ref|NP_001011719.1| arylsulfatase family member H	coagulation factor IXa	EGR
gi|78000169|ref|NP_079267.1| sorbin and SH3 domain containing 1 isoform 6	coagulation factor IXa	EGR
gi|195539337|ref|NP_001124192.1| S-adenosylhomocysteine hydrolase-like 2 isoform b	coagulation factor IXa	EGR
gi|157419150|ref|NP_002836.3| protein tyrosine phosphatase receptor type M isoform 2 precursor	coagulation factor IXa	EGR
gi|157952213|ref|NP_002828.3| protein tyrosine phosphatase receptor type B isoform b precursor	coagulation factor IXa	EGR
gi|45593142|ref|NP_689606.2| kelch repeat and BTB (POZ) domain containing 5	coagulation factor IXa	EGR
gi|133925793|ref|NP_115916.3| zinc finger CCCH-type with G patch domain isoform a	coagulation factor IXa	EGR
gi|21687020|ref|NP_660288.1| ecotropic viral integration site 5-like	coagulation factor IXa	EGR
gi|169202552|ref|XP_001716305.1| PREDICTED: tripartite motif-containing 66	coagulation factor IXa	EGR
gi|58331113|ref|NP_001009941.1| ankyrin repeat domain 16 isoform a	coagulation factor IXa	EGR
gi|148839294|ref|NP_060424.9| Ca2+-dependent activator protein for secretion 2 isoform a	coagulation factor IXa	EGR
gi|134276943|ref|NP_036423.4| extra spindle poles like 1	coagulation factor IXa	EGR
gi|188536002|ref|NP_001120934.1| NLR family pyrin domain containing 3 isoform d	coagulation factor IXa	EGR
gi|169211646|ref|XP_001725660.1| PREDICTED: similar to hCG1991536	coagulation factor IXa	EGR
gi|169212824|ref|XP_001714306.1| PREDICTED: hypothetical protein	coagulation factor IXa	EGR
gi|94536782|ref|NP_741983.2| tripartite motif-containing 35 isoform 2	coagulation factor IXa	EGR
gi|21361342|ref|NP_002126.2| nuclear receptor subfamily 4 group A member 1	coagulation factor IXa	EGR
gi|38348727|ref|NP_071348.3| thyroid adenoma associated	coagulation factor IXa	EGR
gi|31711992|ref|NP_001922.2| dihydrolipoamide S-acetyltransferase	coagulation factor IXa	EGR
gi|167860114|ref|NP_001108104.1| jumonji domain containing 7	coagulation factor IXa	EGR
gi|64085377|ref|NP_006539.3| insulin-like growth factor 2 mRNA binding protein 2 isoform a	coagulation factor IXa	EGR
gi|90403579|ref|NP_705833.2| hypothetical protein LOC131544	coagulation factor IXa	EGR
gi|114158664|ref|NP_001041445.1| hypothetical protein LOC343505	coagulation factor IXa	EGR
gi|190358539|ref|NP_065969.3| mitochondrial glycerol 3-phosphate acyltransferase	coagulation factor IXa	EGR
gi|194272215|ref|NP_001120861.2| double homeobox 4-like	coagulation factor IXa	EGR
gi|33469933|ref|NP_000924.2| phospholipase C beta 4 isoform a	coagulation factor IXa	EGR
gi|134304840|ref|NP_055624.2| KIAA0319	coagulation factor IXa	EGR
gi|21626468|ref|NP_055312.2| zinc finger protein 638	coagulation factor IXa	EGR
gi|47132551|ref|NP_997640.1| fibronectin 1 isoform 2 preproprotein	coagulation factor IXa	EGR
gi|19111150|ref|NP_573572.1| angiomotin isoform 2	coagulation factor IXa	EGR
gi|148470404|ref|NP_001091674.1| heterogeneous nuclear ribonucleoprotein F	coagulation factor IXa	EGR
gi|45359834|ref|NP_963864.1| calcium channel voltage-dependent beta 2 subunit isoform 7	coagulation factor IXa	EGR
gi|7656955|ref|NP_056537.1| dopamine receptor D1 interacting protein	coagulation factor IXa	EGR
gi|134288896|ref|NP_653265.3| hypothetical protein LOC143684	coagulation factor IXa	EGR
gi|147905592|ref|NP_001087198.1| coiled-coil domain containing 102B	coagulation factor IXa	EGR
gi|190358541|ref|NP_056174.2| solute carrier family 39 (zinc transporter) member 14 isoform 2	coagulation factor IXa	EGR
gi|9955966|ref|NP_062571.1| ATP-binding cassette sub-family B (MDR/TAP) member 9 isoform 1	coagulation factor IXa	EGR
gi|194272216|ref|NP_001120859.2| double homeobox 4-like	coagulation factor IXa	EGR
gi|169162673|ref|XP_001718475.1| PREDICTED: hypothetical protein	coagulation factor IXa	EGR
gi|14149997|ref|NP_115640.1| hypothetical protein LOC84224	coagulation factor IXa	EGR
gi|7710150|ref|NP_054705.1| mesenchyme homeobox 1 isoform 2	coagulation factor IXa	EGR
gi|24308436|ref|NP_612404.1| methionine-tRNA synthetase 2 precursor	coagulation factor IXa	EGR
gi|169190741|ref|XP_001714000.1| PREDICTED: hypothetical protein	coagulation factor IXa	EGR
gi|89040529|ref|XP_498648.2| PREDICTED: similar to hCG2045623	coagulation factor IXa	EGR
gi|33695099|ref|NP_892025.1| oxidative stress induced growth inhibitor 1 isoform 2	coagulation factor IXa	EGR
gi|93141012|ref|NP_001035186.1| motile sperm domain containing 3 isoform a	coagulation factor IXa	EGR
gi|45439325|ref|NP_982297.1| lectin galactoside-binding soluble 14 isoform 2	coagulation factor IXa	EGR
gi|31377756|ref|NP_060079.2| hypothetical protein LOC54777	coagulation factor IXa	EGR
gi|166235903|ref|NP_001107573.1| complement component 1 q subcomponent C chain precursor	coagulation factor IXa	EGR
gi|194272217|ref|NP_001120858.2| double homeobox 4-like	coagulation factor IXa	EGR
gi|38569421|ref|NP_001087.2| ATP citrate lyase isoform 1	coagulation factor IXa	EGR
gi|169168083|ref|XP_001725485.1| PREDICTED: hypothetical protein	coagulation factor IXa	EGR
gi|169168449|ref|XP_001724350.1| PREDICTED: hypothetical protein	coagulation factor IXa	EGR
gi|169204154|ref|XP_001127528.2| PREDICTED: hypothetical protein	coagulation factor IXa	EGR
gi|169208705|ref|XP_001716554.1| PREDICTED: hypothetical protein partial	coagulation factor IXa	EGR
gi|169210606|ref|XP_001723712.1| PREDICTED: hypothetical protein	coagulation factor IXa	EGR
gi|67190748|ref|NP_009224.2| complement component 4A preproprotein	coagulation factor IXa	EGR
gi|8922716|ref|NP_060715.1| oxoglutarate dehydrogenase-like	coagulation factor IXa	EGR
gi|119703742|ref|NP_060152.2| vitelliform macular dystrophy 2-like 1	coagulation factor IXa	EGR
gi|44662823|ref|NP_660320.3| hemojuvelin isoform b	coagulation factor IXa	EGR
gi|42740905|ref|NP_976229.1| CTAGE family member 5 isoform 2	coagulation factor IXa	EGR
gi|197333811|ref|NP_055592.2| hypothetical protein LOC9816	coagulation factor IXa	EGR
gi|5032285|ref|NP_003998.1| dystrophin Dp427l isoform	coagulation factor IXa	EGR
gi|113424217|ref|XP_373572.3| PREDICTED: hypothetical protein	coagulation factor IXa	EGR
gi|27894361|ref|NP_775292.1| nuclear receptor subfamily 4 group A member 3 isoform b	coagulation factor IXa	EGR
gi|167001484|ref|NP_001107655.1| glutamate receptor ionotropic AMPA 1 isoform 2	coagulation factor IXa	EGR
gi|156105695|ref|NP_208384.3| PPAR-alpha interacting complex protein 285 isoform 2	coagulation factor IXa	EGR
gi|64085167|ref|NP_001017915.1| SH2 containing inositol phosphatase isoform a	coagulation factor IXa	EGR
gi|145301607|ref|NP_001077422.1| thyroid adenoma associated	coagulation factor IXa	EGR
gi|56549681|ref|NP_005799.2| small CTD phosphatase 3 isoform 2	coagulation factor IXa	EGR
gi|4504817|ref|NP_002224.1| potassium voltage-gated channel shaker-related subfamily member 4	coagulation factor IXa	EGR
gi|28373105|ref|NP_777613.1| sarco/endoplasmic reticulum Ca2+ -ATPase isoform e	coagulation factor IXa	EGR
gi|29789287|ref|NP_203755.1| inositol 1 4 5-triphosphate receptor interacting protein	coagulation factor IXa	EGR
gi|34915994|ref|NP_008936.2| transducin-like enhancer protein 4	coagulation factor IXa	EGR
gi|169172375|ref|XP_001721952.1| PREDICTED: similar to LP5624	coagulation factor IXa	EGR
gi|140560919|ref|NP_003794.3| myomesin 1 isoform a	coagulation factor IXa	EGR
gi|169204158|ref|XP_001718476.1| PREDICTED: hypothetical protein	coagulation factor IXa	EGR
gi|15147341|ref|NP_149160.1| dystrobrevin beta isoform 3	coagulation factor IXa	EGR
gi|169213182|ref|XP_001714189.1| PREDICTED: functional smad suppressing element 18	coagulation factor IXa	EGR
gi|148470406|ref|NP_001091676.1| heterogeneous nuclear ribonucleoprotein F	coagulation factor IXa	EGR
gi|14589951|ref|NP_002686.2| DNA directed RNA polymerase II polypeptide E	coagulation factor IXa	EGR
gi|19923586|ref|NP_071900.2| nuclear receptor binding SET domain protein 1 isoform b	coagulation factor IXa	EGR
gi|169164596|ref|XP_001714337.1| PREDICTED: hypothetical protein	coagulation factor IXa	EGR
gi|73390140|ref|NP_001026971.1| LIM domain kinase 2 isoform 1	coagulation factor IXa	EGR
gi|31982936|ref|NP_003892.2| sphingosine-1-phosphate lyase 1	coagulation factor IXa	EGR
gi|50233848|ref|NP_001001965.1| olfactory receptor family 4 subfamily D member 5	coagulation factor IXa	EGR
gi|22749047|ref|NP_689712.1| coiled-coil domain containing 24	coagulation factor IXa	EGR
gi|18643385|ref|NP_079183.4| F-box protein FBG4 isoform 2	coagulation factor IXa	EGR
gi|110349719|ref|NP_596869.3| titin isoform N2-A	coagulation factor IXa	EGR
gi|19743803|ref|NP_006320.2| fibulin 5 precursor	coagulation factor IXa	EGR
gi|53829370|ref|NP_115818.2| hypothetical protein LOC84461 isoform 1	coagulation factor IXa	EGR
gi|157311635|ref|NP_940890.3| hypothetical protein LOC286077	coagulation factor IXa	EGR
gi|4585712|ref|NP_002520.2| neurotrophic tyrosine kinase receptor type 1 isoform 2	coagulation factor IXa	EGR
gi|7661536|ref|NP_056496.1| B9 protein	coagulation factor IXa	EGR
gi|15451842|ref|NP_075525.2| ADAM metallopeptidase domain 19 isoform 1 preproprotein	coagulation factor IXa	EGR
gi|4759312|ref|NP_004657.1| vanin 1 precursor	coagulation factor IXa	EGR
gi|169165583|ref|XP_001714484.1| PREDICTED: similar to SERH2790	coagulation factor IXa	EGR
gi|169168090|ref|XP_001725524.1| PREDICTED: hypothetical protein	coagulation factor IXa	EGR
gi|169169805|ref|XP_001725015.1| PREDICTED: hypothetical protein	coagulation factor IXa	EGR
gi|169174616|ref|XP_001714976.1| PREDICTED: similar to family with sequence similarity 75 member A4 isoform 1	coagulation factor IXa	EGR
gi|50658084|ref|NP_001181.2| branched chain aminotransferase 2 mitochondrial	coagulation factor IXa	EGR
gi|36949366|ref|NP_002431.2| mutS homolog 4	coagulation factor IXa	EGR
gi|20270353|ref|NP_620155.1| tripartite motif-containing 43	coagulation factor IXa	EGR
gi|76150625|ref|NP_001028886.1| nucleolar protein 1 120kDa	coagulation factor IXa	EGR
gi|51988912|ref|NP_001004356.1| fibroblast growth factor receptor-like 1 precursor	coagulation factor IXa	EGR
gi|41281393|ref|NP_036564.2| SET domain bifurcated 1	coagulation factor IXa	EGR
gi|190014638|ref|NP_001121700.1| hypothetical protein LOC286262 isoform 1	coagulation factor IXa	EGR
gi|109715849|ref|NP_996804.2| chromosome 6 open reading frame 204 isoform b	coagulation factor IXa	EGR
gi|30023818|ref|NP_835226.1| tripartite motif protein 50A	coagulation factor IXa	EGR
gi|96974985|ref|NP_060191.3| coiled-coil and C2 domain containing 1A	coagulation factor IXa	EGR
gi|150170672|ref|NP_056019.1| thrombospondin type I domain containing 7A	coagulation factor IXa	EGR
gi|187829360|ref|NP_001120702.1| aurora kinase A interacting protein 1	coagulation factor IXa	EGR
gi|111118968|ref|NP_542410.2| collagen type XI alpha 2 isoform 3 preproprotein	coagulation factor IXa	EGR
gi|93102371|ref|NP_060783.3| polybromo 1 isoform 2	coagulation factor IXa	EGR
gi|157384984|ref|NP_065959.1| transducin-like enhancer protein 3 isoform c	coagulation factor IXa	EGR
gi|169174618|ref|XP_001714979.1| PREDICTED: similar to family with sequence similarity 75 member A4 isoform 2	coagulation factor IXa	EGR
gi|42716275|ref|NP_057368.3| CCR4-NOT transcription complex subunit 1 isoform a	coagulation factor IXa	EGR
gi|116256475|ref|NP_849157.2| zinc finger protein 827	coagulation factor IXa	EGR
gi|169210901|ref|XP_001716618.1| PREDICTED: hypothetical protein	coagulation factor IXa	EGR
gi|13376267|ref|NP_079124.1| MORN repeat containing 1	coagulation factor IXa	EGR
gi|132814448|ref|NP_001076440.1| dopa decarboxylase (aromatic L-amino acid decarboxylase)	coagulation factor IXa	EGR
gi|149274646|ref|NP_066001.1| hypothetical protein LOC57710	coagulation factor IXa	EGR
gi|88703066|ref|NP_705899.2| copine-like protein	coagulation factor IXa	EGR
gi|118498364|ref|NP_001072988.1| dapper 1 isoform 2	coagulation factor IXa	EGR
gi|20357512|ref|NP_619729.1| macrophage scavenger receptor 1 isoform type 1	coagulation factor IXa	EGR
gi|50979290|ref|NP_001002925.1| olfactory receptor family 5 subfamily AP member 2	coagulation factor IXa	EGR
gi|115298650|ref|NP_001041637.1| mutY homolog isoform 3	coagulation factor IXa	EGR
gi|169169456|ref|XP_001715224.1| PREDICTED: similar to hCG1817212	coagulation factor IXa	EGR
gi|169174620|ref|XP_001714990.1| PREDICTED: similar to family with sequence similarity 75 member A4 isoform 3	coagulation factor IXa	EGR
gi|169179374|ref|XP_001723323.1| PREDICTED: hypothetical protein LOC26102	coagulation factor IXa	EGR
gi|169194744|ref|XP_001714364.1| PREDICTED: similar to cubilin (intrinsic factor-cobalamin receptor)	coagulation factor IXa	EGR
gi|41281688|ref|NP_620077.1| hypothetical protein LOC25912 isoform 2	coagulation factor IXa	EGR
gi|40254978|ref|NP_112179.2| FIP1-like 1	coagulation factor IXa	EGR
gi|87080807|ref|NP_004839.2| basement membrane-induced gene isoform 1	coagulation factor IXa	EGR
gi|48255955|ref|NP_001001344.1| plasma membrane calcium ATPase 3 isoform 3b	coagulation factor IXa	EGR
gi|38327612|ref|NP_932159.1| PDZ and LIM domain 2 isoform 3	coagulation factor IXa	EGR
gi|195976775|ref|NP_001124457.1| dysferlin isoform 4	coagulation factor IXa	EGR
gi|122937335|ref|NP_001073938.1| F-box protein 46	coagulation factor IXa	EGR
gi|6005709|ref|NP_009134.1| PALM2-AKAP2 protein isoform 1	coagulation factor IXa	EGR
gi|24797101|ref|NP_722522.1| Ras protein-specific guanine nucleotide-releasing factor 1 isoform 2	coagulation factor IXa	EGR
gi|148806923|ref|NP_954652.2| testis serine protease 5	coagulation factor IXa	EGR
gi|38679967|ref|NP_942133.1| acetyl-Coenzyme A carboxylase alpha isoform 2	coagulation factor IXa	EGR
gi|55750053|ref|NP_001007027.1| atrophin-1	coagulation factor IXa	EGR
gi|19923939|ref|NP_612426.1| KTI12 homolog chromatin associated	coagulation factor IXa	EGR
gi|31542636|ref|NP_112597.2| pseudouridylate synthase 3	coagulation factor IXa	EGR
gi|169161142|ref|XP_001714524.1| PREDICTED: similar to NBPF5 protein	coagulation factor IXa	EGR
gi|169161721|ref|XP_001717190.1| PREDICTED: similar to phosphodiesterase 4D interacting protein	coagulation factor IXa	EGR
gi|5729746|ref|NP_006615.1| zinc finger MYND domain containing 11 isoform a	coagulation factor IXa	EGR
gi|169207407|ref|XP_001723040.1| PREDICTED: hypothetical protein	coagulation factor IXa	EGR
gi|38049014|ref|NP_937782.1| semenogelin I isoform b preproprotein	coagulation factor IXa	EGR
gi|169217633|ref|XP_001732942.1| PREDICTED: similar to facioscapulohumeral muscular dystrophy	coagulation factor IXa	EGR
gi|40254938|ref|NP_065154.2| aarF domain containing kinase 1	coagulation factor IXa	EGR
gi|169217790|ref|XP_001718995.1| PREDICTED: similar to putative DUX4 protein	coagulation factor IXa	EGR
gi|33695101|ref|NP_892026.1| oxidative stress induced growth inhibitor 1 isoform 3	coagulation factor IXa	EGR
gi|56549683|ref|NP_001008393.1| small CTD phosphatase 3 isoform 1	coagulation factor IXa	EGR
gi|22325356|ref|NP_671492.1| PALM2-AKAP2 protein isoform 2	coagulation factor IXa	EGR
gi|15451775|ref|NP_150249.1| promyelocytic leukemia protein isoform 7	coagulation factor IXa	EGR
gi|16118231|ref|NP_203133.1| potassium channel subfamily K member 7 isoform A	coagulation factor IXa	EGR
gi|110611156|ref|NP_006050.3| laminin gamma 3 precursor	coagulation factor IXa	EGR
gi|40548389|ref|NP_056965.3| dickkopf homolog 3 precursor	coagulation factor IXa	EGR
gi|13787217|ref|NP_001438.1| FAT tumor suppressor 2 precursor	coagulation factor IXa	EGR
gi|88959236|ref|XP_944809.1| PREDICTED: similar to hCG1642047	coagulation factor IXa	EGR
gi|13122608|ref|NP_076438.1| motile sperm domain containing 3 isoform a	coagulation factor IXa	EGR
gi|169170977|ref|XP_166571.5| PREDICTED: NAC alpha domain containing isoform 1	coagulation factor IXa	EGR
gi|122937434|ref|NP_001073948.1| Rho-guanine nucleotide exchange factor	coagulation factor IXa	EGR
gi|23308551|ref|NP_694578.1| potassium channel tetramerisation domain containing 7	coagulation factor IXa	EGR
gi|169194748|ref|XP_001714482.1| PREDICTED: similar to hCG2042942	coagulation factor IXa	EGR
gi|5453638|ref|NP_006456.1| AT rich interactive domain 3B	coagulation factor IXa	EGR
gi|9966787|ref|NP_065077.1| solute carrier family 24 (sodium/potassium/calcium exchanger) member 2	coagulation factor IXa	EGR
gi|24158478|ref|NP_057735.2| dapper 1 isoform 1	coagulation factor IXa	EGR
gi|48314820|ref|NP_060040.1| 5-oxoprolinase (ATP-hydrolysing)	coagulation factor IXa	EGR
gi|41327781|ref|NP_951032.1| chromosome 3 open reading frame 60 isoform a	coagulation factor IXa	EGR
gi|9951915|ref|NP_000678.1| S-adenosylhomocysteine hydrolase	coagulation factor IXa	EGR
gi|67089154|ref|NP_150250.2| promyelocytic leukemia protein isoform 8	coagulation factor IXa	EGR
gi|13259512|ref|NP_075012.1| survival of motor neuron 1 telomeric isoform b	coagulation factor IXa	EGR
gi|153946397|ref|NP_653300.2| Na+/K+ -ATPase alpha 4 subunit isoform 1	coagulation factor IXa	EGR
gi|154277116|ref|NP_892006.2| spectrin repeat containing nuclear envelope 1 isoform 1	coagulation factor IXa	EGR
gi|195539347|ref|NP_001124194.1| S-adenosylhomocysteine hydrolase-like 2 isoform c	coagulation factor IXa	EGR
gi|8922511|ref|NP_060605.1| mitochondrial ribosomal protein S18A	coagulation factor IXa	EGR
gi|14165258|ref|NP_056062.1| ubiquitin carboxyl-terminal hydrolase CYLD isoform 1	coagulation factor IXa	EGR
gi|169161145|ref|XP_936590.3| PREDICTED: hypothetical protein	coagulation factor IXa	EGR
gi|169161452|ref|XP_001725022.1| PREDICTED: hypothetical protein	coagulation factor IXa	EGR
gi|51036596|ref|NP_079130.2| pyridine nucleotide-disulphide oxidoreductase domain 1	coagulation factor IXa	EGR
gi|52317120|ref|NP_001004738.1| olfactory receptor family 5 subfamily L member 1	coagulation factor IXa	EGR
gi|33598946|ref|NP_877963.1| phospholipase C gamma 1 isoform b	coagulation factor IXa	EGR
gi|4507145|ref|NP_003785.1| sorting nexin 4	coagulation factor IXa	EGR
gi|20143967|ref|NP_612565.1| kinesin family member 23 isoform 1	coagulation factor IXa	EGR
gi|169178085|ref|XP_001717372.1| PREDICTED: similar to hCG28178	coagulation factor IXa	EGR
gi|33457330|ref|NP_597719.1| tetratricopeptide repeat domain 14 isoform a	coagulation factor IXa	EGR
gi|38524622|ref|NP_055848.1| formin binding protein 1	coagulation factor IXa	EGR
gi|169204714|ref|XP_001715006.1| PREDICTED: hypothetical protein	coagulation factor IXa	EGR
gi|169206244|ref|XP_001716010.1| PREDICTED: hypothetical protein	coagulation factor IXa	EGR
gi|110578663|ref|NP_940866.2| hypothetical protein LOC203074	coagulation factor IXa	EGR
gi|4506103|ref|NP_002750.1| eukaryotic translation initiation factor 2-alpha kinase 2	coagulation factor IXa	EGR
gi|73695473|ref|NP_742068.1| roquin	coagulation factor IXa	EGR
gi|154813199|ref|NP_060024.2| poly (ADP-ribose) polymerase family member 14	coagulation factor IXa	EGR
gi|58331148|ref|NP_005931.2| matrix metalloproteinase 11 preproprotein	coagulation factor IXa	EGR
gi|170016061|ref|NP_057726.3| spectrin beta non-erythrocytic 5	coagulation factor IXa	EGR
gi|148596992|ref|NP_443179.3| heart alpha-kinase	coagulation factor IXa	EGR
gi|4507091|ref|NP_000335.1| survival of motor neuron 1 telomeric isoform d	coagulation factor IXa	EGR
gi|94536854|ref|NP_079093.2| thrombospondin type I domain containing 4	coagulation factor IXa	EGR
gi|45592949|ref|NP_996663.1| transmembrane and immunoglobulin domain containing	coagulation factor IXa	EGR
gi|70887790|ref|NP_009146.2| polymerase (DNA directed) gamma 2 accessory subunit	coagulation factor IXa	EGR
gi|52353348|ref|NP_001005194.1| olfactory receptor family 8 subfamily A member 1	coagulation factor IXa	EGR
gi|11038637|ref|NP_015566.1| NMDA receptor 1 isoform NR1-3 precursor	coagulation factor IXa	EGR
gi|169172744|ref|XP_001714121.1| PREDICTED: hypothetical protein	coagulation factor IXa	EGR
gi|109255234|ref|NP_079390.3| centrosomal protein 290kDa	coagulation factor IXa	EGR
gi|33342268|ref|NP_620129.2| hypothetical protein LOC91300	coagulation factor IXa	EGR
gi|28372497|ref|NP_777576.1| ubiquitin protein ligase E3 component n-recognin 1	coagulation factor IXa	EGR
gi|22749363|ref|NP_689889.1| F-box protein 15	coagulation factor IXa	EGR
gi|8922754|ref|NP_060735.1| hypothetical protein LOC55765	coagulation factor IXa	EGR
gi|156105681|ref|NP_036618.2| presenilin 2 isoform 2	coagulation factor IXa	EGR
gi|194473681|ref|NP_001123989.1| mercaptopyruvate sulfurtransferase isoform 2	coagulation factor IXa	EGR
gi|40254823|ref|NP_005532.2| SH2 containing inositol phosphatase isoform b	coagulation factor IXa	EGR
gi|156151430|ref|NP_079415.3| armadillo repeat containing 9	coagulation factor IXa	EGR
gi|9951913|ref|NP_062832.1| G protein-coupled receptor 162 isoform 2	coagulation factor IXa	EGR
gi|89026607|ref|XP_947448.1| PREDICTED: hypothetical protein	coagulation factor IXa	EGR
gi|32964830|ref|NP_005193.1| collagen type VIII alpha 2	coagulation factor IXa	EGR
gi|169205732|ref|XP_001714963.1| PREDICTED: hypothetical protein	coagulation factor IXa	EGR
gi|169206248|ref|XP_001722347.1| PREDICTED: similar to hCG30005	coagulation factor IXa	EGR
gi|169210337|ref|XP_001718174.1| PREDICTED: similar to hydrocephalus inducing	coagulation factor IXa	EGR
gi|20070125|ref|NP_000909.2| prolyl 4-hydroxylase beta subunit precursor	coagulation factor IXa	EGR
gi|44680124|ref|NP_976039.1| tripartite motif-containing 7 isoform 3	coagulation factor IXa	EGR
gi|16753233|ref|NP_006280.2| talin 1	coagulation factor IXa	EGR
gi|157168349|ref|NP_001093254.2| F-box and leucine-rich repeat protein 19	coagulation factor IXa	EGR
gi|157738645|ref|NP_065962.1| plexin A4 isoform 1	coagulation factor IXa	EGR
gi|157738677|ref|NP_001099026.1| basement membrane-induced gene isoform 3	coagulation factor IXa	EGR
gi|18640750|ref|NP_570138.1| regulator of G-protein signalling 18	coagulation factor IXa	EGR
gi|130977759|ref|NP_003206.2| tec protein tyrosine kinase	coagulation factor IXa	EGR
gi|9955968|ref|NP_062570.1| ATP-binding cassette sub-family B (MDR/TAP) member 9 isoform 2	coagulation factor IXa	EGR
gi|78000171|ref|NP_001030129.1| sorbin and SH3 domain containing 1 isoform 7	coagulation factor IXa	EGR
gi|109637774|ref|NP_001035814.1| ubiquitin carboxyl-terminal hydrolase CYLD isoform 2	coagulation factor IXa	EGR
gi|15193294|ref|NP_150638.1| Mof4 family associated protein 1	coagulation factor IXa	EGR
gi|169167811|ref|XP_001714943.1| PREDICTED: hypothetical protein	coagulation factor IXa	EGR
gi|24430204|ref|NP_705613.1| interleukin 17 receptor E isoform 1	coagulation factor IXa	EGR
gi|169179384|ref|XP_001723685.1| PREDICTED: hypothetical protein	coagulation factor IXa	EGR
gi|88758596|ref|NP_000450.2| TEK tyrosine kinase endothelial precursor	coagulation factor IXa	EGR
gi|169202574|ref|XP_001130771.2| PREDICTED: hypothetical protein	coagulation factor IXa	EGR
gi|189083692|ref|NP_001121100.1| fructose-1 6-bisphosphatase 1	coagulation factor IXa	EGR
gi|169213947|ref|XP_001717595.1| PREDICTED: similar to IgGFc-binding protein precursor (FcgammaBP) (Fcgamma-binding protein antigen)	coagulation factor IXa	EGR
gi|169216699|ref|XP_001720802.1| PREDICTED: similar to CXorf2 protein	coagulation factor IXa	EGR
gi|41152506|ref|NP_065173.2| prostaglandin F2 receptor negative regulator	coagulation factor IXa	EGR
gi|23308572|ref|NP_077274.2| leukocyte receptor cluster (LRC) member 4 protein	coagulation factor IXa	EGR
gi|110349721|ref|NP_596870.2| titin isoform novex-3	coagulation factor IXa	EGR
gi|66954681|ref|NP_001019832.1| PRAME family member 13	coagulation factor IXa	EGR
gi|195539349|ref|NP_001124195.1| S-adenosylhomocysteine hydrolase-like 2 isoform d	coagulation factor IXa	EGR
gi|110735406|ref|NP_573438.2| protein tyrosine phosphatase receptor type U isoform 2 precursor	coagulation factor IXa	EGR
gi|156071450|ref|NP_002516.2| nardilysin (N-arginine dibasic convertase) isoform a	coagulation factor IXa	EGR
gi|18641364|ref|NP_563579.1| protein tyrosine phosphatase receptor type C isoform 3 precursor	coagulation factor IXa	EGR
gi|5901940|ref|NP_008823.1| DNA cytosine-5 methyltransferase 3 beta isoform 1	coagulation factor IXa	EGR
gi|169164607|ref|XP_001720891.1| PREDICTED: hypothetical protein	coagulation factor IXa	EGR
gi|16915936|ref|NP_463459.1| mannosyl (alpha-1 3-)-glycoprotein beta-1 4-N-acetylglucosaminyltransferase isoenzyme B isoform 2	coagulation factor IXa	EGR
gi|113422191|ref|XP_001131924.1| PREDICTED: hypothetical protein	coagulation factor IXa	EGR
gi|7657609|ref|NP_055115.1| SEC11-like 1	coagulation factor IXa	EGR
gi|169203536|ref|XP_001716583.1| PREDICTED: hypothetical protein	coagulation factor IXa	EGR
gi|169214331|ref|XP_001721352.1| PREDICTED: similar to lectin galactoside-binding soluble 14	coagulation factor IXa	EGR
gi|27734917|ref|NP_775813.1| mannose-6-phosphate protein p76	coagulation factor IXa	EGR
gi|19743817|ref|NP_391987.1| integrin beta 1 isoform 1C-1 precursor	coagulation factor IXa	EGR
gi|169216701|ref|XP_001720812.1| PREDICTED: hypothetical protein	coagulation factor IXa	EGR
gi|15011941|ref|NP_149082.1| tripartite motif protein TRIM4 isoform beta	coagulation factor IXa	EGR
gi|116295258|ref|NP_002194.2| integrin alpha 2 precursor	coagulation factor IXa	EGR
gi|187607323|ref|NP_751945.2| eukaryotic translation initiation factor 2B subunit 4 delta isoform 1	coagulation factor IXa	EGR
gi|56118219|ref|NP_001007226.1| insulin-like growth factor 2 mRNA binding protein 2 isoform b	coagulation factor IXa	EGR
gi|58218970|ref|NP_775773.2| protease serine 36	coagulation factor IXa	EGR
gi|38569423|ref|NP_942127.1| ATP citrate lyase isoform 2	coagulation factor IXa	EGR
gi|58530886|ref|NP_001561.3| interleukin-1 receptor-associated kinase 2	coagulation factor IXa	EGR
gi|30520314|ref|NP_849154.1| MORN repeat containing 4	coagulation factor IXa	EGR
gi|47078243|ref|NP_997644.1| zinc finger MYND domain containing 11 isoform b	coagulation factor IXa	EGR
gi|24430206|ref|NP_705614.1| interleukin 17 receptor E isoform 2	coagulation factor IXa	EGR
gi|14149999|ref|NP_115641.1| zinc finger MYND-type containing 15	coagulation factor IXa	EGR
gi|21389307|ref|NP_653310.1| pseudouridylate synthase 10	coagulation factor IXa	EGR
gi|93588500|ref|NP_065083.3| angiotensin II receptor-associated protein isoform a	coagulation factor IXa	EGR
gi|169216366|ref|XP_001713970.1| PREDICTED: similar to hCG2045904	coagulation factor IXa	EGR
gi|47716685|ref|NP_079445.1| zinc finger protein 167 isoform 2	coagulation factor IXa	EGR
gi|28373107|ref|NP_777614.1| sarco/endoplasmic reticulum Ca2+ -ATPase isoform d	coagulation factor IXa	EGR
gi|51921273|ref|NP_001004135.1| olfactory receptor family 2 subfamily A member 12	coagulation factor IXa	EGR
gi|7657013|ref|NP_036270.1| apoptosis antagonizing transcription factor	coagulation factor IXa	EGR
gi|86439957|ref|NP_001034461.1| HEPACAM family member 2 isoform 1	coagulation factor IXa	EGR
gi|156071452|ref|NP_001095132.1| nardilysin (N-arginine dibasic convertase) isoform b	coagulation factor IXa	EGR
gi|55953100|ref|NP_064630.2| tubby like protein 4 isoform 1	coagulation factor IXa	EGR
gi|11496971|ref|NP_000823.4| NMDA receptor 1 isoform NR1-1 precursor	coagulation factor IXa	EGR
gi|4826914|ref|NP_005081.1| hypothetical protein LOC100137047-PLA2G4B	coagulation factor IXa	EGR
gi|169201482|ref|XP_001719271.1| PREDICTED: similar to hCG2038970	coagulation factor IXa	EGR
gi|169210910|ref|XP_001725541.1| PREDICTED: similar to NS5ATP13TP1	coagulation factor IXa	EGR
gi|169215079|ref|XP_001724260.1| PREDICTED: hypothetical protein	coagulation factor IXa	EGR
gi|58761546|ref|NP_055828.2| amine oxidase (flavin containing) domain 2 isoform b	coagulation factor IXa	EGR
gi|4507635|ref|NP_003926.1| topoisomerase (DNA) III beta	coagulation factor IXa	EGR
gi|92110019|ref|NP_060410.2| hypothetical protein LOC55672	coagulation factor IXa	EGR
gi|38201675|ref|NP_002990.2| syndecan 4 precursor	coagulation factor IXa	EGR
gi|115527092|ref|NP_077012.2| transmembrane and ubiquitin-like domain containing 2 isoform a	coagulation factor IXa	EGR
gi|148612868|ref|NP_001091966.1| zinc finger protein 419 isoform 7	coagulation factor IXa	EGR
gi|111118972|ref|NP_542412.2| collagen type XI alpha 2 isoform 2 preproprotein	coagulation factor IXa	EGR
gi|149999376|ref|NP_001092301.1| MORN repeat containing 4	coagulation factor IXa	EGR
gi|154354979|ref|NP_036466.2| myosin X	coagulation factor IXa	EGR
gi|4506495|ref|NP_002910.1| regulatory factor X3 isoform a	coagulation factor IXa	EGR
gi|6552337|ref|NP_015562.1| zinc finger FYVE domain containing 9 isoform 2	coagulation factor IXa	EGR
gi|89035605|ref|XP_037557.4| PREDICTED: hypothetical protein LOC23329	coagulation factor IXa	EGR
gi|169211996|ref|XP_001719349.1| PREDICTED: similar to hCG1643808	coagulation factor IXa	EGR
gi|169213563|ref|XP_001726916.1| PREDICTED: hypothetical protein	coagulation factor IXa	EGR
gi|169216036|ref|XP_001726382.1| PREDICTED: tetratricopeptide repeat domain 28	coagulation factor IXa	EGR
gi|16445031|ref|NP_443083.1| StAR-related lipid transfer (START) domain containing 13 isoform gamma	coagulation factor IXa	EGR
gi|55953102|ref|NP_001007467.1| tubby like protein 4 isoform 2	coagulation factor IXa	EGR
gi|108773793|ref|NP_001035810.1| glucose-6-phosphate dehydrogenase isoform b	coagulation factor IXa	EGR
gi|38679971|ref|NP_942134.1| acetyl-Coenzyme A carboxylase alpha isoform 3	coagulation factor IXa	EGR
gi|114842410|ref|NP_055642.3| zinc finger CCCH-type containing 11A	coagulation factor IXa	EGR
gi|14249256|ref|NP_116070.1| SPRY domain containing 5	coagulation factor IXa	EGR
gi|63054822|ref|NP_001017440.1| calneuron 1 isoform 2	coagulation factor IXa	EGR
gi|27477095|ref|NP_758859.1| nuclear receptor binding SET domain protein 1 isoform a	coagulation factor IXa	EGR
gi|113413059|ref|XP_292895.5| PREDICTED: similar to zinc finger protein 135 (clone pHZ-17)	coagulation factor IXa	EGR
gi|115298652|ref|NP_001041638.1| mutY homolog isoform 4	coagulation factor IXa	EGR
gi|169165222|ref|XP_001726212.1| PREDICTED: hypothetical protein	coagulation factor IXa	EGR
gi|24430210|ref|NP_705616.1| interleukin 17 receptor E isoform 1	coagulation factor IXa	EGR
gi|28558975|ref|NP_004259.3| mediator complex subunit 17	coagulation factor IXa	EGR
gi|122937251|ref|NP_001073893.1| jumonji domain containing 3 histone lysine demethylase	coagulation factor IXa	EGR
gi|112382237|ref|NP_663780.2| desmuslin isoform A	coagulation factor IXa	EGR
gi|169171399|ref|XP_001717233.1| PREDICTED: similar to NAC-alpha domain-containing protein 1	coagulation factor IXa	EGR
gi|4502271|ref|NP_000693.1| Na+/K+ -ATPase alpha 2 subunit proprotein	coagulation factor IXa	EGR
gi|4507147|ref|NP_003569.1| acyl-CoA:cholesterol acyltransferase 2	coagulation factor IXa	EGR
gi|4507849|ref|NP_003931.1| ubiquitin specific protease 13 (isopeptidase T-3)	coagulation factor IXa	EGR
gi|169218225|ref|XP_946578.2| PREDICTED: hypothetical protein partial	coagulation factor IXa	EGR
gi|14780900|ref|NP_149046.1| olfactory receptor family 2 subfamily B member 2	coagulation factor IXa	EGR
gi|195976777|ref|NP_001124458.1| dysferlin isoform 3	coagulation factor IXa	EGR
gi|21450729|ref|NP_659450.1| hypothetical protein LOC219833	coagulation factor IXa	EGR
gi|56786155|ref|NP_758957.2| complement component 1 q subcomponent C chain precursor	coagulation factor IXa	EGR
gi|186700625|ref|NP_060465.1| Rab-like GTP-binding protein 1	coagulation factor IXa	EGR
gi|157952215|ref|NP_001103224.1| protein tyrosine phosphatase receptor type B isoform a	coagulation factor IXa	EGR
gi|18034775|ref|NP_057520.2| PHD finger protein 20	coagulation factor IXa	EGR
gi|169167510|ref|XP_001129498.2| PREDICTED: similar to FLJ32921 protein	coagulation factor IXa	EGR
gi|156105693|ref|NP_001032412.2| PPAR-alpha interacting complex protein 285 isoform 1	coagulation factor IXa	EGR
gi|169172046|ref|XP_001714815.1| PREDICTED: hypothetical protein	coagulation factor IXa	EGR
gi|32698688|ref|NP_009105.1| citron	coagulation factor IXa	EGR
gi|150170729|ref|NP_055831.1| microtubule associated serine/threonine kinase 3	coagulation factor IXa	EGR
gi|153792461|ref|NP_001093167.1| radial spoke head 10 homolog B2	coagulation factor IXa	EGR
gi|44890062|ref|NP_919254.2| hypothetical protein LOC91748	coagulation factor IXa	EGR
gi|28372563|ref|NP_777602.1| growth arrest-specific 2 like 3	coagulation factor IXa	EGR
gi|116292174|ref|NP_001013712.2| fidgetin-like 2	coagulation factor IXa	EGR
gi|62912474|ref|NP_001017404.1| leucine-rich repeat-containing G protein-coupled receptor 6 isoform 3	coagulation factor IXa	EGR
gi|4758216|ref|NP_004413.1| dishevelled 2	coagulation factor IXa	EGR
gi|46249406|ref|NP_996816.1| usherin isoform B	coagulation factor IXa	EGR
gi|62632750|ref|NP_055431.1| ATPase class VI type 11B	coagulation factor IXa	EGR
gi|94536852|ref|NP_542789.2| transmembrane cochlear-expressed protein 2	coagulation factor IXa	EGR
gi|118442834|ref|NP_056087.2| RPGRIP1-like isoform a	coagulation factor IXa	EGR
gi|89242128|ref|NP_075462.2| dynein axonemal intermediate polypeptide 2	coagulation factor IXa	EGR
gi|32129212|ref|NP_060280.2| zinc finger protein 434	coagulation factor IXa	EGR
gi|12083581|ref|NP_056007.1| phosphoinositide-specific phospholipase C beta 1 isoform a	coagulation factor IXa	EGR
gi|169166544|ref|XP_001721506.1| PREDICTED: hypothetical protein	coagulation factor IXa	EGR
gi|126090883|ref|NP_001126.2| aggrecan isoform 1 precursor	coagulation factor IXa	EGR
gi|56711322|ref|NP_060233.3| ring finger protein 43	coagulation factor IXa	EGR
gi|13449277|ref|NP_085125.1| cytochrome P450 family 2 subfamily S polypeptide 1	coagulation factor IXa	EGR
gi|169213201|ref|XP_001721290.1| PREDICTED: hypothetical protein	coagulation factor IXa	EGR
gi|7656959|ref|NP_055111.1| calpain 7	coagulation factor IXa	EGR
gi|4502399|ref|NP_001186.1| filensin	coagulation factor IXa	EGR
gi|33636758|ref|NP_112225.2| ring finger protein 146	coagulation factor IXa	EGR
gi|62526029|ref|NP_001014839.1| neurochondrin isoform 1	coagulation factor IXa	EGR
gi|157743267|ref|NP_001099046.1| ankyrin repeat domain 58	coagulation factor IXa	EGR
gi|154689847|ref|NP_055619.2| hypothetical protein LOC9851	coagulation factor IXa	EGR
gi|21450775|ref|NP_659471.1| torsin A interacting protein 2	coagulation factor IXa	EGR
gi|56549666|ref|NP_005772.3| tyrosine kinase non-receptor 2 isoform 1	coagulation factor IXa	EGR
gi|51241788|ref|NP_001003795.1| GTF2I repeat domain containing 2B	coagulation factor IXa	EGR
gi|44917604|ref|NP_065813.1| SLIT-ROBO Rho GTPase activating protein 1	coagulation factor IXa	EGR
gi|75677374|ref|NP_001028289.1| SLIT-ROBO Rho GTPase activating protein 3 isoform b	coagulation factor IXa	EGR
gi|39930351|ref|NP_056036.1| dynamin binding protein	coagulation factor IXa	EGR
gi|4759254|ref|NP_004611.1| TNF receptor-associated factor 6	coagulation factor IXa	EGR
gi|113411515|ref|XP_001132233.1| PREDICTED: hypothetical protein	coagulation factor IXa	EGR
gi|169167514|ref|XP_932740.3| PREDICTED: PR domain containing 6 partial	coagulation factor IXa	EGR
gi|113418190|ref|XP_001132579.1| PREDICTED: hypothetical protein	coagulation factor IXa	EGR
gi|169201651|ref|XP_001714918.1| PREDICTED: hypothetical protein	coagulation factor IXa	EGR
gi|44662821|ref|NP_981967.1| LRRN4 C-terminal like	coagulation factor IXa	EGR
gi|169205216|ref|XP_944752.3| PREDICTED: hypothetical protein	coagulation factor IXa	EGR
gi|166063983|ref|NP_060033.3| interleukin 17 receptor D	coagulation factor IXa	EGR
gi|169209596|ref|XP_001720759.1| PREDICTED: hypothetical protein	coagulation factor IXa	EGR
gi|169210045|ref|XP_001719158.1| PREDICTED: hypothetical protein	coagulation factor IXa	EGR
gi|11559923|ref|NP_071496.1| eukaryotic translation initiation factor 4H isoform 1	coagulation factor IXa	EGR
gi|7305053|ref|NP_038479.1| myoferlin isoform a	coagulation factor IXa	EGR
gi|11545873|ref|NP_071420.1| secreted modular calcium-binding protein 1 isoform 2	coagulation factor IXa	EGR
gi|22027646|ref|NP_570899.1| angiomotin like 1	coagulation factor IXa	EGR
gi|31742490|ref|NP_775807.2| gamma-aminobutyric acid A receptor gamma 1 precursor	coagulation factor IXa	EGR
gi|40548393|ref|NP_037385.2| dickkopf homolog 3 precursor	coagulation factor IXa	EGR
gi|16306500|ref|NP_055817.1| F-box only protein 21 isoform 2	coagulation factor IXa	EGR
gi|27754778|ref|NP_775628.1| ficolin 3 isoform 2 precursor	coagulation factor IXa	EGR
gi|169169475|ref|XP_001719809.1| PREDICTED: hypothetical protein	coagulation factor IXa	EGR
gi|113422336|ref|XP_373497.5| PREDICTED: similar to LOC387763 protein	coagulation factor IXa	EGR
gi|169210636|ref|XP_001732897.1| PREDICTED: similar to LOC23117 protein	coagulation factor IXa	EGR
gi|48255929|ref|NP_057572.5| periphilin 1 isoform 1	coagulation factor IXa	EGR
gi|27262632|ref|NP_006124.1| neural stem cell-derived dendrite regulator	coagulation factor IXa	EGR
gi|12383066|ref|NP_073737.1| axotrophin	coagulation factor IXa	EGR
gi|40807366|ref|NP_071439.3| PP3111 protein	coagulation factor IXa	EGR
gi|32528284|ref|NP_863655.1| acyl-CoA thioesterase 7 isoform hBACHc	coagulation factor IXa	EGR
gi|21362084|ref|NP_073608.2| TBC1 domain family member 15	coagulation factor IXa	EGR
gi|14602439|ref|NP_116572.1| Williams Beuren syndrome chromosome region 14 isoform delta	coagulation factor IXa	EGR
gi|169161739|ref|XP_001720361.1| PREDICTED: similar to hCG1812043	coagulation factor IXa	EGR
gi|169163311|ref|XP_001714498.1| PREDICTED: hypothetical protein	coagulation factor IXa	EGR
gi|33598948|ref|NP_002651.2| phospholipase C gamma 1 isoform a	coagulation factor IXa	EGR
gi|148664190|ref|NP_055148.3| immunoglobulin superfamily member 4D isoform 1	coagulation factor IXa	EGR
gi|169201661|ref|XP_001716113.1| PREDICTED: hypothetical protein	coagulation factor IXa	EGR
gi|50582985|ref|NP_078993.3| multiple C2 domains transmembrane 1 isoform L	coagulation factor IXa	EGR
gi|7657152|ref|NP_055421.1| hect domain and RLD 3	coagulation factor IXa	EGR
gi|122937466|ref|NP_001073978.1| tetraspanin 11	coagulation factor IXa	EGR
gi|58082083|ref|NP_036385.2| transketolase-like 1	coagulation factor IXa	EGR
gi|124249394|ref|NP_001074312.1| glutathione S-transferase theta 2B	coagulation factor IXa	EGR
gi|5032113|ref|NP_005862.1| survival motor neuron domain containing 1	coagulation factor IXa	EGR
gi|22538455|ref|NP_003734.3| nuclear receptor coactivator 1 isoform 1	coagulation factor IXa	EGR
gi|195976821|ref|NP_001123927.1| dysferlin isoform 2	coagulation factor IXa	EGR
gi|169168117|ref|XP_001717511.1| PREDICTED: similar to Protein SMF	coagulation factor IXa	EGR
gi|113421291|ref|XP_001126868.1| PREDICTED: hypothetical protein	coagulation factor IXa	EGR
gi|144953903|ref|NP_060659.3| developmental pluripotency associated 4	coagulation factor IXa	EGR
gi|169209217|ref|XP_001716256.1| PREDICTED: similar to hCG2042704	coagulation factor IXa	EGR
gi|4885217|ref|NP_005227.1| excision repair cross-complementing rodent repair deficiency complementation group 4	coagulation factor IXa	EGR
gi|11342666|ref|NP_004521.1| matrix metalloproteinase 2 isoform a preproprotein	coagulation factor IXa	EGR
gi|169217661|ref|XP_001719896.1| PREDICTED: similar to putative DUX4 protein	coagulation factor IXa	EGR
gi|52218854|ref|NP_001004482.1| olfactory receptor family 13 subfamily C member 5	coagulation factor IXa	EGR
gi|56676391|ref|NP_057031.2| activating signal cointegrator 1 complex subunit 1	coagulation factor IXa	EGR
gi|164519122|ref|NP_037428.3| LGN protein	coagulation factor IXa	EGR
gi|122937416|ref|NP_001073953.1| hypothetical protein LOC85452	coagulation factor IXa	EGR
gi|19923977|ref|NP_612455.1| hypothetical protein LOC115416	coagulation factor IXa	EGR
gi|38373690|ref|NP_057213.2| COP9 signalosome subunit 4	coagulation factor IXa	EGR
gi|169166551|ref|XP_001715861.1| PREDICTED: similar to homeodomain protein Sax2	coagulation factor IXa	EGR
gi|39812181|ref|NP_653278.2| beta(1 6)-N-acetylglucosaminyltransferase V isoform 1	coagulation factor IXa	EGR
gi|40068462|ref|NP_787059.2| AT rich interactive domain 1B (SWI1-like) isoform 3	coagulation factor IXa	EGR
gi|169202590|ref|XP_934797.2| PREDICTED: similar to hCG1795201	coagulation factor IXa	EGR
gi|149944516|ref|NP_659430.1| tet oncogene family member 3	coagulation factor IXa	EGR
gi|169209219|ref|XP_001716274.1| PREDICTED: similar to hCG1812074	coagulation factor IXa	EGR
gi|167860120|ref|NP_001108105.1| phospholipase A2 group IVB	coagulation factor IXa	EGR
gi|133892686|ref|NP_001076593.1| hypothetical protein LOC727830	coagulation factor IXa	EGR
gi|147901383|ref|NP_963887.2| calcium channel voltage-dependent beta 2 subunit isoform 5	coagulation factor IXa	EGR
gi|27734857|ref|NP_775837.1| hypothetical protein LOC253143	coagulation factor IXa	EGR
gi|28373109|ref|NP_777615.1| sarco/endoplasmic reticulum Ca2+ -ATPase isoform b	coagulation factor IXa	EGR
gi|4503951|ref|NP_000153.1| glucokinase isoform 1	coagulation factor IXa	EGR
gi|4758024|ref|NP_004636.1| coilin	coagulation factor IXa	EGR
gi|41872349|ref|NP_958848.1| periphilin 1 isoform 4	coagulation factor IXa	EGR
gi|118026921|ref|NP_079016.2| asparagine-linked glycosylation 9 protein isoform a	coagulation factor IXa	EGR
gi|158508495|ref|NP_932347.2| sex comb on midleg-like 4	coagulation factor IXa	EGR
gi|169213971|ref|XP_001718065.1| PREDICTED: similar to zinc finger protein 541	coagulation factor IXa	EGR
gi|27881494|ref|NP_775082.1| zonadhesin isoform 6	coagulation factor IXa	EGR
gi|45356151|ref|NP_056076.1| non-SMC condensin II complex subunit D3	coagulation factor IXa	EGR
gi|150010673|ref|NP_001012733.2| hypothetical protein LOC414318	coagulation factor IXa	EGR
gi|66348045|ref|NP_057562.3| zinc finger C3HC type 1	coagulation factor IXa	EGR
gi|188595684|ref|NP_066266.3| choline acetyltransferase isoform 1	coagulation factor IXa	EGR
gi|169164623|ref|XP_001720766.1| PREDICTED: hypothetical protein	coagulation factor IXa	EGR
gi|122937454|ref|NP_001073971.1| ovostatin 2	coagulation factor IXa	EGR
gi|26024206|ref|NP_061157.2| hepatocellular carcinoma-associated gene TD26	coagulation factor IXa	EGR
gi|130979214|ref|NP_001075956.1| adrenocortical dysplasia homolog isoform 3	coagulation factor IXa	EGR
gi|17136143|ref|NP_055094.1| olfactomedin related ER localized protein isoform 1	coagulation factor IXa	EGR
[truncated: 58,001 more rows]
