# Supplementary material for: A Sequence and Structure Based Method to Predict Putative Substrates, Functions and Regulatory Networks of Endo Proteases
Source: PLoS One. 2009 May 27;4(5):e5700. doi: 10.1371/journal.pone.0005700 (PMC2683571; doi:10.1371/journal.pone.0005700)
Supplement: Table S4 — Putative Substrates of Human Proteome Queried with Tripeptide (P3P2P1) Motif (4.20 MB PDF) [file pone.0005700.s005.pdf › TABLE S4/April3_HumanProteome_SerineProtease_P3P2P1_PART3.xls]

## Sheet: Serine Protease & Human Protein
Protein Name	Enzyme Name	Cleavage Sequence
gi|27903825|ref|NP_116274.3| APG4 autophagy 4 homolog D	cationic trypsin	GPR
gi|169213235|ref|XP_001716242.1| PREDICTED: hypothetical protein	cationic trypsin	GPR
gi|169216073|ref|XP_001713925.1| PREDICTED: similar to metallophosphoesterase domain containing 1	cationic trypsin	GPR
gi|169216743|ref|XP_001716587.1| PREDICTED: hypothetical protein	cationic trypsin	GPR
gi|19923715|ref|NP_612141.1| interleukin 17D precursor	cationic trypsin	GPR
gi|19923181|ref|NP_003678.2| PDZ and LIM domain 4 isoform 1	cationic trypsin	GPR
gi|4885653|ref|NP_005420.1| vascular endothelial growth factor C preproprotein	cationic trypsin	GPR
gi|15082250|ref|NP_149989.1| coiled-coil domain containing 102A	cationic trypsin	GPR
gi|193788724|ref|NP_001123299.1| calcium channel voltage-dependent L type alpha 1C subunit isoform 2	cationic trypsin	GPR
gi|4504935|ref|NP_002274.1| keratin 85	cationic trypsin	GPR
gi|31543415|ref|NP_443082.2| growth arrest and DNA-damage-inducible gamma interacting protein 1	cationic trypsin	GPR
gi|169160908|ref|XP_001716657.1| PREDICTED: hypothetical protein	cationic trypsin	GPR
gi|4503697|ref|NP_000791.1| fibroblast growth factor 1 (acidic) isoform 1 precursor	cationic trypsin	GPR
gi|126362951|ref|NP_001075106.1| leukocyte immunoglobulin-like receptor subfamily B member 1 isoform 2	cationic trypsin	GPR
gi|41327732|ref|NP_958439.1| epidermal growth factor receptor isoform b precursor	cationic trypsin	GPR
gi|52546691|ref|NP_001005239.1| olfactory receptor family 11 subfamily H member 1	cationic trypsin	GPR
gi|113416994|ref|XP_001131798.1| PREDICTED: hypothetical protein	cationic trypsin	GPR
gi|29893808|ref|NP_536356.3| actin-related protein M2	cationic trypsin	GPR
gi|148728182|ref|NP_569056.3| JAW1-related protein isoform b	cationic trypsin	GPR
gi|169194792|ref|XP_001717162.1| PREDICTED: similar to hCG17919	cationic trypsin	GPR
gi|156119625|ref|NP_002206.2| inter-alpha (globulin) inhibitor H1	cationic trypsin	GPR
gi|169211258|ref|XP_001717524.1| PREDICTED: similar to hCG2036610	cationic trypsin	GPR
gi|169213237|ref|XP_001721675.1| PREDICTED: similar to ATPase Class II type 9B	cationic trypsin	GPR
gi|169213600|ref|XP_001719748.1| PREDICTED: similar to hCG2042165	cationic trypsin	GPR
gi|27502421|ref|NP_758868.1| CD46 antigen complement regulatory protein isoform 13 precursor	cationic trypsin	GPR
gi|13540545|ref|NP_110403.1| Z-DNA binding protein 1	cationic trypsin	GPR
gi|169790837|ref|NP_001116079.1| runt-related transcription factor 1 isoform AML1a	cationic trypsin	GPR
gi|116235462|ref|NP_872362.2| solute carrier family 25 member 45 isoform a	cationic trypsin	GPR
gi|119120888|ref|NP_001073152.1| hypothetical protein LOC57179 isoform b	cationic trypsin	GPR
gi|18426967|ref|NP_550438.1| deoxyguanosine kinase isoform a precursor	cationic trypsin	GPR
gi|197209974|ref|NP_001073991.2| coiled-coil and C2 domain containing 2A isoform a	cationic trypsin	GPR
gi|27734740|ref|NP_775941.1| RGM domain family member B isoform 2 precursor	cationic trypsin	GPR
gi|7661742|ref|NP_054766.1| Leydig cell tumor 10 kDa protein	cationic trypsin	GPR
gi|155723000|ref|NP_115811.2| mixed lineage kinase 4	cationic trypsin	GPR
gi|169163668|ref|XP_001717773.1| PREDICTED: similar to hCG23722	cationic trypsin	GPR
gi|134133244|ref|NP_001077008.1| killer cell immunoglobulin-like receptor three domains short cytoplasmic tail 1	cationic trypsin	GPR
gi|113416996|ref|XP_946054.2| PREDICTED: hypothetical protein	cationic trypsin	GPR
gi|169201702|ref|XP_001718533.1| PREDICTED: hypothetical protein	cationic trypsin	GPR
gi|4502961|ref|NP_000085.1| alpha 1 type VII collagen precursor	cationic trypsin	GPR
gi|169209243|ref|XP_001719922.1| PREDICTED: hypothetical protein	cationic trypsin	GPR
gi|89040598|ref|XP_950835.1| PREDICTED: hypothetical protein isoform 4	cationic trypsin	GPR
gi|169213239|ref|XP_001721774.1| PREDICTED: similar to hCG1645807	cationic trypsin	GPR
gi|113428150|ref|XP_001131914.1| PREDICTED: similar to hCG2001482	cationic trypsin	GPR
gi|148536873|ref|NP_008983.2| NADPH oxidase 1 isoform long	cationic trypsin	GPR
gi|29171711|ref|NP_803134.1| melanoma antigen family B 1	cationic trypsin	GPR
gi|4885469|ref|NP_005354.1| melanoma antigen family A 6	cationic trypsin	GPR
gi|171906559|ref|NP_004749.2| peripheral benzodiazepine receptor-associated protein 1 isoform a	cationic trypsin	GPR
gi|134254450|ref|NP_001077076.1| patched isoform S	cationic trypsin	GPR
gi|16306537|ref|NP_114097.2| cadherin 20 type 2 preproprotein	cationic trypsin	GPR
gi|116734653|ref|NP_001015051.2| runt-related transcription factor 2 isoform b	cationic trypsin	GPR
gi|56682953|ref|NP_004438.3| epidermal growth factor receptor pathway substrate 8	cationic trypsin	GPR
gi|169163670|ref|XP_001717801.1| PREDICTED: hypothetical protein	cationic trypsin	GPR
gi|23943872|ref|NP_073570.1| stromal membrane-associated GTPase-activating protein 2	cationic trypsin	GPR
gi|169169865|ref|XP_001725523.1| PREDICTED: hypothetical protein LOC285754	cationic trypsin	GPR
gi|169173156|ref|XP_001720665.1| PREDICTED: hypothetical protein	cationic trypsin	GPR
gi|11559925|ref|NP_071381.1| X-prolyl aminopeptidase (aminopeptidase P) 3 putative	cationic trypsin	GPR
gi|119395760|ref|NP_001073280.1| diaphanous 1 isoform 2	cationic trypsin	GPR
gi|4557851|ref|NP_000331.1| solute carrier family 2 (facilitated glucose transporter) member 2	cationic trypsin	GPR
gi|169216396|ref|XP_001727045.1| PREDICTED: hypothetical LOC727838	cationic trypsin	GPR
gi|112734867|ref|NP_065099.3| retinitis pigmentosa GTPase regulator interacting protein 1	cationic trypsin	GPR
gi|47458827|ref|NP_689704.3| peptidase M20 domain containing 1	cationic trypsin	GPR
gi|193788728|ref|NP_001123301.1| calcium channel voltage-dependent L type alpha 1C subunit isoform 3	cationic trypsin	GPR
gi|167830433|ref|NP_065916.2| DEAH (Asp-Glu-Ala-His) box polypeptide 36 isoform 1	cationic trypsin	GPR
gi|13994322|ref|NP_114143.1| TBC1 domain family member 10A	cationic trypsin	GPR
gi|57242761|ref|NP_003795.2| receptor (TNFRSF)-interacting serine-threonine kinase 1	cationic trypsin	GPR
gi|51466812|ref|XP_496948.1| PREDICTED: hypothetical protein	cationic trypsin	GPR
gi|169173158|ref|XP_001727022.1| PREDICTED: similar to LOC649305 protein	cationic trypsin	GPR
gi|169202641|ref|XP_001718967.1| PREDICTED: similar to hCG1991759	cationic trypsin	GPR
gi|4758766|ref|NP_004775.1| N-deacetylase/N-sulfotransferase (heparan glucosaminyl) 3	cationic trypsin	GPR
gi|169206319|ref|XP_001714964.1| PREDICTED: hypothetical protein	cationic trypsin	GPR
gi|164565408|ref|NP_073746.2| common-site lymphoma/leukemia guanine nucleotide exchange factor	cationic trypsin	GPR
gi|169209644|ref|XP_001721626.1| PREDICTED: hypothetical protein	cationic trypsin	GPR
gi|169211264|ref|XP_001717592.1| PREDICTED: hypothetical protein	cationic trypsin	GPR
gi|21361699|ref|NP_064511.2| sphingosine kinase 2	cationic trypsin	GPR
gi|15967156|ref|NP_361012.1| SCAN domain containing protein 1	cationic trypsin	GPR
gi|154800457|ref|NP_055962.2| centrosomal protein 68kDa	cationic trypsin	GPR
gi|142976884|ref|NP_056530.2| phospholipase A2 group III precursor	cationic trypsin	GPR
gi|21327701|ref|NP_631961.1| TBP-associated factor 15 isoform 1	cationic trypsin	GPR
gi|193788730|ref|NP_001123302.1| calcium channel voltage-dependent L type alpha 1C subunit isoform 4	cationic trypsin	GPR
gi|12383064|ref|NP_073734.1| fibronectin type III domain containing 4	cationic trypsin	GPR
gi|130978359|ref|NP_001076007.1| tectonic family member 1 isoform 1	cationic trypsin	GPR
gi|8923219|ref|NP_060192.1| TRM1 tRNA methyltransferase 1	cationic trypsin	GPR
gi|4503057|ref|NP_001876.1| crystallin alpha B	cationic trypsin	GPR
gi|46397310|ref|NP_997011.1| polyamine oxidase (exo-N4-amino) isoform 4	cationic trypsin	GPR
gi|113416320|ref|XP_001131923.1| PREDICTED: hypothetical protein	cationic trypsin	GPR
gi|169202643|ref|XP_001718970.1| PREDICTED: similar to hCG1991759	cationic trypsin	GPR
gi|169206322|ref|XP_001720333.1| PREDICTED: similar to hCG30646	cationic trypsin	GPR
gi|169212885|ref|XP_001720670.1| PREDICTED: hypothetical protein	cationic trypsin	GPR
gi|8923712|ref|NP_060947.1| uncharacterized hypothalamus protein HARP11	cationic trypsin	GPR
gi|189083786|ref|NP_001121143.1| leukemia inhibitory factor receptor precursor	cationic trypsin	GPR
gi|4507955|ref|NP_003394.1| YY1 transcription factor	cationic trypsin	GPR
gi|122937269|ref|NP_001073905.1| Wilms tumor 1 interacting protein	cationic trypsin	GPR
gi|62422557|ref|NP_001014832.1| p21-activated kinase 4 isoform 1	cationic trypsin	GPR
gi|62422554|ref|NP_001014831.1| p21-activated kinase 4 isoform 1	cationic trypsin	GPR
gi|115511057|ref|NP_938020.2| hypothetical protein LOC256643	cationic trypsin	GPR
gi|148833513|ref|NP_001092104.1| RNA binding motif protein 47 isoform a	cationic trypsin	GPR
gi|29788985|ref|NP_705933.1| solute carrier family 24 member 4 isoform 2 precursor	cationic trypsin	GPR
gi|41281811|ref|NP_751907.1| NADPH oxidase organizer 1 isoform b	cationic trypsin	GPR
gi|176866318|ref|NP_001116512.1| hypothetical protein LOC646450	cationic trypsin	GPR
gi|48476182|ref|NP_071765.2| roundabout axon guidance receptor homolog 3	cationic trypsin	GPR
gi|165377167|ref|NP_001106997.1| zinc finger protein 276 isoform a	cationic trypsin	GPR
gi|20070197|ref|NP_005207.2| dolichyl-diphosphooligosaccharide-protein glycosyltransferase precursor	cationic trypsin	GPR
gi|190014617|ref|NP_001121697.1| solute carrier family 39 (zinc transporter) member 13 isoform a	cationic trypsin	GPR
gi|154146193|ref|NP_116259.2| splicing factor arginine/serine-rich 130	cationic trypsin	GPR
gi|169206324|ref|XP_001715138.1| PREDICTED: hypothetical protein	cationic trypsin	GPR
gi|169206968|ref|XP_001726496.1| PREDICTED: hypothetical protein	cationic trypsin	GPR
gi|169211709|ref|XP_001714234.1| PREDICTED: similar to hCG1775427	cationic trypsin	GPR
gi|169214752|ref|XP_001718066.1| PREDICTED: hypothetical protein	cationic trypsin	GPR
gi|169215128|ref|XP_001717415.1| PREDICTED: hypothetical protein	cationic trypsin	GPR
gi|4557239|ref|NP_000656.1| acetylcholinesterase isoform E4-E6 precursor	cationic trypsin	GPR
gi|169216751|ref|XP_001127211.2| PREDICTED: similar to hCG1645335	cationic trypsin	GPR
gi|157504499|ref|NP_940873.2| ankyrin repeat domain 47	cationic trypsin	GPR
gi|55743096|ref|NP_066933.1| collagen type XIV alpha 1	cationic trypsin	GPR
gi|46488919|ref|NP_937830.2| astrotactin 2 isoform c	cationic trypsin	GPR
gi|193788732|ref|NP_001123303.1| calcium channel voltage-dependent L type alpha 1C subunit isoform 5	cationic trypsin	GPR
gi|16306550|ref|NP_003935.2| selenium binding protein 1	cationic trypsin	GPR
gi|24415404|ref|NP_055426.1| MDN1 midasin homolog	cationic trypsin	GPR
gi|113411597|ref|XP_496428.3| PREDICTED: similar to hCG2040604	cationic trypsin	GPR
gi|194294532|ref|NP_001123575.1| alpha 1 type XIII collagen isoform 20	cationic trypsin	GPR
gi|169163339|ref|XP_291007.6| PREDICTED: similar to hCG2012694	cationic trypsin	GPR
gi|24308326|ref|NP_115806.1| BR serine/threonine kinase 1	cationic trypsin	GPR
gi|169165645|ref|XP_001723891.1| PREDICTED: hypothetical protein	cationic trypsin	GPR
gi|119220605|ref|NP_005144.2| ubiquitin specific protease 10	cationic trypsin	GPR
gi|169167211|ref|XP_001720708.1| PREDICTED: similar to FRAS1-related extracellular matrix protein 3	cationic trypsin	GPR
gi|28827807|ref|NP_789791.1| NLR family pyrin domain containing 10	cationic trypsin	GPR
gi|37622341|ref|NP_932172.1| zinc finger protein 42 isoform 2	cationic trypsin	GPR
gi|169211711|ref|XP_001714261.1| PREDICTED: hypothetical protein	cationic trypsin	GPR
gi|19743875|ref|NP_000134.2| fumarate hydratase precursor	cationic trypsin	GPR
gi|115387123|ref|NP_149045.3| protocadherin 15 precursor	cationic trypsin	GPR
gi|28212272|ref|NP_777573.1| hypothetical protein LOC161424	cationic trypsin	GPR
gi|11056006|ref|NP_067646.1| kelch-like 12	cationic trypsin	GPR
gi|40068049|ref|NP_060093.3| cyclin M3 isoform 1	cationic trypsin	GPR
gi|41281749|ref|NP_665916.1| zinc finger protein 323 isoform 2	cationic trypsin	GPR
gi|155722994|ref|NP_055932.2| zinc finger CCCH-type containing 3	cationic trypsin	GPR
gi|44680122|ref|NP_976038.1| tripartite motif-containing 7 isoform 1	cationic trypsin	GPR
gi|21264565|ref|NP_006006.3| AT rich interactive domain 1A isoform a	cationic trypsin	GPR
gi|169161184|ref|XP_001714314.1| PREDICTED: hypothetical protein	cationic trypsin	GPR
gi|57634532|ref|NP_055919.1| ATG2 autophagy related 2 homolog A	cationic trypsin	GPR
gi|33598960|ref|NP_000673.2| alpha-2B-adrenergic receptor	cationic trypsin	GPR
gi|126362953|ref|NP_001075107.1| leukocyte immunoglobulin-like receptor subfamily B member 1 isoform 3	cationic trypsin	GPR
gi|18104952|ref|NP_542378.1| T-box 1 isoform C	cationic trypsin	GPR
gi|169170213|ref|XP_001724977.1| PREDICTED: similar to Uncharacterized protein KIAA0087	cationic trypsin	GPR
gi|90193626|ref|NP_057363.3| cadherin 9 type 2 preproprotein	cationic trypsin	GPR
gi|56676379|ref|NP_057088.2| intraflagellar transport 52 homolog	cationic trypsin	GPR
gi|27886651|ref|NP_775115.1| potassium voltage-gated channel subfamily H member 6 isoform 2	cationic trypsin	GPR
gi|169205256|ref|XP_001714505.1| PREDICTED: hypothetical protein	cationic trypsin	GPR
gi|169206328|ref|XP_001715306.1| PREDICTED: hypothetical protein	cationic trypsin	GPR
gi|19923084|ref|NP_612152.1| polycystin-1L1	cationic trypsin	GPR
gi|4885399|ref|NP_005436.1| structural maintenance of chromosomes 3	cationic trypsin	GPR
gi|169216755|ref|XP_001716848.1| PREDICTED: hypothetical protein	cationic trypsin	GPR
gi|22027511|ref|NP_663747.1| cell division cycle associated 4 isoform 14	cationic trypsin	GPR
gi|5454168|ref|NP_006453.1| RanBP-type and C3HC4-type zinc finger containing 1 isoform 1	cationic trypsin	GPR
gi|16753221|ref|NP_067071.1| cadherin 22 precursor	cationic trypsin	GPR
gi|23503299|ref|NP_699190.1| hypothetical protein LOC163154 isoform 2	cationic trypsin	GPR
gi|169163019|ref|XP_001716586.1| PREDICTED: hypothetical protein	cationic trypsin	GPR
gi|46447820|ref|NP_997397.1| differentially expressed in FDCP 8 isoform 1	cationic trypsin	GPR
gi|13435353|ref|NP_076493.1| L1 cell adhesion molecule isoform 2 precursor	cationic trypsin	GPR
gi|169169874|ref|XP_001718349.1| PREDICTED: hypothetical protein	cationic trypsin	GPR
gi|169171035|ref|XP_001715270.1| PREDICTED: hypothetical protein	cationic trypsin	GPR
gi|169172087|ref|XP_001715215.1| PREDICTED: hypothetical protein	cationic trypsin	GPR
gi|156105685|ref|NP_009119.2| ATP-binding cassette sub-family B member 8	cationic trypsin	GPR
gi|130979981|ref|NP_001763.3| CD33 antigen isoform 1 precursor	cationic trypsin	GPR
gi|57163987|ref|NP_055878.1| solute carrier family 8 member 2	cationic trypsin	GPR
gi|169205258|ref|XP_001714511.1| PREDICTED: hypothetical protein	cationic trypsin	GPR
gi|169206972|ref|XP_001726565.1| PREDICTED: hypothetical protein	cationic trypsin	GPR
gi|169214005|ref|XP_001726090.1| PREDICTED: hypothetical protein	cationic trypsin	GPR
gi|37039612|ref|NP_060795.1| hypothetical protein LOC203228 isoform a	cationic trypsin	GPR
gi|37594467|ref|NP_803877.2| nudix (nucleoside diphosphate linked moiety X)-type motif 14	cationic trypsin	GPR
gi|27754773|ref|NP_115796.2| protocadherin 1 isoform 2 precursor	cationic trypsin	GPR
gi|29029627|ref|NP_787064.1| melanoma antigen family A 6	cationic trypsin	GPR
gi|148539870|ref|NP_001091886.1| histone deacetylase 7 isoform d	cationic trypsin	GPR
gi|171906567|ref|NP_077729.1| peripheral benzodiazepine receptor-associated protein 1 isoform b	cationic trypsin	GPR
gi|33359213|ref|NP_000287.2| polycystin 1 isoform 2 precursor	cationic trypsin	GPR
gi|145611430|ref|NP_848693.2| proteasome inhibitor subunit 1	cationic trypsin	GPR
gi|10937869|ref|NP_059107.1| survival of motor neuron 2 centromeric isoform d	cationic trypsin	GPR
gi|7705917|ref|NP_057353.1| lymphoid enhancer-binding factor 1 isoform 1	cationic trypsin	GPR
gi|29789090|ref|NP_061185.1| regulator of chromosome condensation 2	cationic trypsin	GPR
gi|48255909|ref|NP_004600.2| basic helix-loop-helix transcription factor 15	cationic trypsin	GPR
gi|75677325|ref|NP_055053.1| kinase suppressor of ras	cationic trypsin	GPR
gi|142976757|ref|NP_057629.2| immediate early response 5	cationic trypsin	GPR
gi|148536823|ref|NP_001838.2| type IV alpha 6 collagen isoform A precursor	cationic trypsin	GPR
gi|125661045|ref|NP_006855.2| leukocyte immunoglobulin-like receptor subfamily B member 3 isoform 2	cationic trypsin	GPR
gi|22027599|ref|NP_543000.2| alpha 1 type XIII collagen isoform 14	cationic trypsin	GPR
gi|169164650|ref|XP_001716053.1| PREDICTED: hypothetical protein	cationic trypsin	GPR
gi|169165649|ref|XP_001724321.1| PREDICTED: hypothetical protein	cationic trypsin	GPR
gi|5453726|ref|NP_006300.1| leucine rich repeat (in FLII) interacting protein 2 isoform 1	cationic trypsin	GPR
gi|32698692|ref|NP_037505.1| zinc finger DHHC domain containing 8	cationic trypsin	GPR
gi|169207489|ref|XP_001716834.1| PREDICTED: similar to mCG1047978	cationic trypsin	GPR
gi|169209653|ref|XP_001722475.1| PREDICTED: similar to pRbBP-39	cationic trypsin	GPR
gi|169212050|ref|XP_001715000.1| PREDICTED: similar to Rho GTPase-activating protein 23 (Rho-type GTPase-activating protein 23)	cationic trypsin	GPR
gi|169216081|ref|XP_001718835.1| PREDICTED: hypothetical protein	cationic trypsin	GPR
gi|154091334|ref|NP_001093637.1| JAW1-related protein isoform c	cationic trypsin	GPR
gi|58219064|ref|NP_001010846.1| Src homology 2 domain containing E	cationic trypsin	GPR
gi|8393259|ref|NP_036275.1| tuftelin interacting protein 11	cationic trypsin	GPR
gi|130502140|ref|NP_065953.1| hypothetical protein LOC57662 isoform 2	cationic trypsin	GPR
gi|15890086|ref|NP_203699.1| type IV collagen alpha 5 isoform 2 precursor	cationic trypsin	GPR
gi|148747437|ref|NP_060691.2| Mob4B protein	cationic trypsin	GPR
gi|56788370|ref|NP_036587.2| pleckstrin and Sec7 domain containing 4	cationic trypsin	GPR
gi|66934969|ref|NP_004339.3| runt-related transcription factor 2 isoform c	cationic trypsin	GPR
gi|41349443|ref|NP_940905.2| potassium channel subfamily T member 2	cationic trypsin	GPR
gi|169165979|ref|XP_001723336.1| PREDICTED: hypothetical protein	cationic trypsin	GPR
gi|44662807|ref|NP_982249.1| hypothetical protein LOC388407	cationic trypsin	GPR
gi|51944974|ref|NP_001004125.1| tumor suppressor candidate 1	cationic trypsin	GPR
gi|89031073|ref|XP_932179.1| PREDICTED: similar to N-acylsphingosine amidohydrolase (non-lysosomal ceramidase) 2C	cationic trypsin	GPR
gi|4759000|ref|NP_004274.1| RAB3D member RAS oncogene family	cationic trypsin	GPR
gi|110556644|ref|NP_722520.2| zinc finger protein multitype 1	cationic trypsin	GPR
gi|169215413|ref|XP_001726294.1| PREDICTED: similar to Pyridoxal (pyridoxine vitamin B6) kinase	cationic trypsin	GPR
gi|116256354|ref|NP_001837.2| alpha 2 type IV collagen preproprotein	cationic trypsin	GPR
gi|23510413|ref|NP_443180.2| sorting nexin 26	cationic trypsin	GPR
gi|31542768|ref|NP_653286.2| homeodomain interacting protein kinase 4	cationic trypsin	GPR
gi|109240550|ref|NP_001035879.1| paraspeckle protein 1	cationic trypsin	GPR
gi|23238226|ref|NP_689449.1| CDC42 effector protein 1	cationic trypsin	GPR
gi|13540521|ref|NP_110389.1| basic helix-loop-helix domain containing class B 3	cationic trypsin	GPR
gi|15890088|ref|NP_203700.1| type IV collagen alpha 5 isoform 3 precursor	cationic trypsin	GPR
gi|169163347|ref|XP_001719038.1| PREDICTED: similar to GHPS3125	cationic trypsin	GPR
gi|31652244|ref|NP_005641.1| transcription factor 20 isoform 1	cationic trypsin	GPR
gi|169164299|ref|XP_001718102.1| PREDICTED: similar to LYPDC1 protein	cationic trypsin	GPR
gi|62953127|ref|NP_004417.2| polyhomeotic 1-like	cationic trypsin	GPR
gi|169166294|ref|XP_001717222.1| PREDICTED: hypothetical protein	cationic trypsin	GPR
gi|169168819|ref|XP_001726923.1| PREDICTED: hypothetical protein	cationic trypsin	GPR
gi|58331272|ref|NP_078893.2| zinc finger CCHC domain containing 6	cationic trypsin	GPR
gi|169178531|ref|XP_001715636.1| PREDICTED: similar to hCG30082	cationic trypsin	GPR
gi|169214011|ref|XP_001726110.1| PREDICTED: hypothetical protein	cationic trypsin	GPR
gi|13399298|ref|NP_064455.1| immunoglobulin lambda-like polypeptide 1 isoform a precursor	cationic trypsin	GPR
gi|57863281|ref|NP_064545.1| Meis1 myeloid ecotropic viral integration site 1 homolog 3 isoform 1	cationic trypsin	GPR
gi|19923827|ref|NP_065177.2| hypothetical protein LOC57179 isoform a	cationic trypsin	GPR
gi|38570073|ref|NP_115907.2| collagen type XXV alpha 1 isoform 2	cationic trypsin	GPR
gi|20143482|ref|NP_065983.1| melanoma antigen family E 1	cationic trypsin	GPR
gi|20127499|ref|NP_006266.2| arginine/serine-rich splicing factor 6	cationic trypsin	GPR
gi|156616271|ref|NP_694941.2| kinesin family member 19	cationic trypsin	GPR
gi|40255101|ref|NP_689477.2| solute carrier family 39 (zinc transporter) member 13 isoform b	cationic trypsin	GPR
gi|4504739|ref|NP_003483.1| transmembrane protein 187	cationic trypsin	GPR
gi|6005820|ref|NP_009187.1| solute carrier organic anion transporter family member 2B1	cationic trypsin	GPR
gi|169172444|ref|XP_944412.3| PREDICTED: hypothetical protein	cationic trypsin	GPR
gi|33598910|ref|NP_064732.2| activin A type IB receptor isoform b precursor	cationic trypsin	GPR
gi|38016156|ref|NP_060862.2| hypothetical protein LOC55345	cationic trypsin	GPR
gi|169206342|ref|XP_001715616.1| PREDICTED: similar to hCG1774568	cationic trypsin	GPR
gi|170650674|ref|NP_000431.2| phosphodiesterase 6A alpha subunit	cationic trypsin	GPR
gi|41406061|ref|NP_958805.1| MOB1 Mps One Binder kinase activator-like 2C isoform 2	cationic trypsin	GPR
gi|18860849|ref|NP_570712.1| menin isoform 1	cationic trypsin	GPR
gi|42661560|ref|XP_378787.1| PREDICTED: hypothetical protein	cationic trypsin	GPR
gi|5902090|ref|NP_008862.1| solute carrier family 2 (facilitated glucose transporter) member 3	cationic trypsin	GPR
gi|169216086|ref|XP_001719558.1| PREDICTED: hypothetical protein	cationic trypsin	GPR
gi|62750354|ref|NP_954659.1| matrin 3	cationic trypsin	GPR
gi|170932473|ref|NP_689624.2| zinc finger protein 786	cationic trypsin	GPR
gi|89213247|ref|NP_542769.2| intermediate filament family orphan isoform 3	cationic trypsin	GPR
gi|195222732|ref|NP_001124185.1| lymphoid enhancer-binding factor 1 isoform 2	cationic trypsin	GPR
gi|109627650|ref|NP_116243.2| coronin 6	cationic trypsin	GPR
gi|115270970|ref|NP_001041675.1| Mid-1-related chloride channel 1 isoform 1	cationic trypsin	GPR
gi|190343004|ref|NP_058634.3| EGF-containing fibulin-like extracellular matrix protein 2	cationic trypsin	GPR
gi|155722983|ref|NP_057376.2| TNF receptor-associated protein 1	cationic trypsin	GPR
gi|169162742|ref|XP_001719458.1| PREDICTED: hypothetical protein	cationic trypsin	GPR
gi|56550039|ref|NP_005924.2| myeloid/lymphoid or mixed-lineage leukemia (trithorax homolog Drosophila)	cationic trypsin	GPR
gi|41327734|ref|NP_958440.1| epidermal growth factor receptor isoform c precursor	cationic trypsin	GPR
gi|166362740|ref|NP_001983.2| coagulation factor II receptor precursor	cationic trypsin	GPR
gi|169166591|ref|XP_001722779.1| PREDICTED: similar to hCG1640714	cationic trypsin	GPR
gi|58331189|ref|NP_001010927.1| T-cell lymphoma invasion and metastasis 2 isoform b	cationic trypsin	GPR
gi|169173173|ref|XP_001715341.1| PREDICTED: similar to Protein FAM86B2	cationic trypsin	GPR
gi|169205267|ref|XP_001126812.2| PREDICTED: hypothetical protein	cationic trypsin	GPR
gi|113426210|ref|XP_063871.8| PREDICTED: similar to hCG2042536	cationic trypsin	GPR
gi|169211716|ref|XP_001719745.1| PREDICTED: hypothetical protein	cationic trypsin	GPR
gi|169215719|ref|XP_001716135.1| PREDICTED: similar to hCG1646661	cationic trypsin	GPR
gi|169217385|ref|XP_001714313.1| PREDICTED: similar to LOC339742 protein	cationic trypsin	GPR
gi|10337609|ref|NP_066274.1| cancer/testis antigen 2 isoform LAGE-1b	cationic trypsin	GPR
gi|14251215|ref|NP_001721.2| Kruppel-like factor 5	cationic trypsin	GPR
gi|116235466|ref|NP_001070709.1| solute carrier family 25 member 45 isoform b	cationic trypsin	GPR
gi|133922582|ref|NP_060553.4| zinc finger protein 358	cationic trypsin	GPR
gi|109689705|ref|NP_543019.2| hypothetical protein LOC140876	cationic trypsin	GPR
gi|29788987|ref|NP_705934.1| solute carrier family 24 member 4 isoform 3	cationic trypsin	GPR
gi|41406059|ref|NP_660322.2| MOB1 Mps One Binder kinase activator-like 2C isoform 1	cationic trypsin	GPR
gi|13273315|ref|NP_076920.1| homeobox B4	cationic trypsin	GPR
gi|169163030|ref|XP_001716754.1| PREDICTED: hypothetical protein	cationic trypsin	GPR
gi|113415686|ref|XP_373030.3| PREDICTED: similar to hCG2038359	cationic trypsin	GPR
gi|38505272|ref|NP_938192.1| voltage-dependent calcium channel alpha 1G subunit isoform 9	cationic trypsin	GPR
gi|4503811|ref|NP_002024.1| fucosyltransferase 4	cationic trypsin	GPR
gi|149192858|ref|NP_001092255.1| family with sequence similarity 89 member B isoform 1	cationic trypsin	GPR
gi|31542693|ref|NP_116195.2| glycosyltransferase	cationic trypsin	GPR
gi|74271816|ref|NP_002908.1| radical fringe homolog	cationic trypsin	GPR
gi|16445029|ref|NP_443100.1| immunoglobulin superfamily member 8	cationic trypsin	GPR
gi|13489112|ref|NP_055153.1| phosphatidylserine decarboxylase	cationic trypsin	GPR
gi|155030226|ref|NP_477352.2| phosphatidylinositol 4-kinase type 3 alpha isoform 2	cationic trypsin	GPR
gi|4885491|ref|NP_005364.1| myeloproliferative leukemia virus oncogene precursor	cationic trypsin	GPR
gi|4758690|ref|NP_004726.1| leucine rich repeat (in FLII) interacting protein 1	cationic trypsin	GPR
gi|118344456|ref|NP_057085.2| UTP18 small subunit processome component	cationic trypsin	GPR
gi|154146231|ref|NP_115486.1| DMRT-like family A2	cationic trypsin	GPR
gi|156564401|ref|NP_006169.2| N-ethylmaleimide-sensitive factor	cationic trypsin	GPR
gi|27777671|ref|NP_776252.1| keratinocyte associated protein 3	cationic trypsin	GPR
gi|31652242|ref|NP_852469.1| transcription factor 20 isoform 2	cationic trypsin	GPR
gi|169167227|ref|XP_001716403.1| PREDICTED: hypothetical protein	cationic trypsin	GPR
gi|163310743|ref|NP_001106188.1| LIM and calponin homology domains 1 isoform b	cationic trypsin	GPR
gi|38505288|ref|NP_938201.1| voltage-dependent calcium channel alpha 1G subunit isoform 12	cationic trypsin	GPR
gi|169171758|ref|XP_001719630.1| PREDICTED: similar to hCG1647535 isoform 2	cationic trypsin	GPR
gi|4507831|ref|NP_003556.1| unc-51-like kinase 1	cationic trypsin	GPR
gi|169205271|ref|XP_001714801.1| PREDICTED: hypothetical protein	cationic trypsin	GPR
gi|40217801|ref|NP_954575.1| hypothetical protein LOC79864 isoform 2	cationic trypsin	GPR
gi|169209662|ref|XP_001715775.1| PREDICTED: similar to hCG2040195	cationic trypsin	GPR
gi|169210968|ref|XP_001726330.1| PREDICTED: hypothetical protein	cationic trypsin	GPR
gi|169211297|ref|XP_001721633.1| PREDICTED: similar to hCG1995169	cationic trypsin	GPR
gi|89213250|ref|NP_001034759.1| intermediate filament family orphan isoform 4	cationic trypsin	GPR
gi|117606330|ref|NP_659401.2| RNA (guanine-9-) methyltransferase domain containing 3	cationic trypsin	GPR
gi|119120892|ref|NP_001073153.1| hypothetical protein LOC57179 isoform a	cationic trypsin	GPR
gi|91823048|ref|NP_071329.2| kallikrein 14 preproprotein	cationic trypsin	GPR
gi|8923659|ref|NP_060416.1| FK506 binding protein 14 22 kDa	cationic trypsin	GPR
gi|4885363|ref|NP_005306.1| goosecoid homeobox 2	cationic trypsin	GPR
gi|14149629|ref|NP_009197.1| GPN-loop GTPase 1	cationic trypsin	GPR
gi|145580592|ref|NP_689805.3| nesprin-3	cationic trypsin	GPR
gi|169162399|ref|XP_001718058.1| PREDICTED: hypothetical protein	cationic trypsin	GPR
gi|55743104|ref|NP_476507.2| alpha 3 type VI collagen isoform 4 precursor	cationic trypsin	GPR
gi|69354859|ref|NP_001100.2| ADAM metallopeptidase domain 8 precursor	cationic trypsin	GPR
gi|155030232|ref|NP_055204.2| proline glutamic acid and leucine rich protein 1	cationic trypsin	GPR
gi|169165275|ref|XP_001130701.2| PREDICTED: similar to hCG20004	cationic trypsin	GPR
gi|113415691|ref|XP_028217.4| PREDICTED: hypothetical protein	cationic trypsin	GPR
gi|169171760|ref|XP_001719629.1| PREDICTED: similar to hCG1647535 isoform 1	cationic trypsin	GPR
gi|169173178|ref|XP_001720624.1| PREDICTED: similar to hCG1990697	cationic trypsin	GPR
gi|169211313|ref|XP_001721691.1| PREDICTED: hypothetical protein	cationic trypsin	GPR
gi|169214020|ref|XP_001718685.1| PREDICTED: similar to hCG2008618	cationic trypsin	GPR
gi|56090527|ref|NP_001006118.2| RNA binding motif protein Y-linked family 1 member E	cationic trypsin	GPR
gi|150010577|ref|NP_003976.2| tyrosine kinase non-receptor 1	cationic trypsin	GPR
gi|60593054|ref|NP_001012734.1| hypothetical protein LOC494514	cationic trypsin	GPR
gi|5453994|ref|NP_006256.1| RAD21 homolog	cationic trypsin	GPR
gi|47575849|ref|NP_689934.2| docking protein 6	cationic trypsin	GPR
gi|21361734|ref|NP_060461.3| hypothetical protein LOC55683 isoform b	cationic trypsin	GPR
gi|118600979|ref|NP_057565.3| hypothetical protein LOC51531	cationic trypsin	GPR
gi|148612798|ref|NP_659502.2| pellino 3 alpha isoform 1	cationic trypsin	GPR
gi|193083178|ref|NP_067010.3| cytochrome P450 family 4 subfamily F polypeptide 11	cationic trypsin	GPR
gi|126131102|ref|NP_619639.3| fibrocystin isoform 1	cationic trypsin	GPR
gi|93141047|ref|NP_004361.3| collagen type XII alpha 1 long isoform precursor	cationic trypsin	GPR
gi|94538354|ref|NP_004270.2| mitochondrial processing peptidase beta subunit precursor	cationic trypsin	GPR
gi|38570075|ref|NP_942014.1| collagen type XXV alpha 1 isoform 1	cationic trypsin	GPR
gi|126157477|ref|NP_078903.3| hypothetical protein LOC79680	cationic trypsin	GPR
gi|24497618|ref|NP_054828.2| ATPase family AAA domain containing 2	cationic trypsin	GPR
gi|169163354|ref|XP_001714150.1| PREDICTED: hypothetical protein	cationic trypsin	GPR
gi|5174633|ref|NP_006062.1| receptor for egg jelly-like protein precursor	cationic trypsin	GPR
gi|169164658|ref|XP_001716608.1| PREDICTED: hypothetical protein	cationic trypsin	GPR
gi|190684671|ref|NP_055809.2| mitogen-activated protein kinase binding protein 1 isoform a	cationic trypsin	GPR
gi|169171762|ref|XP_001719636.1| PREDICTED: similar to hCG1647535 isoform 2	cationic trypsin	GPR
gi|153791350|ref|NP_001093166.1| replication initiator 1 isoform 1	cationic trypsin	GPR
gi|169202103|ref|XP_001719225.1| PREDICTED: hypothetical protein	cationic trypsin	GPR
gi|56090533|ref|NP_001006120.2| RNA binding motif protein Y-linked family 1 member D	cationic trypsin	GPR
gi|130980072|ref|NP_001076087.1| CD33 antigen isoform 2 precursor	cationic trypsin	GPR
gi|154240686|ref|NP_060821.3| FYVE RhoGEF and PH domain containing 6	cationic trypsin	GPR
gi|169209666|ref|XP_001715811.1| PREDICTED: hypothetical protein	cationic trypsin	GPR
gi|169214770|ref|XP_001713991.1| PREDICTED: similar to hCG2018924	cationic trypsin	GPR
gi|153792298|ref|NP_001008496.2| piwi-like 3	cationic trypsin	GPR
gi|157785645|ref|NP_005867.3| SPEG complex locus	cationic trypsin	GPR
gi|56788356|ref|NP_001008697.1| tuftelin interacting protein 11	cationic trypsin	GPR
gi|33620745|ref|NP_056969.2| pre-mRNA cleavage complex II protein Pcf11	cationic trypsin	GPR
gi|169658367|ref|NP_001073988.2| BAH domain and coiled-coil containing 1	cationic trypsin	GPR
gi|125661043|ref|NP_001074919.1| leukocyte immunoglobulin-like receptor subfamily B member 3 isoform 1	cationic trypsin	GPR
gi|169160923|ref|XP_001721513.1| PREDICTED: hypothetical protein	cationic trypsin	GPR
gi|27734905|ref|NP_775816.1| chromosome 2 open reading frame 13	cationic trypsin	GPR
gi|169162099|ref|XP_001717359.1| PREDICTED: hypothetical protein	cationic trypsin	GPR
gi|169171764|ref|XP_001719635.1| PREDICTED: similar to hCG1647535 isoform 1	cationic trypsin	GPR
gi|16936520|ref|NP_079492.2| wingless-type MMTV integration site family member 10A precursor	cationic trypsin	GPR
gi|169173182|ref|XP_001715447.1| PREDICTED: hypothetical protein	cationic trypsin	GPR
gi|169205277|ref|XP_001127563.2| PREDICTED: hypothetical protein	cationic trypsin	GPR
gi|53988385|ref|NP_116035.5| tweety 2 isoform 1	cationic trypsin	GPR
gi|169208395|ref|XP_001715649.1| PREDICTED: hypothetical protein partial	cationic trypsin	GPR
gi|169214023|ref|XP_001718757.1| PREDICTED: hypothetical protein	cationic trypsin	GPR
gi|169215728|ref|XP_001721999.1| PREDICTED: similar to PIK4CA variant protein	cationic trypsin	GPR
gi|169216772|ref|XP_001721845.1| PREDICTED: hypothetical protein	cationic trypsin	GPR
gi|59853425|ref|NP_060704.2| dudulin 2 isoform b	cationic trypsin	GPR
gi|31377560|ref|NP_694988.2| hypothetical protein LOC254427	cationic trypsin	GPR
gi|169234787|ref|NP_001108488.1| hypothetical protein LOC55683 isoform a	cationic trypsin	GPR
gi|122937398|ref|NP_001073932.1| dynein cytoplasmic 2 heavy chain 1	cationic trypsin	GPR
gi|126131104|ref|NP_733842.2| fibrocystin isoform 2	cationic trypsin	GPR
gi|33469929|ref|NP_689616.2| EGF-like fibronectin type III and laminin G domains isoform 1	cationic trypsin	GPR
gi|58331146|ref|NP_001009944.1| polycystin 1 isoform 1 precursor	cationic trypsin	GPR
gi|19923669|ref|NP_005056.3| sel-1 suppressor of lin-12-like	cationic trypsin	GPR
gi|169165280|ref|XP_001718018.1| PREDICTED: hypothetical protein	cationic trypsin	GPR
gi|116734710|ref|NP_001080.2| ATP-binding cassette sub-family A member 3	cationic trypsin	GPR
gi|169173184|ref|XP_001715475.1| PREDICTED: hypothetical protein	cationic trypsin	GPR
gi|21361077|ref|NP_066919.2| calcium channel voltage-dependent T type alpha 1I subunit isoform a	cationic trypsin	GPR
gi|116089333|ref|NP_689588.2| kelch domain containing 7A	cationic trypsin	GPR
gi|169207505|ref|XP_001724351.1| PREDICTED: hypothetical protein	cationic trypsin	GPR
gi|19743865|ref|NP_579808.1| Fc alpha receptor isoform f	cationic trypsin	GPR
gi|170763493|ref|NP_620591.3| tumor-suppressing subtransferable candidate 6	cationic trypsin	GPR
gi|56699471|ref|NP_001008572.1| tubulin tyrosine ligase-like family member 1 isoform b	cationic trypsin	GPR
gi|4505891|ref|NP_001075.1| procollagen-lysine 2-oxoglutarate 5-dioxygenase 3 precursor	cationic trypsin	GPR
gi|4503509|ref|NP_003741.1| eukaryotic translation initiation factor 3 subunit 10 theta 150/170kDa	cationic trypsin	GPR
gi|41281828|ref|NP_751908.1| NADPH oxidase organizer 1 isoform c	cationic trypsin	GPR
gi|47132529|ref|NP_005409.3| suppression of tumorigenicity 5 isoform 1	cationic trypsin	GPR
gi|41281425|ref|NP_055467.2| importin 13	cationic trypsin	GPR
gi|22027601|ref|NP_543001.2| alpha 1 type XIII collagen isoform 15	cationic trypsin	GPR
gi|42560227|ref|NP_005340.2| recombining binding protein suppressor of hairless isoform 1	cationic trypsin	GPR
gi|56237021|ref|NP_115823.3| fibrillin 3 precursor	cationic trypsin	GPR
gi|38373673|ref|NP_055073.2| synaptonemal complex protein 2	cationic trypsin	GPR
gi|112181171|ref|NP_689612.2| transmembrane protein 155	cationic trypsin	GPR
gi|113424707|ref|XP_001134351.1| PREDICTED: hypothetical protein	cationic trypsin	GPR
gi|61835172|ref|NP_001013457.1| fragile X mental retardation-related protein 1 isoform c	cationic trypsin	GPR
gi|169209671|ref|XP_001722243.1| PREDICTED: hypothetical protein	cationic trypsin	GPR
gi|22547180|ref|NP_671737.1| transient receptor potential cation channel subfamily V member 4 isoform b	cationic trypsin	GPR
gi|56699473|ref|NP_006289.2| zinc finger protein 192	cationic trypsin	GPR
gi|4503249|ref|NP_003463.1| DEK oncogene	cationic trypsin	GPR
gi|150170701|ref|NP_001013684.2| hypothetical protein LOC391343	cationic trypsin	GPR
gi|71999151|ref|NP_478113.2| sperm associated antigen 11B isoform B precursor	cationic trypsin	GPR
gi|23592238|ref|NP_703150.1| glucose transporter 14	cationic trypsin	GPR
gi|151101292|ref|NP_110382.3| thioredoxin domain containing 1	cationic trypsin	GPR
gi|7705753|ref|NP_057075.1| complement component 1 q subcomponent A chain precursor	cationic trypsin	GPR
gi|20336186|ref|NP_612195.1| paired basic amino acid cleaving system 4 isoform c preproprotein	cationic trypsin	GPR
gi|31317231|ref|NP_851939.1| FK506-binding protein 7 precursor	cationic trypsin	GPR
gi|13435397|ref|NP_077084.1| PHD finger protein 1 isoform b	cationic trypsin	GPR
gi|95147335|ref|NP_002214.2| inositol 1 4 5-triphosphate receptor type 2	cationic trypsin	GPR
gi|34452732|ref|NP_065871.2| PREX1 protein	cationic trypsin	GPR
gi|22027565|ref|NP_005194.3| alpha 1 type XIII collagen isoform 1	cationic trypsin	GPR
gi|169163037|ref|XP_001717314.1| PREDICTED: hypothetical protein	cationic trypsin	GPR
gi|169163362|ref|XP_001714437.1| PREDICTED: hypothetical protein LOC151176	cationic trypsin	GPR
gi|126362957|ref|NP_001075108.1| leukocyte immunoglobulin-like receptor subfamily B member 1 isoform 4	cationic trypsin	GPR
gi|197276661|ref|NP_006183.2| paired box 1	cationic trypsin	GPR
gi|169179714|ref|XP_001723511.1| PREDICTED: similar to hCG1811779	cationic trypsin	GPR
gi|169181246|ref|XP_001717689.1| PREDICTED: hypothetical protein	cationic trypsin	GPR
gi|169202663|ref|XP_001720077.1| PREDICTED: similar to hCG1991759	cationic trypsin	GPR
gi|169207509|ref|XP_001717250.1| PREDICTED: similar to hCG1802417	cationic trypsin	GPR
gi|169209269|ref|XP_001714753.1| PREDICTED: hypothetical protein	cationic trypsin	GPR
gi|117938295|ref|NP_001070995.1| jerky isoform b	cationic trypsin	GPR
gi|66932888|ref|NP_060869.2| vanin 3 isoform 1 precursor	cationic trypsin	GPR
gi|41151619|ref|XP_373340.1| PREDICTED: similar to melanoma antigen family B 6	cationic trypsin	GPR
gi|22035609|ref|NP_663613.1| oxysterol-binding protein-like protein 5 isoform b	cationic trypsin	GPR
gi|150170699|ref|NP_056471.1| kinesin family member 26A	cationic trypsin	GPR
gi|4505807|ref|NP_002641.1| phosphatidylinositol 4-kinase type 3 alpha isoform 1	cationic trypsin	GPR
gi|196115147|ref|NP_001124488.1| CDKN1A interacting zinc finger protein 1 isoform 1	cationic trypsin	GPR
gi|17388799|ref|NP_490647.1| DnaJ (Hsp40) homolog subfamily B member 6 isoform a	cationic trypsin	GPR
gi|40805856|ref|NP_954874.1| thrombospondin type I domain containing 3 isoform 2	cationic trypsin	GPR
gi|31563330|ref|NP_006729.4| A-kinase anchor protein 13 isoform 1	cationic trypsin	GPR
gi|23592228|ref|NP_703149.1| extraembryonic spermatogenesis homeobox 1-like	cationic trypsin	GPR
gi|31317249|ref|NP_852004.1| interleukin 6 receptor isoform 2 precursor	cationic trypsin	GPR
gi|30089940|ref|NP_005886.2| Golgi autoantigen golgin subfamily a 3	cationic trypsin	GPR
gi|113414013|ref|XP_941337.2| PREDICTED: similar to hCG2014503	cationic trypsin	GPR
gi|169172108|ref|XP_001721094.1| PREDICTED: hypothetical protein	cationic trypsin	GPR
gi|169203196|ref|XP_001714419.1| PREDICTED: hypothetical protein	cationic trypsin	GPR
gi|169204285|ref|XP_001715928.1| PREDICTED: hypothetical protein	cationic trypsin	GPR
gi|158138507|ref|NP_001103361.1| mitogen-activated protein kinase 3 isoform 3	cationic trypsin	GPR
gi|4826880|ref|NP_005006.1| oxidase (cytochrome c) assembly 1-like	cationic trypsin	GPR
gi|14149675|ref|NP_056050.1| cleavage stimulation factor 3' pre-RNA subunit 2 64kDa tau variant	cationic trypsin	GPR
gi|151101459|ref|NP_055746.3| SAPS domain family member 1	cationic trypsin	GPR
gi|55742689|ref|NP_689619.1| actin filament associated protein 1-like 1	cationic trypsin	GPR
gi|25777608|ref|NP_078894.2| NLR family member X1 isoform 1	cationic trypsin	GPR
gi|157266285|ref|NP_001096133.1| hypothetical protein LOC728936	cationic trypsin	GPR
gi|55770900|ref|NP_060791.3| BRIX	cationic trypsin	GPR
gi|169162410|ref|XP_001718261.1| PREDICTED: hypothetical protein	cationic trypsin	GPR
gi|41327736|ref|NP_958441.1| epidermal growth factor receptor isoform d precursor	cationic trypsin	GPR
gi|21955158|ref|NP_663745.1| phorbolin 1	cationic trypsin	GPR
gi|187829418|ref|NP_079368.3| ATH1 acid trehalase-like 1	cationic trypsin	GPR
gi|31324547|ref|NP_056308.2| ankyrin repeat domain 25	cationic trypsin	GPR
gi|169206362|ref|XP_001715895.1| PREDICTED: hypothetical protein	cationic trypsin	GPR
gi|113426231|ref|XP_001126835.1| PREDICTED: hypothetical protein LOC283860	cationic trypsin	GPR
gi|169211326|ref|XP_001715600.1| PREDICTED: hypothetical protein	cationic trypsin	GPR
gi|169213633|ref|XP_001726549.1| PREDICTED: hypothetical protein	cationic trypsin	GPR
gi|157426860|ref|NP_001098718.1| transmembrane channel-like 5 isoform a	cationic trypsin	GPR
gi|8923374|ref|NP_060273.1| dihydrouridine synthase 2-like SMM1 homolog	cationic trypsin	GPR
gi|20149693|ref|NP_079405.2| fuzzy homolog	cationic trypsin	GPR
gi|7662238|ref|NP_055792.1| apoptotic chromatin condensation inducer 1	cationic trypsin	GPR
gi|21687252|ref|NP_660331.1| zinc finger protein 296	cationic trypsin	GPR
gi|194354001|ref|NP_001123889.1| solute carrier family 8 member 3 isoform G	cationic trypsin	GPR
gi|15487670|ref|NP_006353.2| nuclear RNA export factor 1 isoform 1	cationic trypsin	GPR
gi|68448528|ref|NP_001020361.1| mesothelin-like	cationic trypsin	GPR
gi|169162412|ref|XP_001718274.1| PREDICTED: similar to hCG2040604	cationic trypsin	GPR
gi|72534652|ref|NP_001026850.1| runt-related transcription factor 3 isoform 1	cationic trypsin	GPR
gi|56786157|ref|NP_031374.2| activating transcription factor 6	cationic trypsin	GPR
gi|4503415|ref|NP_003575.1| dual specificity phosphatase 11	cationic trypsin	GPR
gi|190684677|ref|NP_001122080.1| mitogen-activated protein kinase binding protein 1 isoform b	cationic trypsin	GPR
gi|169172822|ref|XP_001721727.1| PREDICTED: similar to hCG1990697	cationic trypsin	GPR
gi|4505991|ref|NP_000934.1| peptidylprolyl isomerase C	cationic trypsin	GPR
gi|169208800|ref|XP_001724335.1| PREDICTED: hypothetical protein	cationic trypsin	GPR
gi|80861463|ref|NP_001030333.1| proopiomelanocortin preproprotein	cationic trypsin	GPR
gi|169213267|ref|XP_001719619.1| PREDICTED: hypothetical protein	cationic trypsin	GPR
gi|155969707|ref|NP_004960.2| insulysin	cationic trypsin	GPR
gi|46255043|ref|NP_996846.1| retinoic acid receptor responder (tazarotene induced) 1 isoform 1	cationic trypsin	GPR
gi|5174715|ref|NP_005988.1| transcription factor-like 1	cationic trypsin	GPR
gi|32140760|ref|NP_116277.2| collagen type XXVII alpha 1	cationic trypsin	GPR
gi|18490978|ref|NP_542768.1| intermediate filament family orphan isoform 2	cationic trypsin	GPR
gi|12707558|ref|NP_068830.1| gamma-aminobutyric acid (GABA) A receptor epsilon isoform 2	cationic trypsin	GPR
gi|155969693|ref|NP_689585.3| myomesin family member 3	cationic trypsin	GPR
gi|93141049|ref|NP_542376.2| collagen type XII alpha 1 short isoform precursor	cationic trypsin	GPR
gi|27477138|ref|NP_078901.3| zinc finger antiviral protein isoform 2	cationic trypsin	GPR
gi|169160932|ref|XP_001722297.1| PREDICTED: similar to surface antigen BspA-like	cationic trypsin	GPR
gi|169161204|ref|XP_932461.3| PREDICTED: similar to BTB (POZ) domain containing 14A	cationic trypsin	GPR
gi|4504545|ref|NP_000862.1| 5-hydroxytryptamine (serotonin) receptor 6	cationic trypsin	GPR
gi|193211616|ref|NP_003625.2| nipsnap homolog 1	cationic trypsin	GPR
gi|88981355|ref|XP_945675.1| PREDICTED: hypothetical protein	cationic trypsin	GPR
gi|169169900|ref|XP_001714541.1| PREDICTED: hypothetical protein	cationic trypsin	GPR
gi|187608784|ref|NP_009198.4| transmembrane channel-like 6	cationic trypsin	GPR
gi|95091988|ref|NP_006116.2| Rho GTPase activating protein 6 isoform 3	cationic trypsin	GPR
gi|4505081|ref|NP_002355.1| melanoma antigen family B 2	cationic trypsin	GPR
gi|22027509|ref|NP_060425.2| cell division cycle associated 4 isoform 13	cationic trypsin	GPR
gi|169216432|ref|XP_001715735.1| PREDICTED: hypothetical protein	cationic trypsin	GPR
gi|21389605|ref|NP_653298.1| hypothetical protein LOC148523	cationic trypsin	GPR
gi|40805823|ref|NP_690848.1| collagen type XXII alpha 1	cationic trypsin	GPR
gi|62868217|ref|NP_001017402.1| laminin beta 3 precursor	cationic trypsin	GPR
gi|33354285|ref|NP_006201.1| paternally expressed 3	cationic trypsin	GPR
gi|99028871|ref|NP_001035754.1| PPAN-P2RY11 protein	cationic trypsin	GPR
gi|25121980|ref|NP_277045.1| dispatched B	cationic trypsin	GPR
gi|169164007|ref|XP_001718765.1| PREDICTED: hypothetical protein	cationic trypsin	GPR
gi|15147335|ref|NP_066018.1| nuclear receptor coactivator 5	cationic trypsin	GPR
gi|14149742|ref|NP_065949.1| coiled-coil transcriptional coactivator	cationic trypsin	GPR
gi|19924105|ref|NP_003481.2| synapsin III isoform IIIa	cationic trypsin	GPR
gi|169212070|ref|XP_001725701.1| PREDICTED: similar to hCG27965	cationic trypsin	GPR
gi|169213638|ref|XP_001719334.1| PREDICTED: hypothetical protein LOC80164	cationic trypsin	GPR
gi|42516563|ref|NP_079352.2| UDP-glucuronate decarboxylase 1	cationic trypsin	GPR
gi|130492454|ref|NP_055989.1| zinc finger RNA binding protein 2	cationic trypsin	GPR
gi|13129010|ref|NP_076952.1| nudix -type motif 9 isoform a	cationic trypsin	GPR
gi|73695936|ref|NP_620596.2| ADAM metallopeptidase with thrombospondin type 1 motif 13 isoform 2 preproprotein	cationic trypsin	GPR
gi|4505085|ref|NP_002358.1| melanoma antigen family B 4	cationic trypsin	GPR
gi|78711820|ref|NP_001030588.1| succinate dehydrogenase complex subunit C isoform 2 precursor	cationic trypsin	GPR
gi|33589824|ref|NP_006560.2| cell growth regulator with EF-hand domain 1	cationic trypsin	GPR
gi|18702327|ref|NP_570969.1| hypothetical protein LOC153745	cationic trypsin	GPR
gi|77798169|ref|NP_001030013.1| inositol 1 4 5-triphosphate receptor interacting protein-like 2	cationic trypsin	GPR
gi|190684679|ref|NP_787067.2| hypothetical protein LOC126074	cationic trypsin	GPR
gi|197276668|ref|NP_940974.2| spermatogenesis and centriole associated 1 isoform 1	cationic trypsin	GPR
gi|169172117|ref|XP_001721142.1| PREDICTED: hypothetical protein	cationic trypsin	GPR
gi|71979663|ref|NP_004481.2| growth factor receptor-bound protein 14	cationic trypsin	GPR
gi|15812178|ref|NP_008818.3| zinc finger protein 36 C3H type-like 2	cationic trypsin	GPR
gi|148839342|ref|NP_065862.1| hypothetical protein LOC57571	cationic trypsin	GPR
gi|189217917|ref|NP_775829.2| FYVE RhoGEF and PH domain containing 2	cationic trypsin	GPR
gi|169210373|ref|XP_001722701.1| PREDICTED: hypothetical protein	cationic trypsin	GPR
gi|169216786|ref|XP_933333.3| PREDICTED: similar to LOC389906 protein	cationic trypsin	GPR
gi|56549145|ref|NP_878919.2| dudulin 2 isoform a	cationic trypsin	GPR
gi|4506457|ref|NP_002893.1| reticulocalbin 2 EF-hand calcium binding domain	cationic trypsin	GPR
gi|33469931|ref|NP_877950.1| EGF-like fibronectin type III and laminin G domains isoform 2	cationic trypsin	GPR
gi|110227629|ref|NP_060900.2| translin-associated factor X interacting protein 1	cationic trypsin	GPR
gi|110815815|ref|NP_060208.2| centlein isoform 1	cationic trypsin	GPR
gi|38788416|ref|NP_005550.2| laminin alpha 1 precursor	cationic trypsin	GPR
gi|53832009|ref|NP_066921.2| calcium channel voltage-dependent T type alpha 1H subunit isoform a	cationic trypsin	GPR
gi|32528295|ref|NP_004746.2| ribosomal protein S6 kinase 90kDa polypeptide 5 isoform a	cationic trypsin	GPR
gi|113413249|ref|XP_001132160.1| PREDICTED: similar to RIKEN cDNA C230030N03	cationic trypsin	GPR
gi|169164666|ref|XP_001126190.2| PREDICTED: similar to RIKEN cDNA C230030N03	cationic trypsin	GPR
gi|197276670|ref|NP_001127846.1| spermatogenesis and centriole associated 1 isoform 2	cationic trypsin	GPR
gi|169178647|ref|XP_001722813.1| PREDICTED: hypothetical protein	cationic trypsin	GPR
gi|169181259|ref|XP_001717965.1| PREDICTED: hypothetical protein	cationic trypsin	GPR
gi|70780381|ref|NP_443072.3| bruno-like 6 RNA binding protein	cationic trypsin	GPR
gi|169203605|ref|XP_001726028.1| PREDICTED: hypothetical protein	cationic trypsin	GPR
gi|169204294|ref|XP_001129658.2| PREDICTED: similar to hCG2045644	cationic trypsin	GPR
gi|169207003|ref|XP_001716792.1| PREDICTED: hypothetical protein	cationic trypsin	GPR
gi|18860851|ref|NP_570713.1| menin isoform 1	cationic trypsin	GPR
gi|50233789|ref|NP_758965.1| cancer/testis antigen 2 isoform LAGE-1a	cationic trypsin	GPR
gi|50593008|ref|NP_071435.2| transmembrane BAX inhibitor motif containing 1	cationic trypsin	GPR
gi|169171474|ref|XP_001715125.1| PREDICTED: hypothetical protein	cationic trypsin	GPR
gi|22749325|ref|NP_689865.1| zinc finger protein 553	cationic trypsin	GPR
gi|195947372|ref|NP_003268.2| claudin 5	cationic trypsin	GPR
gi|169207005|ref|XP_001716948.1| PREDICTED: kelch-like 33	cationic trypsin	GPR
gi|55741473|ref|NP_065811.1| HECT C2 and WW domain containing E3 ubiquitin protein ligase 2	cationic trypsin	GPR
gi|169208808|ref|XP_001717557.1| PREDICTED: similar to StAR-related lipid transfer protein 9 (StARD9) (START domain-containing protein 9)	cationic trypsin	GPR
gi|110611235|ref|NP_085059.2| alpha 1 type XVIII collagen isoform 1 precursor	cationic trypsin	GPR
gi|169216789|ref|XP_001715829.1| PREDICTED: similar to LOC389906 protein	cationic trypsin	GPR
gi|21361684|ref|NP_060495.2| G patch domain containing 1	cationic trypsin	GPR
gi|90652855|ref|NP_940931.2| EF-hand calcium binding domain 5	cationic trypsin	GPR
gi|125628665|ref|NP_001013002.2| hypothetical protein LOC388284	cationic trypsin	GPR
gi|5454084|ref|NP_006406.1| serine palmitoyltransferase subunit 1 isoform a	cationic trypsin	GPR
gi|118600981|ref|NP_116165.1| jumonji domain containing 1C isoform a	cationic trypsin	GPR
gi|98986464|ref|NP_006818.3| transmembrane emp24 domain-containing protein 10 precursor	cationic trypsin	GPR
gi|27477109|ref|NP_113671.3| itchy homolog E3 ubiquitin protein ligase	cationic trypsin	GPR
gi|109891938|ref|NP_001035951.1| disks large-associated protein 4 isoform c	cationic trypsin	GPR
gi|54312078|ref|NP_055732.2| netrin G1 isoform 3	cationic trypsin	GPR
gi|7661946|ref|NP_054721.1| IKK-related kinase epsilon	cationic trypsin	GPR
gi|16306489|ref|NP_004352.2| cadherin 7 type 2 preproprotein	cationic trypsin	GPR
gi|21955170|ref|NP_663768.1| single stranded DNA binding protein 3 isoform a	cationic trypsin	GPR
gi|169167253|ref|XP_001713916.1| PREDICTED: similar to tubulin beta polypeptide 4 member Q	cationic trypsin	GPR
gi|88982429|ref|XP_497352.2| PREDICTED: hypothetical protein	cationic trypsin	GPR
gi|169167873|ref|XP_001720948.1| PREDICTED: hypothetical protein	cationic trypsin	GPR
gi|52426756|ref|NP_065919.2| dipeptidyl peptidase 10 isoform long	cationic trypsin	GPR
gi|169170248|ref|XP_001726303.1| PREDICTED: hypothetical protein	cationic trypsin	GPR
gi|169171069|ref|XP_001724910.1| PREDICTED: hypothetical protein	cationic trypsin	GPR
gi|38348236|ref|NP_940860.1| zinc finger protein 497	cationic trypsin	GPR
gi|169178650|ref|XP_001723083.1| PREDICTED: hypothetical protein	cationic trypsin	GPR
gi|197333753|ref|NP_631918.2| diacylglycerol lipase beta	cationic trypsin	GPR
gi|115430237|ref|NP_066022.2| spectrin beta non-erythrocytic 4 isoform sigma1	cationic trypsin	GPR
gi|22547184|ref|NP_067638.3| transient receptor potential cation channel subfamily V member 4 isoform a	cationic trypsin	GPR
gi|19923167|ref|NP_003311.2| tubby isoform a	cationic trypsin	GPR
gi|155969701|ref|NP_919288.2| espin-like	cationic trypsin	GPR
gi|113428768|ref|XP_001134326.1| PREDICTED: hypothetical protein	cationic trypsin	GPR
gi|169215733|ref|XP_001722112.1| PREDICTED: hypothetical protein	cationic trypsin	GPR
gi|5902102|ref|NP_008869.1| small nuclear ribonucleoprotein D1 polypeptide 16kDa	cationic trypsin	GPR
gi|4503213|ref|NP_000776.1| cytochrome P450 family 27 subfamily B polypeptide 1	cationic trypsin	GPR
gi|150170670|ref|NP_055325.2| piccolo isoform 2	cationic trypsin	GPR
gi|7710129|ref|NP_006141.2| LIM domain only 6	cationic trypsin	GPR
gi|113411876|ref|XP_001126091.1| PREDICTED: hypothetical protein	cationic trypsin	GPR
gi|29725609|ref|NP_005219.2| epidermal growth factor receptor isoform a precursor	cationic trypsin	GPR
gi|169167578|ref|XP_001715420.1| PREDICTED: hypothetical protein	cationic trypsin	GPR
gi|169178652|ref|XP_001723136.1| PREDICTED: hypothetical protein	cationic trypsin	GPR
gi|42766424|ref|NP_976248.1| hypothetical protein LOC389119	cationic trypsin	GPR
gi|169203611|ref|XP_001726184.1| PREDICTED: hypothetical protein	cationic trypsin	GPR
gi|28559088|ref|NP_000417.2| laminin alpha 2 subunit isoform a precursor	cationic trypsin	GPR
gi|169209286|ref|XP_001714910.1| PREDICTED: hypothetical protein	cationic trypsin	GPR
gi|169212078|ref|XP_001718217.1| PREDICTED: similar to hCG1775427	cationic trypsin	GPR
gi|169214778|ref|XP_001714339.1| PREDICTED: similar to hCG2036654	cationic trypsin	GPR
gi|122937512|ref|NP_001073996.1| myosin VIIB	cationic trypsin	GPR
gi|21361282|ref|NP_005617.2| splicing factor arginine/serine-rich 4	cationic trypsin	GPR
gi|149944604|ref|NP_065792.1| hypothetical protein LOC57501	cationic trypsin	GPR
gi|125625324|ref|NP_001074960.1| nuclear RNA export factor 1 isoform 2	cationic trypsin	GPR
gi|4504993|ref|NP_002301.1| leukemia inhibitory factor receptor precursor	cationic trypsin	GPR
gi|61835164|ref|NP_001013456.1| fragile X mental retardation-related protein 1 isoform b	cationic trypsin	GPR
gi|45505151|ref|NP_995315.1| nuclear factor I/C isoform 2	cationic trypsin	GPR
gi|21361086|ref|NP_003835.2| tumor necrosis factor receptor superfamily member 10a	cationic trypsin	GPR
gi|117938768|ref|NP_001070958.1| GNAS complex locus isoform e	cationic trypsin	GPR
gi|169167580|ref|XP_001715576.1| PREDICTED: hypothetical protein	cationic trypsin	GPR
gi|145309311|ref|NP_001034680.2| ubiquitin specific protease 9 X-linked isoform 4	cationic trypsin	GPR
gi|113418302|ref|XP_001133931.1| PREDICTED: hypothetical protein	cationic trypsin	GPR
gi|31542634|ref|NP_056502.1| filamin A interacting protein 1	cationic trypsin	GPR
gi|89031674|ref|XP_932559.1| PREDICTED: FLJ43861 protein	cationic trypsin	GPR
gi|5174465|ref|NP_006033.1| heparan sulfate D-glucosaminyl 3-O-sulfotransferase 3A1	cationic trypsin	GPR
gi|169203613|ref|XP_001726188.1| PREDICTED: similar to hCG2033209	cationic trypsin	GPR
gi|30425464|ref|NP_848615.1| transmembrane protein 105	cationic trypsin	GPR
gi|169208813|ref|XP_001717627.1| PREDICTED: similar to FAM92A1 protein	cationic trypsin	GPR
gi|125987585|ref|NP_006838.3| leukocyte immunoglobulin-like receptor subfamily B member 4 isoform 1	cationic trypsin	GPR
gi|113428770|ref|XP_001134327.1| PREDICTED: hypothetical protein	cationic trypsin	GPR
gi|16306530|ref|NP_006718.2| cadherin 10 type 2 preproprotein	cationic trypsin	GPR
gi|156416000|ref|NP_057490.2| ubiquitin-fold modifier conjugating enzyme 1	cationic trypsin	GPR
gi|116006967|ref|NP_039256.2| neuregulin 1 isoform GGF2	cationic trypsin	GPR
gi|62422563|ref|NP_001014835.1| p21-activated kinase 4 isoform 2	cationic trypsin	GPR
gi|57634534|ref|NP_055950.1| nucleoporin 205kDa	cationic trypsin	GPR
gi|156071420|ref|NP_001095133.1| hypothetical protein LOC728912	cationic trypsin	GPR
gi|21359867|ref|NP_001907.2| cytochrome c-1	cationic trypsin	GPR
gi|21040332|ref|NP_620050.1| BCL2-like 14 isoform 3	cationic trypsin	GPR
gi|13384594|ref|NP_002730.1| protein kinase C gamma	cationic trypsin	GPR
gi|41281485|ref|NP_055588.2| hypothetical protein LOC9812	cationic trypsin	GPR
gi|56676337|ref|NP_056501.2| transmembrane protein 28	cationic trypsin	GPR
gi|22027603|ref|NP_543002.2| alpha 1 type XIII collagen isoform 16	cationic trypsin	GPR
gi|42560229|ref|NP_056958.3| recombining binding protein suppressor of hairless isoform 2	cationic trypsin	GPR
gi|55743098|ref|NP_004360.2| alpha 3 type VI collagen isoform 1 precursor	cationic trypsin	GPR
gi|169164019|ref|XP_001718937.1| PREDICTED: similar to hCG2040074	cationic trypsin	GPR
gi|45827809|ref|NP_004663.3| mitogen-activated protein kinase kinase kinase 6	cationic trypsin	GPR
gi|169164671|ref|XP_941735.2| PREDICTED: hypothetical protein	cationic trypsin	GPR
gi|169164969|ref|XP_001714444.1| PREDICTED: hypothetical protein	cationic trypsin	GPR
gi|4502419|ref|NP_000704.1| biliverdin reductase B (flavin reductase (NADPH))	cationic trypsin	GPR
gi|33383241|ref|NP_004194.3| protein kinase Myt1 isoform 1	cationic trypsin	GPR
gi|58530867|ref|NP_001011548.1| melanoma antigen family A 4	cationic trypsin	GPR
gi|45580709|ref|NP_112192.2| unc-93 homolog B1	cationic trypsin	GPR
gi|169204844|ref|XP_001717103.1| PREDICTED: similar to hCG2014417	cationic trypsin	GPR
gi|169208815|ref|XP_001717661.1| PREDICTED: hypothetical protein	cationic trypsin	GPR
gi|31415870|ref|NP_004938.1| dedicator of cytokinesis 3	cationic trypsin	GPR
gi|166795262|ref|NP_694939.2| AE binding protein 2 isoform a	cationic trypsin	GPR
gi|10863889|ref|NP_005137.1| squamous cell carcinoma antigen recognized by T cells 1	cationic trypsin	GPR
gi|134304848|ref|NP_001077088.1| glutamate receptor ionotropic AMPA 2 isoform 2 precursor	cationic trypsin	GPR
gi|150170653|ref|NP_775855.3| EF-hand calcium binding domain 4A	cationic trypsin	GPR
gi|45238845|ref|NP_444277.2| urocortin 3 preproprotein	cationic trypsin	GPR
gi|7949031|ref|NP_000758.1| cytochrome P450 family 2 subfamily B polypeptide 6	cationic trypsin	GPR
gi|117968328|ref|NP_001071131.1| up-regulated gene 4 isoform 3	cationic trypsin	GPR
gi|21071037|ref|NP_060215.4| BCL-6 interacting corepressor isoform a	cationic trypsin	GPR
gi|7662126|ref|NP_056371.1| signal-induced proliferation-associated 1 like 1	cationic trypsin	GPR
gi|20336290|ref|NP_055781.2| DEAH (Asp-Glu-Ala-His) box polypeptide 30 isoform 2	cationic trypsin	GPR
gi|189339233|ref|NP_000753.3| cytochrome P450 family 2 subfamily A polypeptide 6	cationic trypsin	GPR
gi|156447044|ref|NP_001095939.1| lipase-like ab-hydrolase domain containing 4	cationic trypsin	GPR
gi|29029620|ref|NP_786885.1| melanoma antigen family A 2	cationic trypsin	GPR
gi|6912442|ref|NP_036414.1| potassium voltage-gated channel Isk-related family member 1-like	cationic trypsin	GPR
gi|169171483|ref|XP_001715277.1| PREDICTED: hypothetical protein	cationic trypsin	GPR
gi|7662176|ref|NP_055546.1| ProSAPiP1 protein	cationic trypsin	GPR
gi|195947374|ref|NP_001124333.1| claudin 5	cationic trypsin	GPR
gi|4507011|ref|NP_001033.1| glucose transporter 4	cationic trypsin	GPR
gi|113425159|ref|XP_001128351.1| PREDICTED: hypothetical protein	cationic trypsin	GPR
gi|29171707|ref|NP_002354.2| melanoma antigen family B 1	cationic trypsin	GPR
gi|15100151|ref|NP_066983.1| HLA-B associated transcript 5	cationic trypsin	GPR
gi|21265093|ref|NP_115866.1| mitochondrial ribosomal protein L41	cationic trypsin	GPR
gi|170784854|ref|NP_003612.2| PTPRF interacting protein binding protein 2 (liprin beta 2)	cationic trypsin	GPR
gi|27894339|ref|NP_056330.3| keratin 23	cationic trypsin	GPR
gi|41152110|ref|NP_079142.2| adrenomedullin 2 precursor	cationic trypsin	GPR
gi|20336188|ref|NP_612196.1| paired basic amino acid cleaving system 4 isoform e preproprotein	cationic trypsin	GPR
gi|117414168|ref|NP_997191.2| nucleoporin 210kDa-like	cationic trypsin	GPR
gi|9256578|ref|NP_061726.1| protocadherin alpha 12 isoform 1 precursor	cationic trypsin	GPR
gi|7019519|ref|NP_037403.1| proprotein convertase subtilisin/kexin type 1 inhibitor precursor	cationic trypsin	GPR
gi|169161219|ref|XP_001129378.2| PREDICTED: hypothetical protein	cationic trypsin	GPR
gi|148233912|ref|NP_114115.2| C1q and tumor necrosis factor related protein 4	cationic trypsin	GPR
gi|113420243|ref|XP_937130.2| PREDICTED: hypothetical protein LOC377711 isoform 5	cationic trypsin	GPR
gi|17402888|ref|NP_055108.2| neuronal pentraxin receptor	cationic trypsin	GPR
gi|153218660|ref|NP_000770.2| cytochrome P450 family 4 subfamily B polypeptide 1 isoform b	cationic trypsin	GPR
gi|4505949|ref|NP_000930.1| proopiomelanocortin preproprotein	cationic trypsin	GPR
gi|157266317|ref|NP_001175.2| ataxia telangiectasia and Rad3 related protein	cationic trypsin	GPR
gi|169214050|ref|XP_001718975.1| PREDICTED: similar to peptidylprolyl isomerase A-like	cationic trypsin	GPR
gi|9966839|ref|NP_065103.1| G protein-coupled receptor 84	cationic trypsin	GPR
gi|189571583|ref|NP_003250.3| intercellular adhesion molecule 5 precursor	cationic trypsin	GPR
gi|11141861|ref|NP_066192.1| claudin 9	cationic trypsin	GPR
gi|4504079|ref|NP_003792.1| glycosylphosphatidylinositol anchor attachment protein 1	cationic trypsin	GPR
gi|150378539|ref|NP_149015.2| piccolo isoform 1	cationic trypsin	GPR
gi|183396783|ref|NP_001116855.1| BCL-6 interacting corepressor isoform a	cationic trypsin	GPR
gi|32528297|ref|NP_872198.1| ribosomal protein S6 kinase 90kDa polypeptide 5 isoform b	cationic trypsin	GPR
gi|169163380|ref|XP_001718457.1| PREDICTED: hypothetical protein	cationic trypsin	GPR
gi|4885563|ref|NP_005391.1| protein kinase C epsilon	cationic trypsin	GPR
gi|113414725|ref|XP_001132132.1| PREDICTED: hypothetical protein	cationic trypsin	GPR
gi|169165692|ref|XP_001720880.1| PREDICTED: similar to hCG1644127	cationic trypsin	GPR
gi|157388989|ref|NP_001098117.1| solute carrier family 25 member 36 isoform a	cationic trypsin	GPR
gi|113416470|ref|XP_001130481.1| PREDICTED: hypothetical protein	cationic trypsin	GPR
gi|169172132|ref|XP_946377.3| PREDICTED: hypothetical protein	cationic trypsin	GPR
gi|62865631|ref|NP_001017372.1| solute carrier family 27 (fatty acid transporter) member 6	cationic trypsin	GPR
gi|169176419|ref|XP_001715718.1| PREDICTED: hypothetical protein	cationic trypsin	GPR
gi|169179743|ref|XP_001724717.1| PREDICTED: hypothetical protein	cationic trypsin	GPR
gi|197333837|ref|NP_001127934.1| NOTO	cationic trypsin	GPR
gi|169210389|ref|XP_001722971.1| PREDICTED: hypothetical protein	cationic trypsin	GPR
gi|34335253|ref|NP_055717.2| disks large-associated protein 4 isoform a	cationic trypsin	GPR
gi|4506743|ref|NP_001003.1| ribosomal protein S8	cationic trypsin	GPR
gi|38176300|ref|NP_006608.1| nestin	cationic trypsin	GPR
gi|117968347|ref|NP_060390.3| up-regulated gene 4 isoform 1	cationic trypsin	GPR
gi|7705268|ref|NP_057339.1| family with sequence similarity 8 member A1	cationic trypsin	GPR
gi|119709830|ref|NP_060680.2| carbohydrate kinase domain containing	cationic trypsin	GPR
gi|149773449|ref|NP_001092690.1| zinc finger protein 862	cationic trypsin	GPR
gi|169162434|ref|XP_001718686.1| PREDICTED: hypothetical protein	cationic trypsin	GPR
gi|4503689|ref|NP_000499.1| fibrinogen alpha polypeptide isoform alpha-E preproprotein	cationic trypsin	GPR
gi|116063573|ref|NP_001447.2| filamin A alpha isoform 1	cationic trypsin	GPR
gi|88965876|ref|XP_935009.1| PREDICTED: similar to hCG1786685	cationic trypsin	GPR
gi|169165694|ref|XP_001716231.1| PREDICTED: hypothetical protein	cationic trypsin	GPR
gi|113416472|ref|XP_001130634.1| PREDICTED: hypothetical protein	cationic trypsin	GPR
gi|169213652|ref|XP_001727072.1| PREDICTED: similar to KIAA1193 protein	cationic trypsin	GPR
gi|4502175|ref|NP_001640.1| apical protein of Xenopus-like	cationic trypsin	GPR
gi|55769552|ref|NP_001713.2| polymerase (RNA) III (DNA directed) polypeptide D	cationic trypsin	GPR
gi|154426266|ref|NP_001093889.1| hypothetical protein LOC55049 isoform 2	cationic trypsin	GPR
gi|17158025|ref|NP_478072.1| RNA pseudouridylate synthase domain containing 1	cationic trypsin	GPR
gi|15812180|ref|NP_004917.2| butyrate response factor 1	cationic trypsin	GPR
gi|15042939|ref|NP_149016.1| AXIN1 up-regulated 1	cationic trypsin	GPR
gi|4502371|ref|NP_003558.1| breast cancer antiestrogen resistance 3	cationic trypsin	GPR
gi|183396785|ref|NP_001116856.1| BCL-6 interacting corepressor isoform b	cationic trypsin	GPR
gi|56118236|ref|NP_000127.2| Fanconi anemia complementation group C	cationic trypsin	GPR
gi|46367787|ref|NP_002559.2| poly(A) binding protein cytoplasmic 1	cationic trypsin	GPR
gi|169166322|ref|XP_001718359.1| PREDICTED: hypothetical protein	cationic trypsin	GPR
gi|5902064|ref|NP_008918.1| rabphilin 3A-like (without C2 domains)	cationic trypsin	GPR
gi|56788395|ref|NP_996537.2| myelin oligodendrocyte glycoprotein isoform alpha4 precursor	cationic trypsin	GPR
gi|169171083|ref|XP_001725323.1| PREDICTED: hypothetical protein	cationic trypsin	GPR
gi|51226124|ref|NP_055805.1| GTPase activating Rap/RanGAP domain-like 1 isoform 1	cationic trypsin	GPR
gi|169181272|ref|XP_001718430.1| PREDICTED: similar to chromosome 9 open reading frame 147	cationic trypsin	GPR
gi|169205421|ref|XP_950277.3| PREDICTED: similar to polyhomeotic 1-like isoform 3	cationic trypsin	GPR
gi|169213654|ref|XP_001718892.1| PREDICTED: similar to hCG1659953	cationic trypsin	GPR
gi|115298674|ref|NP_002499.2| nidogen 1 precursor	cationic trypsin	GPR
gi|70166645|ref|NP_079491.2| pseudouridylate synthase 1 isoform 1	cationic trypsin	GPR
gi|56676324|ref|NP_001001552.3| LEM domain containing 1	cationic trypsin	GPR
gi|55770878|ref|NP_002513.2| neuronal pentraxin I precursor	cationic trypsin	GPR
gi|169161226|ref|XP_209234.7| PREDICTED: hypothetical protein LOC284498	cationic trypsin	GPR
gi|20336294|ref|NP_619520.1| DEAH (Asp-Glu-Ala-His) box polypeptide 30 isoform 1	cationic trypsin	GPR
gi|169162124|ref|XP_001130038.2| PREDICTED: hypothetical protein	cationic trypsin	GPR
gi|41327760|ref|NP_940933.3| ATPase class II type 9B	cationic trypsin	GPR
gi|169162771|ref|XP_001721884.1| PREDICTED: hypothetical protein	cationic trypsin	GPR
gi|4557555|ref|NP_000109.1| endoglin isoform 2 precursor	cationic trypsin	GPR
gi|169171085|ref|XP_001725406.1| PREDICTED: mucin 3A intestinal	cationic trypsin	GPR
gi|169173207|ref|XP_001723054.1| PREDICTED: hypothetical protein	cationic trypsin	GPR
gi|26787962|ref|NP_751947.1| advanced glycosylation end product-specific receptor isoform 2 precursor	cationic trypsin	GPR
gi|113423529|ref|XP_001128324.1| PREDICTED: hypothetical protein	cationic trypsin	GPR
gi|169216802|ref|XP_001130425.2| PREDICTED: similar to hCG1799335	cationic trypsin	GPR
gi|56549147|ref|NP_001008410.1| dudulin 2 isoform b	cationic trypsin	GPR
gi|40805102|ref|NP_689500.2| zinc finger protein 276 isoform b	cationic trypsin	GPR
gi|38348208|ref|NP_940848.1| hypothetical protein LOC127687	cationic trypsin	GPR
gi|37574601|ref|NP_055334.2| zinc finger protein 232	cationic trypsin	GPR
gi|15150803|ref|NP_150598.1| opsin 4 isoform 1	cationic trypsin	GPR
gi|54607118|ref|NP_056356.2| leucine-rich repeats and immunoglobulin-like domains 1	cationic trypsin	GPR
gi|52627213|ref|NP_001005287.1| olfactory receptor family 2 subfamily A member 1	cationic trypsin	GPR
gi|66912172|ref|NP_001019769.1| hairy and enhancer of split 3	cationic trypsin	GPR
gi|156415990|ref|NP_057066.2| Y box binding protein 2	cationic trypsin	GPR
gi|50843827|ref|NP_060219.2| activating molecule in beclin-1-regulated autophagy	cationic trypsin	GPR
gi|4506263|ref|NP_000951.1| prostaglandin I2 (prostacyclin) receptor (IP)	cationic trypsin	GPR
gi|183396787|ref|NP_001116857.1| BCL-6 interacting corepressor isoform c	cationic trypsin	GPR
gi|154800453|ref|NP_005471.3| tastin isoform 1	cationic trypsin	GPR
gi|197209826|ref|NP_115893.1| chromosome 2 open reading frame 21 isoform 1	cationic trypsin	GPR
gi|169166892|ref|XP_001715425.1| PREDICTED: hypothetical protein	cationic trypsin	GPR
gi|56788397|ref|NP_996536.2| myelin oligodendrocyte glycoprotein isoform beta4 precursor	cationic trypsin	GPR
gi|169172139|ref|XP_001716260.1| PREDICTED: similar to hCG2009968	cationic trypsin	GPR
gi|62420888|ref|NP_037511.2| dipeptidyl peptidase 7 preproprotein	cationic trypsin	GPR
gi|169184721|ref|XP_001714986.1| PREDICTED: similar to mCG128871	cationic trypsin	GPR
gi|4504009|ref|NP_000160.1| alpha-galactosidase A precursor	cationic trypsin	GPR
gi|8923177|ref|NP_060172.1| differentially expressed in FDCP 8 isoform 2	cationic trypsin	GPR
gi|10835025|ref|NP_066552.1| NADH dehydrogenase (ubiquinone) flavoprotein 2 24kDa	cationic trypsin	GPR
gi|10567820|ref|NP_066386.1| melanoma antigen family A 10	cationic trypsin	GPR
gi|4826669|ref|NP_004924.1| cadherin 15 preproprotein	cationic trypsin	GPR
gi|15826840|ref|NP_002812.2| PTK7 protein tyrosine kinase 7 isoform a precursor	cationic trypsin	GPR
gi|38373669|ref|NP_004913.2| SEC24-related protein C	cationic trypsin	GPR
gi|150456460|ref|NP_001092909.1| EPH receptor A10 isofom 3	cationic trypsin	GPR
gi|75677585|ref|NP_004739.3| cell cycle progression 1 isoform 1	cationic trypsin	GPR
gi|50409810|ref|NP_001002244.1| APC11 anaphase promoting complex subunit 11 isoform 1	cationic trypsin	GPR
gi|75677574|ref|NP_065790.2| cell cycle progression 1 isoform 2	cationic trypsin	GPR
gi|113722133|ref|NP_055861.3| senataxin	cationic trypsin	GPR
gi|14270502|ref|NP_115271.1| protocadherin gamma subfamily B 6 isoform 2 precursor	cationic trypsin	GPR
gi|19923899|ref|NP_612372.1| coiled-coil domain containing 45	cationic trypsin	GPR
gi|38569460|ref|NP_056006.1| SNF1-like kinase 2	cationic trypsin	GPR
gi|169166014|ref|XP_001725715.1| PREDICTED: hypothetical protein	cationic trypsin	GPR
gi|169171496|ref|XP_001715462.1| PREDICTED: hypothetical protein	cationic trypsin	GPR
gi|169208431|ref|XP_001716614.1| PREDICTED: similar to hCG2042717	cationic trypsin	GPR
gi|92091572|ref|NP_055520.3| dedicator of cytokinesis 4	cationic trypsin	GPR
gi|63252908|ref|NP_060912.2| IQ motif and WD repeats 1 isoform a	cationic trypsin	GPR
gi|5803068|ref|NP_006857.1| leukocyte immunoglobulin-like receptor subfamily A (with TM domain) member 2 isoform b	cationic trypsin	GPR
gi|27734909|ref|NP_775817.1| kelch domain containing 8B	cationic trypsin	GPR
gi|13376339|ref|NP_079164.1| plasticity-related protein 2	cationic trypsin	GPR
gi|11128027|ref|NP_061750.1| protocadherin gamma subfamily B 7 isoform 1 precursor	cationic trypsin	GPR
gi|22027605|ref|NP_543003.2| alpha 1 type XIII collagen isoform 17	cationic trypsin	GPR
gi|42560225|ref|NP_976028.1| recombining binding protein suppressor of hairless isoform 3	cationic trypsin	GPR
gi|169164350|ref|XP_001714513.1| PREDICTED: hypothetical protein	cationic trypsin	GPR
gi|169165702|ref|XP_001716402.1| PREDICTED: similar to hCG40500	cationic trypsin	GPR
gi|169168554|ref|XP_001718167.1| PREDICTED: hypothetical protein	cationic trypsin	GPR
gi|169171788|ref|XP_001715624.1| PREDICTED: similar to hCG1809106	cationic trypsin	GPR
gi|169172141|ref|XP_001721970.1| PREDICTED: similar to zinc finger protein 316	cationic trypsin	GPR
gi|151301137|ref|NP_110394.3| AT-hook transcription factor	cationic trypsin	GPR
gi|169173213|ref|XP_001723389.1| PREDICTED: hypothetical protein	cationic trypsin	GPR
gi|93204867|ref|NP_065803.2| G protein-coupled receptor 158	cationic trypsin	GPR
gi|103472136|ref|NP_055525.3| G protein-coupled receptor associated sorting protein 1	cationic trypsin	GPR
gi|189491628|ref|NP_114095.2| enamelin	cationic trypsin	GPR
gi|169217928|ref|XP_947146.3| PREDICTED: hypothetical protein	cationic trypsin	GPR
gi|126012571|ref|NP_005520.4| heparan sulfate proteoglycan 2	cationic trypsin	GPR
gi|71043966|ref|NP_085139.2| endonuclease/exonuclease/phosphatase family domain containing 1	cationic trypsin	GPR
gi|117320537|ref|NP_002652.2| phospholipase C gamma 2	cationic trypsin	GPR
gi|149944474|ref|NP_079429.2| ATPase class V type 10B	cationic trypsin	GPR
gi|22547207|ref|NP_060881.2| hairless protein isoform b	cationic trypsin	GPR
gi|169161233|ref|XP_001714825.1| PREDICTED: hypothetical protein	cationic trypsin	GPR
gi|113411745|ref|XP_933122.2| PREDICTED: ring finger protein 187	cationic trypsin	GPR
gi|4504665|ref|NP_000869.1| interleukin 2 receptor beta precursor	cationic trypsin	GPR
gi|160420317|ref|NP_001104026.1| filamin A alpha isoform 2	cationic trypsin	GPR
gi|89027820|ref|XP_933758.1| PREDICTED: hypothetical protein	cationic trypsin	GPR
gi|169191519|ref|XP_001129595.2| PREDICTED: hypothetical protein	cationic trypsin	GPR
gi|39777610|ref|NP_945119.1| semaphorin 4B precursor	cationic trypsin	GPR
gi|150036266|ref|NP_076433.2| cytochrome P450 family 4 subfamily F polypeptide 12	cationic trypsin	GPR
gi|158138530|ref|NP_775754.2| cytochrome P450 family 4 subfamily F polypeptide 22	cationic trypsin	GPR
gi|12545402|ref|NP_071772.1| intercellular adhesion molecule 4 isoform 2 precursor	cationic trypsin	GPR
gi|15147219|ref|NP_150093.1| purine-rich element binding protein B	cationic trypsin	GPR
gi|11761629|ref|NP_068657.1| fibrinogen alpha polypeptide isoform alpha preproprotein	cationic trypsin	GPR
gi|56243551|ref|NP_000340.2| steroidogenic acute regulatory protein isoform 1	cationic trypsin	GPR
gi|169163708|ref|XP_001715713.1| PREDICTED: hypothetical protein	cationic trypsin	GPR
gi|33598929|ref|NP_003684.2| scavenger receptor class F member 1 isoform 1 precursor	cationic trypsin	GPR
gi|169168557|ref|XP_001718179.1| PREDICTED: hypothetical protein	cationic trypsin	GPR
gi|190684690|ref|NP_005145.3| ubiquitin specific peptidase 8	cationic trypsin	GPR
gi|4503121|ref|NP_001321.1| cardiotrophin 1	cationic trypsin	GPR
gi|169214061|ref|XP_001726322.1| PREDICTED: hypothetical protein	cationic trypsin	GPR
gi|169216808|ref|XP_001722279.1| PREDICTED: similar to hCG1645061	cationic trypsin	GPR
gi|169217532|ref|XP_001720585.1| PREDICTED: hypothetical protein	cationic trypsin	GPR
gi|115648142|ref|NP_055771.4| centrosomal protein 164kDa	cationic trypsin	GPR
gi|145279204|ref|NP_060290.3| hypothetical protein LOC54932	cationic trypsin	GPR
gi|22748641|ref|NP_689485.1| CHMP family member 7	cationic trypsin	GPR
gi|134304851|ref|NP_001077089.1| glutamate receptor ionotropic AMPA 2 isoform 3	cationic trypsin	GPR
gi|190341084|ref|NP_877497.2| HECT domain containing 2 isoform a	cationic trypsin	GPR
gi|47419930|ref|NP_001888.2| chondroitin sulfate proteoglycan 4	cationic trypsin	GPR
gi|38044282|ref|NP_660093.2| neuron navigator 2 isoform 2	cationic trypsin	GPR
gi|168693647|ref|NP_001108225.1| endoglin isoform 1 precursor	cationic trypsin	GPR
gi|169166018|ref|XP_001725884.1| PREDICTED: hypothetical protein	cationic trypsin	GPR
gi|169166334|ref|XP_094074.10| PREDICTED: similar to FRAS1-related extracellular matrix protein 3	cationic trypsin	GPR
gi|169166643|ref|XP_001717377.1| PREDICTED: similar to KIAA1276 protein	cationic trypsin	GPR
gi|33636717|ref|NP_079458.2| hypothetical protein LOC80256	cationic trypsin	GPR
gi|190684692|ref|NP_001122082.1| ubiquitin specific peptidase 8	cationic trypsin	GPR
gi|169173218|ref|XP_001716473.1| PREDICTED: hypothetical protein	cationic trypsin	GPR
gi|33598912|ref|NP_064733.2| activin A type IB receptor isoform c precursor	cationic trypsin	GPR
gi|18860853|ref|NP_570714.1| menin isoform 1	cationic trypsin	GPR
gi|63252910|ref|NP_001017977.1| IQ motif and WD repeats 1 isoform b	cationic trypsin	GPR
gi|46361970|ref|NP_996998.1| zinc finger protein 580	cationic trypsin	GPR
gi|27436940|ref|NP_774959.1| reelin isoform b	cationic trypsin	GPR
gi|30520322|ref|NP_849152.1| hypothetical protein LOC126526	cationic trypsin	GPR
gi|53832011|ref|NP_001005407.1| calcium channel voltage-dependent T type alpha 1H subunit isoform b	cationic trypsin	GPR
gi|18201905|ref|NP_000166.2| glucose phosphate isomerase	cationic trypsin	GPR
gi|51972258|ref|NP_001004341.1| ets variant gene 3-like	cationic trypsin	GPR
gi|62988331|ref|NP_060811.1| hypothetical protein LOC55780	cationic trypsin	GPR
gi|14589937|ref|NP_116567.1| protocadherin 8 isoform 2 precursor	cationic trypsin	GPR
gi|45331215|ref|NP_115805.1| leucine zipper putative tumor suppressor 2	cationic trypsin	GPR
gi|74319833|ref|NP_004645.2| ubiquitin specific protease 9 Y-linked	cationic trypsin	GPR
gi|169166904|ref|XP_001127662.2| PREDICTED: similar to FRAS1-related extracellular matrix protein 3	cationic trypsin	GPR
gi|51466911|ref|XP_496955.1| PREDICTED: hypothetical protein	cationic trypsin	GPR
gi|5174419|ref|NP_006003.1| endopeptidase Clp precursor	cationic trypsin	GPR
gi|169211750|ref|XP_001715238.1| PREDICTED: hypothetical protein	cationic trypsin	GPR
gi|169216811|ref|XP_293407.6| PREDICTED: melanoma antigen family B 5	cationic trypsin	GPR
gi|116805322|ref|NP_001449.3| gamma filamin isoform a	cationic trypsin	GPR
gi|22035616|ref|NP_665741.1| oxysterol-binding protein-like protein 7	cationic trypsin	GPR
gi|16445035|ref|NP_443187.1| transglutaminase 7	cationic trypsin	GPR
gi|71999143|ref|NP_001025186.1| opsin 4 isoform 2	cationic trypsin	GPR
gi|62177129|ref|NP_055926.1| Nedd4 binding protein 3	cationic trypsin	GPR
gi|169160593|ref|XP_001723349.1| PREDICTED: hypothetical protein	cationic trypsin	GPR
gi|169162783|ref|XP_001129978.2| PREDICTED: hypothetical protein	cationic trypsin	GPR
gi|10140845|ref|NP_065387.1| EPH receptor A8 isoform 1 precursor	cationic trypsin	GPR
gi|169168559|ref|XP_001718254.1| PREDICTED: hypothetical protein	cationic trypsin	GPR
gi|190684694|ref|NP_001122083.1| ubiquitin specific peptidase 8	cationic trypsin	GPR
gi|169179759|ref|XP_001716918.1| PREDICTED: hypothetical protein	cationic trypsin	GPR
gi|116686124|ref|NP_060209.2| O-linked mannose beta1 2-N-acetylglucosaminyltransferase	cationic trypsin	GPR
gi|169213300|ref|XP_001722998.1| PREDICTED: hypothetical protein	cationic trypsin	GPR
gi|39995080|ref|NP_078795.2| hypothetical protein LOC79567	cationic trypsin	GPR
gi|38016140|ref|NP_937823.1| RF(Arg-Phe)amide family 26 amino acid peptide	cationic trypsin	GPR
gi|14149787|ref|NP_115505.1| pleckstrin homology domain containing family N member 1	cationic trypsin	GPR
gi|151301215|ref|NP_067064.2| widely-interspaced zinc finger motifs	cationic trypsin	GPR
gi|7705346|ref|NP_057195.1| TEL2 telomere maintenance 2 homolog	cationic trypsin	GPR
gi|134304838|ref|NP_004827.4| eukaryotic translation initiation factor 2-alpha kinase 3	cationic trypsin	GPR
gi|4506591|ref|NP_000320.1| retinal pigment epithelium-specific protein 65kDa	cationic trypsin	GPR
gi|52630322|ref|NP_005843.2| chromodomain helicase DNA binding protein 3 isoform 2	cationic trypsin	GPR
gi|22749379|ref|NP_689900.1| hypothetical protein LOC202309	cationic trypsin	GPR
gi|20070280|ref|NP_057059.2| transcription associated factor 9B	cationic trypsin	GPR
gi|169160595|ref|XP_001723534.1| PREDICTED: hypothetical protein	cationic trypsin	GPR
gi|42560223|ref|NP_976029.1| recombining binding protein suppressor of hairless isoform 4	cationic trypsin	GPR
gi|11141887|ref|NP_068589.1| brain link protein-1	cationic trypsin	GPR
gi|169168868|ref|XP_001719533.1| PREDICTED: hypothetical protein	cationic trypsin	GPR
gi|113419423|ref|XP_001130978.1| PREDICTED: hypothetical protein	cationic trypsin	GPR
gi|169171794|ref|XP_001716094.1| PREDICTED: similar to P450 (cytochrome) oxidoreductase	cationic trypsin	GPR
gi|169234807|ref|NP_056216.2| histone deacetylase 7 isoform a	cationic trypsin	GPR
gi|51466905|ref|XP_496952.1| PREDICTED: hypothetical protein	cationic trypsin	GPR
gi|169173224|ref|XP_001716752.1| PREDICTED: hypothetical protein	cationic trypsin	GPR
gi|4503611|ref|NP_001978.1| ets variant gene 6	cationic trypsin	GPR
gi|169216125|ref|XP_001720833.1| PREDICTED: hypothetical protein	cationic trypsin	GPR
gi|34328899|ref|NP_005392.2| protein tyrosine phosphatase non-receptor type 14	cationic trypsin	GPR
gi|169216814|ref|XP_293354.9| PREDICTED: similar to hCG19378	cationic trypsin	GPR
gi|19743801|ref|NP_598009.1| zinc finger protein 274 isoform c	cationic trypsin	GPR
gi|191252806|ref|NP_001122105.1| RIMS binding protein 3C	cationic trypsin	GPR
gi|39930571|ref|NP_932341.1| leucine rich repeat containing 56	cationic trypsin	GPR
gi|149999380|ref|NP_071934.3| inverted formin 2 isoform 1	cationic trypsin	GPR
gi|71999153|ref|NP_056099.2| hypothetical protein LOC23334	cationic trypsin	GPR
gi|5032147|ref|NP_005632.1| TBP-associated factor 6 isoform alpha	cationic trypsin	GPR
gi|4885225|ref|NP_005234.1| Ewing sarcoma breakpoint region 1 isoform EWS	cationic trypsin	GPR
gi|4502349|ref|NP_003770.1| UDP-Gal:betaGlcNAc beta 1 4- galactosyltransferase 3	cationic trypsin	GPR
gi|169162787|ref|XP_001716233.1| PREDICTED: hypothetical protein	cationic trypsin	GPR
gi|169163712|ref|XP_001716170.1| PREDICTED: hypothetical protein	cationic trypsin	GPR
gi|88987619|ref|XP_943883.1| PREDICTED: similar to ribosomal protein L29	cationic trypsin	GPR
gi|169168870|ref|XP_001726182.1| PREDICTED: hypothetical protein LOC285754	cationic trypsin	GPR
gi|32528301|ref|NP_004435.3| ephrin receptor EphB4 precursor	cationic trypsin	GPR
gi|169202201|ref|XP_001129638.2| PREDICTED: similar to unc-93 homolog B1 (C. elegans)	cationic trypsin	GPR
gi|145386559|ref|NP_001077862.1| D-dopachrome tautomerase-like	cationic trypsin	GPR
gi|125987588|ref|NP_001074907.1| leukocyte immunoglobulin-like receptor subfamily B member 4 isoform 2	cationic trypsin	GPR
gi|110349750|ref|NP_036345.2| malonyl-CoA decarboxylase precursor	cationic trypsin	GPR
gi|14249158|ref|NP_116020.1| hepatoma-derived growth factor-related protein 2 isoform 2	cationic trypsin	GPR
gi|62899065|ref|NP_060610.2| centrosomal protein 72 kDa	cationic trypsin	GPR
gi|14149789|ref|NP_115506.1| hypothetical protein LOC84070	cationic trypsin	GPR
gi|5803029|ref|NP_006822.1| ATP/GTP-binding protein	cationic trypsin	GPR
gi|153791873|ref|NP_001093391.1| melanoma antigen family B 16	cationic trypsin	GPR
gi|89363028|ref|NP_919228.2| tubulin tyrosine ligase-like family member 11	cationic trypsin	GPR
gi|55743102|ref|NP_476506.2| alpha 3 type VI collagen isoform 3 precursor	cationic trypsin	GPR
gi|62865887|ref|NP_115940.2| G protein-coupled receptor 54	cationic trypsin	GPR
gi|161169013|ref|NP_892009.3| neuron navigator 2 isoform 1	cationic trypsin	GPR
gi|169165316|ref|XP_291077.5| PREDICTED: hypothetical protein LOC90113	cationic trypsin	GPR
gi|88987622|ref|XP_948343.1| PREDICTED: similar to hCG1745223	cationic trypsin	GPR
gi|38327558|ref|NP_004111.2| guanylate binding protein 2 interferon-inducible	cationic trypsin	GPR
gi|9506861|ref|NP_061972.1| hypothetical protein LOC55924 isoform 1	cationic trypsin	GPR
gi|169207037|ref|XP_498578.4| PREDICTED: hypothetical protein	cationic trypsin	GPR
gi|116325993|ref|NP_001006608.2| c114 SLIT-like testicular protein	cationic trypsin	GPR
gi|190883486|ref|NP_001012458.1| zinc finger protein 390	cationic trypsin	GPR
gi|157885806|ref|NP_001103132.1| chromosome 12 open reading frame 51	cationic trypsin	GPR
gi|5729991|ref|NP_006494.1| proteasome 26S ATPase subunit 4 isoform 1	cationic trypsin	GPR
gi|120953251|ref|NP_055718.4| neuron navigator 3	cationic trypsin	GPR
gi|61676200|ref|NP_001012779.1| RGM domain family member B isoform 1 precursor	cationic trypsin	GPR
gi|154800455|ref|NP_001094090.1| tastin isoform 2	cationic trypsin	GPR
gi|169164050|ref|XP_001719406.1| PREDICTED: similar to Not homeodomain protein	cationic trypsin	GPR
gi|51093859|ref|NP_001003406.1| calcium channel voltage-dependent T type alpha 1I subunit isoform b	cationic trypsin	GPR
gi|8567330|ref|NP_056008.1| activity-regulated cytoskeleton-associated protein	cationic trypsin	GPR
gi|169216129|ref|XP_001713748.1| PREDICTED: hypothetical protein	cationic trypsin	GPR
gi|21264330|ref|NP_543151.1| mindbomb homolog 2	cationic trypsin	GPR
gi|89993688|ref|NP_004912.2| calcium activated chloride channel 3 precursor	cationic trypsin	GPR
gi|23503239|ref|NP_699160.1| aldehyde dehydrogenase 16 family member A1	cationic trypsin	GPR
gi|4505211|ref|NP_002419.1| matrix metalloproteinase 15 preproprotein	cationic trypsin	GPR
gi|148746181|ref|NP_001092046.1| testis enhanced gene transcript (BAX inhibitor 1) isoform 2	cationic trypsin	GPR
gi|62868215|ref|NP_000219.2| laminin beta 3 precursor	cationic trypsin	GPR
gi|55956788|ref|NP_005372.2| nucleolin	cationic trypsin	GPR
gi|14249530|ref|NP_116216.1| atonal homolog 8	cationic trypsin	GPR
gi|8051584|ref|NP_001994.2| ficolin 1 precursor	cationic trypsin	GPR
gi|118572613|ref|NP_057417.3| splicing coactivator subunit SRm300	cationic trypsin	GPR
gi|18641360|ref|NP_569057.1| collectin sub-family member 12	cationic trypsin	GPR
gi|169161555|ref|XP_001725539.1| PREDICTED: hypothetical protein	cationic trypsin	GPR
gi|169164052|ref|XP_001719428.1| PREDICTED: hypothetical protein	cationic trypsin	GPR
gi|169168875|ref|XP_001726238.1| PREDICTED: hypothetical protein	cationic trypsin	GPR
gi|7662416|ref|NP_055722.1| FERM and PDZ domain containing 1	cationic trypsin	GPR
gi|113419949|ref|XP_001129363.1| PREDICTED: hypothetical protein	cationic trypsin	GPR
gi|94536850|ref|NP_001035518.1| spermatogenesis-associated protein 7 isoform b	cationic trypsin	GPR
gi|169213679|ref|XP_001726442.1| PREDICTED: hypothetical protein	cationic trypsin	GPR
gi|21359924|ref|NP_060557.2| transmembrane protein 48	cationic trypsin	GPR
gi|4758474|ref|NP_004239.1| G protein-coupled receptor 10	cationic trypsin	GPR
gi|23503261|ref|NP_699167.1| phosphoseryl-tRNA kinase	cationic trypsin	GPR
gi|169161557|ref|XP_001725596.1| PREDICTED: hypothetical protein	cationic trypsin	GPR
gi|67191027|ref|NP_000876.3| integrin alpha 4 precursor	cationic trypsin	GPR
gi|169162458|ref|XP_001715374.1| PREDICTED: hypothetical protein LOC284498	cationic trypsin	GPR
gi|169168200|ref|XP_001714495.1| PREDICTED: hypothetical protein	cationic trypsin	GPR
gi|7669528|ref|NP_053584.1| neuregulin 2 isoform 2	cationic trypsin	GPR
gi|14589893|ref|NP_001785.2| cadherin 4 type 1 preproprotein	cationic trypsin	GPR
gi|23312374|ref|NP_689410.1| protein phosphatase with EF hand calcium-binding domain 1 isoform 1b	cationic trypsin	GPR
gi|21450719|ref|NP_659440.1| t-SNARE domain containing 1	cationic trypsin	GPR
gi|59806357|ref|NP_036522.3| submaxillary gland androgen regulated protein 3 homolog A precursor	cationic trypsin	GPR
gi|22267436|ref|NP_056284.1| nipsnap homolog 3A	cationic trypsin	GPR
gi|20128774|ref|NP_002742.3| mitogen-activated protein kinase 11	cationic trypsin	GPR
gi|50540545|ref|NP_055739.2| hypothetical protein LOC22863	cationic trypsin	GPR
gi|7706011|ref|NP_057552.1| COX16 cytochrome c oxidase assembly homolog	cationic trypsin	GPR
gi|7305013|ref|NP_004711.2| lysophosphatidic acid receptor 2	cationic trypsin	GPR
gi|42542392|ref|NP_005751.2| CCAAT/enhancer binding protein zeta	cationic trypsin	GPR
gi|120952851|ref|NP_055661.3| strumpellin	cationic trypsin	GPR
gi|157364926|ref|NP_001087199.1| dystrotelin	cationic trypsin	GPR
gi|33946304|ref|NP_891977.1| solute carrier family 8 member 3 isoform D precursor	cationic trypsin	GPR
gi|56117848|ref|NP_001007244.1| steroidogenic acute regulatory protein isoform 2	cationic trypsin	GPR
gi|169167288|ref|XP_001714819.1| PREDICTED: hypothetical protein	cationic trypsin	GPR
gi|169168202|ref|XP_001714509.1| PREDICTED: hypothetical protein	cationic trypsin	GPR
gi|7019493|ref|NP_037416.1| polymerase (DNA directed) mu	cationic trypsin	GPR
gi|113419951|ref|XP_001129368.1| PREDICTED: hypothetical protein	cationic trypsin	GPR
gi|47524173|ref|NP_002002.3| fibroblast growth factor receptor 4 isoform 1 precursor	cationic trypsin	GPR
gi|169188159|ref|XP_001723750.1| PREDICTED: hypothetical protein	cationic trypsin	GPR
gi|14251207|ref|NP_061868.1| MOV10-like 1	cationic trypsin	GPR
gi|169207043|ref|XP_001718020.1| PREDICTED: hypothetical protein	cationic trypsin	GPR
gi|89037988|ref|XP_936109.1| PREDICTED: hypothetical protein isoform 2	cationic trypsin	GPR
gi|28144901|ref|NP_742151.2| interleukin 28B	cationic trypsin	GPR
gi|95091875|ref|NP_038286.2| Rho GTPase activating protein 6 isoform 1	cationic trypsin	GPR
gi|119220572|ref|NP_001007242.2| zymogen granule membrane glycoprotein 2 isoform 3	cationic trypsin	GPR
gi|148746206|ref|NP_061939.2| MAGE-like protein 2	cationic trypsin	GPR
gi|34577118|ref|NP_055833.2| dopey family member 1	cationic trypsin	GPR
gi|109150425|ref|NP_060559.2| ankyrin repeat and zinc finger domain containing 1	cationic trypsin	GPR
gi|119943143|ref|NP_003543.2| olfactory receptor family 1 subfamily D member 4	cationic trypsin	GPR
gi|24638454|ref|NP_733765.1| ATPase Ca++ transporting cardiac muscle slow twitch 2 isoform 1	cationic trypsin	GPR
gi|19923901|ref|NP_612380.1| hypothetical protein LOC91523	cationic trypsin	GPR
gi|26024325|ref|NP_742152.1| interleukin 29	cationic trypsin	GPR
gi|54112403|ref|NP_060250.2| chromodomain helicase DNA binding protein 7	cationic trypsin	GPR
gi|161169015|ref|NP_001104488.1| neuron navigator 2 isoform 3	cationic trypsin	GPR
gi|169165323|ref|XP_001719214.1| PREDICTED: hypothetical protein	cationic trypsin	GPR
gi|169213683|ref|XP_001726462.1| PREDICTED: hypothetical protein	cationic trypsin	GPR
gi|169214437|ref|XP_001725756.1| PREDICTED: hypothetical protein	cationic trypsin	GPR
gi|188595687|ref|NP_001120959.1| gamma filamin isoform b	cationic trypsin	GPR
gi|5730116|ref|NP_006562.1| dynactin 6	cationic trypsin	GPR
gi|100913209|ref|NP_001035757.1| heat shock transcription factor 4 isoform b	cationic trypsin	GPR
gi|21281675|ref|NP_644814.1| growth arrest-specific 2 like 2	cationic trypsin	GPR
gi|4502955|ref|NP_000486.1| type IV collagen alpha 5 isoform 1 precursor	cationic trypsin	GPR
gi|4507013|ref|NP_003030.1| solute carrier family 2 (facilitated glucose/fructose transporter) member 5	chymase	FPF
gi|110624781|ref|NP_003793.2| myosin heavy polypeptide 13 skeletal muscle	chymase	FPF
gi|19924145|ref|NP_006010.2| T-cell immune regulator 1 isoform a	chymase	FPF
gi|14043062|ref|NP_004826.2| angiotensin II receptor type 1	chymase	FPF
gi|169191376|ref|XP_001721344.1| PREDICTED: hypothetical protein	chymase	FPF
gi|169214363|ref|XP_001131568.2| PREDICTED: hypothetical protein	chymase	FPF
gi|17149853|ref|NP_071393.2| WAF-1/CIP1 stabilizing protein 39	chymase	FPF
gi|154354996|ref|NP_002213.4| inositol 1 4 5-triphosphate receptor type 1 isoform 2	chymase	FPF
gi|169206960|ref|XP_001726427.1| PREDICTED: hypothetical protein	chymase	FPF
gi|169207476|ref|XP_001724218.1| PREDICTED: hypothetical protein	chymase	FPF
gi|169210074|ref|XP_001130605.2| PREDICTED: similar to hCG2041598	chymase	FPF
gi|169214365|ref|XP_945940.3| PREDICTED: similar to hCG2040171	chymase	FPF
gi|53793671|ref|NP_001005469.1| olfactory receptor family 5 subfamily B member 3	chymase	FPF
gi|153251229|ref|NP_001258.2| chondroadherin precursor	chymase	FPF
gi|5031833|ref|NP_005692.1| snurportin 1	chymase	FPF
gi|4505163|ref|NP_002399.1| mannosyl (alpha-1 6-)-glycoprotein beta-1 2-N-acetylglucosaminyltransferase	chymase	FPF
gi|134254450|ref|NP_001077076.1| patched isoform S	chymase	FPF
gi|10092601|ref|NP_003751.2| eukaryotic translation initiation factor 4 gamma 3	chymase	FPF
gi|169170613|ref|XP_001725579.1| PREDICTED: similar to hCG1779729 isoform 2	chymase	FPF
gi|169191380|ref|XP_001715103.1| PREDICTED: FLJ46311 protein	chymase	FPF
gi|47458827|ref|NP_689704.3| peptidase M20 domain containing 1	chymase	FPF
gi|4504981|ref|NP_002296.1| galectin-1	chymase	FPF
gi|4826912|ref|NP_005020.1| paired-like homeodomain 3	chymase	FPF
gi|13994322|ref|NP_114143.1| TBC1 domain family member 10A	chymase	FPF
gi|7656967|ref|NP_055061.1| cadherin EGF LAG seven-pass G-type receptor 1	chymase	FPF
gi|169170615|ref|XP_001725578.1| PREDICTED: similar to hCG1779729 isoform 1	chymase	FPF
gi|169184624|ref|XP_001714817.1| PREDICTED: similar to synaptotagmin XV-a	chymase	FPF
gi|42794009|ref|NP_001373.2| UDP-N-acetylglucosamine-dolichyl-phosphate N-acetylglucosaminephosphotransferase	chymase	FPF
gi|4758766|ref|NP_004775.1| N-deacetylase/N-sulfotransferase (heparan glucosaminyl) 3	chymase	FPF
gi|47271471|ref|NP_689947.2| hypothetical protein LOC221477	chymase	FPF
gi|130978359|ref|NP_001076007.1| tectonic family member 1 isoform 1	chymase	FPF
gi|119964726|ref|NP_000867.2| insulin-like growth factor 2 receptor precursor	chymase	FPF
gi|100815815|ref|NP_078912.2| tumor necrosis factor alpha-induced protein 9	chymase	FPF
gi|4503057|ref|NP_001876.1| crystallin alpha B	chymase	FPF
gi|68800350|ref|NP_001020414.1| interleukin-1 receptor-associated kinase 1 isoform 3	chymase	FPF
gi|132566527|ref|NP_689651.1| DEAD/H (Asp-Glu-Ala-Asp/His) box polypeptide 11 isoform 3	chymase	FPF
gi|31742482|ref|NP_004033.2| arylsulfatase F precursor	chymase	FPF
gi|113423724|ref|XP_001126157.1| PREDICTED: hypothetical protein	chymase	FPF
gi|22749279|ref|NP_689838.1| zinc finger protein 366	chymase	FPF
gi|20149695|ref|NP_079508.2| receptor accessory protein 4	chymase	FPF
gi|37577126|ref|NP_919296.1| ubiquitin conjugating enzyme E2 J2 isoform 1	chymase	FPF
gi|40538728|ref|NP_055613.1| pleckstrin homology domain containing family M (with RUN domain) member 1	chymase	FPF
gi|169169502|ref|XP_001713659.1| PREDICTED: hypothetical protein	chymase	FPF
gi|118442837|ref|NP_002959.2| sal-like 1 isoform a	chymase	FPF
gi|4759012|ref|NP_004242.1| RAB9A member RAS oncogene family	chymase	FPF
gi|24415404|ref|NP_055426.1| MDN1 midasin homolog	chymase	FPF
gi|73695475|ref|NP_060542.4| protein BAP28	chymase	FPF
gi|170295797|ref|NP_001116106.1| carbamoyl-phosphate synthetase 1 isoform c	chymase	FPF
gi|21264565|ref|NP_006006.3| AT rich interactive domain 1A isoform a	chymase	FPF
gi|33598960|ref|NP_000673.2| alpha-2B-adrenergic receptor	chymase	FPF
gi|8922667|ref|NP_060687.1| ER degradation enhancer mannosidase alpha-like 2	chymase	FPF
gi|154354998|ref|NP_001093422.1| inositol 1 4 5-triphosphate receptor type 1 isoform 1	chymase	FPF
gi|7705308|ref|NP_057288.1| growth differentiation factor 2	chymase	FPF
gi|4557303|ref|NP_000373.1| aldehyde dehydrogenase 3A2 isoform 2	chymase	FPF
gi|46447820|ref|NP_997397.1| differentially expressed in FDCP 8 isoform 1	chymase	FPF
gi|4757982|ref|NP_004189.1| cholinergic receptor nicotinic alpha 6	chymase	FPF
gi|33359213|ref|NP_000287.2| polycystin 1 isoform 2 precursor	chymase	FPF
gi|109452595|ref|NP_001035893.1| zinc finger protein 205	chymase	FPF
gi|57546906|ref|NP_001009584.1| armadillo repeat containing X-linked 6	chymase	FPF
gi|29029632|ref|NP_004295.2| anaplastic lymphoma kinase Ki-1	chymase	FPF
gi|165932346|ref|NP_001107033.1| ring finger protein 180 isoform 1	chymase	FPF
gi|156766072|ref|NP_001096128.1| hypothetical protein LOC196993	chymase	FPF
gi|9257197|ref|NP_059344.1| BAI1-associated protein 2 isoform 1	chymase	FPF
gi|186972143|ref|NP_003282.2| tripeptidyl peptidase II	chymase	FPF
gi|14043064|ref|NP_114038.1| angiotensin II receptor type 1	chymase	FPF
gi|30425422|ref|NP_848592.1| hypothetical protein LOC152816	chymase	FPF
gi|42542386|ref|NP_543142.2| solute carrier family 22 (organic anion/cation transporter) member 9	chymase	FPF
gi|194018451|ref|NP_001011880.2| hypothetical protein LOC497190	chymase	FPF
gi|11342670|ref|NP_001691.1| azurocidin 1 preproprotein	chymase	FPF
gi|30039688|ref|NP_835462.1| olfactory receptor family 10 subfamily A member 5	chymase	FPF
gi|148762961|ref|NP_112582.3| pseudouridylate synthase 7 homolog (S. cerevisiae)-like	chymase	FPF
gi|34452688|ref|NP_899180.1| regulator of G-protein signalling 11 isoform 1	chymase	FPF
gi|61743914|ref|NP_005190.4| cholinergic receptor nicotinic gamma polypeptide precursor	chymase	FPF
gi|169162091|ref|XP_001717173.1| PREDICTED: hypothetical protein	chymase	FPF
gi|38158022|ref|NP_055496.2| DEAH (Asp-Glu-Ala-His) box polypeptide 34	chymase	FPF
gi|4505873|ref|NP_002653.1| phospholipase D1 phophatidylcholine-specific isoform a	chymase	FPF
gi|42476070|ref|NP_963862.1| SMG-7 homolog isoform 2	chymase	FPF
gi|13376331|ref|NP_079160.1| L-2-hydroxyglutarate dehydrogenase precursor	chymase	FPF
gi|119372315|ref|NP_001073278.1| xin actin-binding repeat containing 2 isoform 2	chymase	FPF
gi|7656879|ref|NP_055238.1| ALL1 fused gene from 5q31	chymase	FPF
gi|4504067|ref|NP_002070.1| aspartate aminotransferase 1	chymase	FPF
gi|169205867|ref|XP_001723344.1| PREDICTED: hypothetical protein	chymase	FPF
gi|113426210|ref|XP_063871.8| PREDICTED: similar to hCG2042536	chymase	FPF
gi|56090574|ref|NP_001007535.1| hypothetical protein LOC285311	chymase	FPF
gi|169167225|ref|XP_001722421.1| PREDICTED: hypothetical protein	chymase	FPF
gi|153266936|ref|NP_061843.3| G protein-coupled receptor 85	chymase	FPF
gi|148728170|ref|NP_001091993.1| HIV-1 Tat interactive protein 2 30kDa isoform c	chymase	FPF
gi|148762948|ref|NP_001092084.1| pseudouridylate synthase 7 homolog (S. cerevisiae)-like	chymase	FPF
gi|66932949|ref|NP_115655.2| ATPase type 13A4	chymase	FPF
gi|190343008|ref|NP_004501.3| SP110 nuclear body protein isoform b	chymase	FPF
gi|19913365|ref|NP_599020.1| transducin beta-like 1Y	chymase	FPF
gi|41350214|ref|NP_060150.3| asporin	chymase	FPF
gi|4503431|ref|NP_003485.1| dysferlin isoform 8	chymase	FPF
gi|156564401|ref|NP_006169.2| N-ethylmaleimide-sensitive factor	chymase	FPF
gi|31542498|ref|NP_689837.2| DCP2 decapping enzyme	chymase	FPF
gi|115529463|ref|NP_002733.2| protein kinase D1	chymase	FPF
gi|5031789|ref|NP_005527.1| inositol(myo)-1(or 4)-monophosphatase 1	chymase	FPF
gi|163310743|ref|NP_001106188.1| LIM and calponin homology domains 1 isoform b	chymase	FPF
gi|40789306|ref|NP_955523.1| zinc finger protein 365 isoform C	chymase	FPF
gi|76563940|ref|NP_005451.2| synuclein alpha interacting protein	chymase	FPF
gi|190343010|ref|NP_004500.3| SP110 nuclear body protein isoform a	chymase	FPF
gi|53759103|ref|NP_006381.2| importin 8	chymase	FPF
gi|169209664|ref|XP_001715803.1| PREDICTED: similar to FLJ39639 protein	chymase	FPF
gi|126131102|ref|NP_619639.3| fibrocystin isoform 1	chymase	FPF
gi|20127422|ref|NP_001380.2| Down syndrome cell adhesion molecule isoform CHD2-42 precursor	chymase	FPF
gi|187281580|ref|NP_714915.3| transmembrane protein 67	chymase	FPF
gi|169179707|ref|XP_001722954.1| PREDICTED: hypothetical protein	chymase	FPF
gi|156139127|ref|NP_079218.2| hypothetical protein LOC80007	chymase	FPF
gi|52317174|ref|NP_001004458.1| olfactory receptor family 1 subfamily S member 1	chymase	FPF
gi|148762985|ref|NP_001092085.1| pseudouridylate synthase 7 homolog (S. cerevisiae)-like	chymase	FPF
gi|156071474|ref|NP_003031.3| solute carrier family 4 anion exchanger member 2 (erythrocyte membrane protein band 3-like 1)	chymase	FPF
gi|14719428|ref|NP_149024.1| thymic stromal lymphopoietin isoform 1	chymase	FPF
gi|14043066|ref|NP_114438.1| angiotensin II receptor type 1	chymase	FPF
gi|169171457|ref|XP_001723095.1| PREDICTED: similar to hCG1779729 isoform 2	chymase	FPF
gi|30089992|ref|NP_443750.2| ADP-ribosyltransferase 5 precursor	chymase	FPF
gi|153946401|ref|NP_001196.2| BCL2/adenovirus E1B 19kD interacting protein 1 isoform BNIP1	chymase	FPF
gi|4503759|ref|NP_002013.1| flavin containing monooxygenase 4	chymase	FPF
gi|48717285|ref|NP_001001670.1| hypothetical protein LOC389763	chymase	FPF
gi|38348284|ref|NP_940886.1| zinc finger protein 621	chymase	FPF
gi|126131104|ref|NP_733842.2| fibrocystin isoform 2	chymase	FPF
gi|58331146|ref|NP_001009944.1| polycystin 1 isoform 1 precursor	chymase	FPF
gi|19923669|ref|NP_005056.3| sel-1 suppressor of lin-12-like	chymase	FPF
gi|169167867|ref|XP_001714033.1| PREDICTED: similar to neuronal apoptosis inhibitory protein	chymase	FPF
gi|82659109|ref|NP_065816.2| retinoblastoma-associated factor 600	chymase	FPF
gi|169170640|ref|XP_001726295.1| PREDICTED: similar to hCG2014367	chymase	FPF
gi|169171459|ref|XP_001723093.1| PREDICTED: similar to hCG1779729 isoform 1	chymase	FPF
gi|169173184|ref|XP_001715475.1| PREDICTED: hypothetical protein	chymase	FPF
gi|70980549|ref|NP_055791.1| programmed cell death 11	chymase	FPF
gi|110611906|ref|NP_006415.2| solute carrier family 34 (sodium phosphate) member 2	chymase	FPF
gi|66346704|ref|NP_001018099.1| NMDA receptor regulated 2 isoform b	chymase	FPF
gi|7657136|ref|NP_055188.1| G protein-coupled receptor 160	chymase	FPF
gi|189217876|ref|NP_001121364.1| sal-like 1 isoform b	chymase	FPF
gi|4503249|ref|NP_003463.1| DEK oncogene	chymase	FPF
gi|95147335|ref|NP_002214.2| inositol 1 4 5-triphosphate receptor type 2	chymase	FPF
gi|31982906|ref|NP_116255.2| cingulin-like 1	chymase	FPF
gi|194272176|ref|NP_001123553.1| phospholipase D1 phophatidylcholine-specific isoform b	chymase	FPF
gi|121114283|ref|NP_055079.3| polo-like kinase 4	chymase	FPF
gi|110611149|ref|NP_001036046.1| snurportin 1	chymase	FPF
gi|10835145|ref|NP_000567.1| interleukin 1 beta proprotein	chymase	FPF
gi|32483369|ref|NP_862820.1| origin recognition complex subunit 3 isoform 1	chymase	FPF
gi|4885065|ref|NP_005157.1| amyloid precursor-like protein 1 isoform 2 precursor	chymase	FPF
gi|169218255|ref|XP_001713666.1| PREDICTED: hypothetical protein	chymase	FPF
gi|103471997|ref|NP_056240.2| polymerase (RNA) I polypeptide A 194kDa	chymase	FPF
gi|122937299|ref|NP_001073918.1| DNA replication helicase 2 homolog	chymase	FPF
gi|30410790|ref|NP_839952.1| tumor suppressor candidate 3 isoform b	chymase	FPF
gi|171906589|ref|NP_005872.2| branched chain ketoacid dehydrogenase kinase isoform a	chymase	FPF
gi|21361861|ref|NP_149075.2| Fanconi anemia complementation group D2 isoform a	chymase	FPF
gi|52317245|ref|NP_001004708.1| olfactory receptor family 4 subfamily D member 6	chymase	FPF
gi|188497632|ref|NP_071768.3| HERPUD family member 2	chymase	FPF
gi|169201739|ref|XP_001720863.1| PREDICTED: hypothetical protein	chymase	FPF
gi|39995076|ref|NP_068761.4| hypothetical protein LOC60684 isoform a	chymase	FPF
gi|171906593|ref|NP_001116429.1| branched chain ketoacid dehydrogenase kinase isoform b	chymase	FPF
gi|103471991|ref|NP_787074.2| X Kell blood group precursor-related family member 3	chymase	FPF
gi|157419124|ref|NP_001098676.1| laminin alpha 4 isoform 1 precursor	chymase	FPF
gi|25121980|ref|NP_277045.1| dispatched B	chymase	FPF
gi|109255230|ref|NP_001035863.1| centrosomal protein 170kDa isoform beta	chymase	FPF
gi|27894376|ref|NP_006605.2| cell adhesion molecule with homology to L1CAM precursor	chymase	FPF
gi|169216784|ref|XP_001715762.1| PREDICTED: similar to hCG1814477	chymase	FPF
gi|42475558|ref|NP_775179.1| SMG-7 homolog isoform 1	chymase	FPF
gi|110611151|ref|NP_001036053.1| snurportin 1	chymase	FPF
gi|84000432|ref|NP_659400.2| hypothetical protein LOC157769	chymase	FPF
gi|21389491|ref|NP_653314.1| family with sequence similarity 82 member A1	chymase	FPF
gi|11761621|ref|NP_068806.1| GDP-mannose pyrophosphorylase B isoform 2	chymase	FPF
gi|27436974|ref|NP_004761.2| potassium voltage-gated channel Shab-related subfamily member 2	chymase	FPF
gi|33188463|ref|NP_872578.1| mitochondrial ribosomal protein S9	chymase	FPF
gi|7706481|ref|NP_057373.1| calcium binding protein 39	chymase	FPF
gi|39995078|ref|NP_951008.1| hypothetical protein LOC60684 isoform b	chymase	FPF
gi|29029605|ref|NP_795345.1| purinergic receptor P2Y12	chymase	FPF
gi|110225347|ref|NP_783866.2| serine (or cysteine) proteinase inhibitor clade A (alpha-1 antiproteinase antitrypsin) member 9 isoform A	chymase	FPF
gi|4502193|ref|NP_001645.1| v-raf murine sarcoma 3611 viral oncogene homolog	chymase	FPF
gi|169160937|ref|XP_001715877.1| PREDICTED: similar to hCG1996386	chymase	FPF
gi|89036794|ref|XP_939775.1| PREDICTED: similar to hCG1820717	chymase	FPF
gi|4504211|ref|NP_000846.1| guanylate cyclase 1 soluble alpha 2	chymase	FPF
gi|118421085|ref|NP_689472.3| leucine-rich repeat kinase 1	chymase	FPF
gi|169164328|ref|XP_001719403.1| PREDICTED: hypothetical protein	chymase	FPF
gi|169204837|ref|XP_001716885.1| PREDICTED: similar to KIAA0984 protein	chymase	FPF
gi|110611235|ref|NP_085059.2| alpha 1 type XVIII collagen isoform 1 precursor	chymase	FPF
gi|28558984|ref|NP_783650.1| thyroid peroxidase isoform b	chymase	FPF
gi|122937283|ref|NP_001073906.1| 6720455I24Rik homolog	chymase	FPF
gi|51492639|ref|XP_496663.1| PREDICTED: similar to hCG1794790	chymase	FPF
gi|195927020|ref|NP_001124321.1| calcium binding protein 39	chymase	FPF
gi|7657490|ref|NP_055225.1| clusterin-like 1 (retinal)	chymase	FPF
gi|19913367|ref|NP_599021.1| transducin beta-like 1Y	chymase	FPF
gi|56682966|ref|NP_003234.2| transforming growth factor beta receptor III	chymase	FPF
gi|148886752|ref|NP_055802.1| immunoglobulin superfamily member 9B	chymase	FPF
gi|52353252|ref|NP_001005165.1| olfactory receptor family 52 subfamily E member 4	chymase	FPF
gi|85386056|ref|NP_570855.2| ATPase H+ transporting lysosomal V0 subunit a4	chymase	FPF
gi|16554611|ref|NP_112570.2| mitochondrial ribosomal protein S15	chymase	FPF
gi|5453960|ref|NP_006414.1| Rab acceptor 1	chymase	FPF
gi|31657092|ref|NP_689914.2| ATP binding cassette sub-family A (ABC1) member 13	chymase	FPF
gi|115583663|ref|NP_000925.2| alpha-2-plasmin inhibitor	chymase	FPF
gi|52353342|ref|NP_001005184.1| olfactory receptor family 6 subfamily K member 6	chymase	FPF
gi|55749789|ref|NP_079096.2| DENN/MADD domain containing 1A isoform 2	chymase	FPF
gi|195927022|ref|NP_001124322.1| calcium binding protein 39	chymase	FPF
gi|113424099|ref|XP_373570.3| PREDICTED: similar to hCG2045417	chymase	FPF
gi|47519841|ref|NP_998786.1| 5-hydroxytryptamine (serotonin) receptor 3A isoform a precursor	chymase	FPF
gi|31415870|ref|NP_004938.1| dedicator of cytokinesis 3	chymase	FPF
gi|7662126|ref|NP_056371.1| signal-induced proliferation-associated 1 like 1	chymase	FPF
gi|187423904|ref|NP_000332.2| solute carrier family 3 member 1	chymase	FPF
gi|169168172|ref|XP_001715088.1| PREDICTED: hypothetical protein	chymase	FPF
gi|37202123|ref|NP_078887.2| NMDA receptor regulated 2 isoform a	chymase	FPF
gi|52487219|ref|NP_009168.3| SP140 nuclear body protein isoform 1	chymase	FPF
gi|50083277|ref|NP_079113.2| ATPase class I type 8B member 4	chymase	FPF
gi|11545887|ref|NP_071429.1| neuropeptide FF receptor 1	chymase	FPF
gi|157266317|ref|NP_001175.2| ataxia telangiectasia and Rad3 related protein	chymase	FPF
gi|4507123|ref|NP_003083.1| small nuclear ribonucleoprotein polypeptide B''	chymase	FPF
gi|157384977|ref|NP_001501.2| glutamate receptor ionotropic delta 2	chymase	FPF
gi|5453884|ref|NP_006205.1| phytanoyl-CoA 2-hydroxylase isoform a precursor	chymase	FPF
gi|153792294|ref|NP_115967.2| myopalladin	chymase	FPF
gi|113206024|ref|NP_001037855.1| mucin 1 isoform 5 precursor	chymase	FPF
gi|110225349|ref|NP_001035983.1| serine (or cysteine) proteinase inhibitor clade A (alpha-1 antiproteinase antitrypsin) member 9 isoform B	chymase	FPF
gi|78482633|ref|NP_001030584.1| ATP/GTP binding protein-like 5 isoform 3	chymase	FPF
gi|42476066|ref|NP_963863.1| SMG-7 homolog isoform 4	chymase	FPF
gi|66528888|ref|NP_001018125.1| Fanconi anemia complementation group D2 isoform b	chymase	FPF
gi|83281447|ref|NP_001032626.1| phytanoyl-CoA 2-hydroxylase isoform b precursor	chymase	FPF
gi|50593112|ref|NP_056985.3| nudix-type motif 13	chymase	FPF
gi|12408682|ref|NP_071425.2| epididymal sperm binding protein 1	chymase	FPF
gi|115298674|ref|NP_002499.2| nidogen 1 precursor	chymase	FPF
gi|70909324|ref|NP_078808.3| sperm associated antigen 16 isoform 1	chymase	FPF
gi|41327760|ref|NP_940933.3| ATPase class II type 9B	chymase	FPF
gi|28373129|ref|NP_780775.1| contactin 5 isoform short	chymase	FPF
gi|19923468|ref|NP_057541.2| protein kinase D2 isoform A	chymase	FPF
gi|28376633|ref|NP_783864.1| klotho beta	chymase	FPF
gi|146198640|ref|NP_077283.2| glycerophosphodiester phosphodiesterase domain containing 3	chymase	FPF
gi|170784867|ref|NP_078801.3| tetratricopeptide repeat domain 13 isoform a	chymase	FPF
gi|63055043|ref|NP_940938.1| transmembrane protein 205	chymase	FPF
gi|85386547|ref|NP_570856.2| ATPase H+ transporting lysosomal V0 subunit a4	chymase	FPF
gi|19923899|ref|NP_612372.1| coiled-coil domain containing 45	chymase	FPF
gi|4502833|ref|NP_000739.1| neuronal nicotinic acetylcholine receptor beta 2 precursor	chymase	FPF
gi|172072597|ref|NP_005602.3| retinoblastoma-like 2 (p130)	chymase	FPF
gi|109452593|ref|NP_003447.2| zinc finger protein 205	chymase	FPF
gi|115430243|ref|NP_001041683.1| SCY1-like 1 isoform B	chymase	FPF
gi|169171786|ref|XP_001719847.1| PREDICTED: similar to hCG1773238	chymase	FPF
gi|169208431|ref|XP_001716614.1| PREDICTED: similar to hCG2042717	chymase	FPF
gi|92091572|ref|NP_055520.3| dedicator of cytokinesis 4	chymase	FPF
gi|14249119|ref|NP_115887.1| Rhox homeobox family member 2	chymase	FPF
gi|169162775|ref|XP_001715868.1| PREDICTED: similar to hCG1996386	chymase	FPF
gi|103472136|ref|NP_055525.3| G protein-coupled receptor associated sorting protein 1	chymase	FPF
gi|16751843|ref|NP_003259.2| toll-like receptor 5	chymase	FPF
gi|4758844|ref|NP_004289.1| nucleoporin 155kDa isoform 2	chymase	FPF
gi|56549117|ref|NP_001005336.1| dynamin 1 isoform 2	chymase	FPF
gi|40316926|ref|NP_954636.1| clusterin-like 1 (retinal)	chymase	FPF
gi|122937516|ref|NP_001074007.1| hypothetical protein LOC441282	chymase	FPF
gi|28461292|ref|NP_777590.1| postmeiotic segregation increased 2-like 5	chymase	FPF
gi|39777610|ref|NP_945119.1| semaphorin 4B precursor	chymase	FPF
gi|21362070|ref|NP_076972.2| hypothetical protein LOC79034	chymase	FPF
gi|169160588|ref|XP_001723043.1| PREDICTED: hypothetical protein	chymase	FPF
gi|189571629|ref|NP_001094386.1| membrane bound O-acyltransferase domain containing 4	chymase	FPF
gi|55741845|ref|NP_065175.3| valyl-tRNA synthetase 2-like	chymase	FPF
gi|8923896|ref|NP_061147.1| acyl-CoA synthetase short-chain family member 2 isoform 1	chymase	FPF
gi|52317140|ref|NP_001004749.1| olfactory receptor family 51 subfamily A member 7	chymase	FPF
gi|116235474|ref|NP_443134.2| LKB1 interacting protein	chymase	FPF
gi|33504575|ref|NP_872425.1| secretory protein LOC348174	chymase	FPF
gi|169202196|ref|XP_001722197.1| PREDICTED: hypothetical protein	chymase	FPF
gi|169212089|ref|XP_001718258.1| PREDICTED: similar to Tripartite motif-containing protein 16-like protein (Tripartite motif-containing protein 70)	chymase	FPF
gi|38149981|ref|NP_937863.1| small nuclear ribonucleoprotein polypeptide B''	chymase	FPF
gi|67189007|ref|NP_001018016.1| mucin 1 isoform 2 precursor	chymase	FPF
gi|12232393|ref|NP_073573.1| major facilitator superfamily domain containing 1	chymase	FPF
gi|88014609|ref|NP_789786.2| coiled-coil domain containing 125	chymase	FPF
gi|110349742|ref|NP_115697.2| hypothetical protein LOC84281	chymase	FPF
gi|148727259|ref|NP_001011552.2| solute carrier family 9 (sodium/hydrogen exchanger) member 4	chymase	FPF
gi|158508572|ref|NP_000892.2| nuclear receptor subfamily 3 group C member 2	chymase	FPF
gi|17998698|ref|NP_536721.1| GATA binding protein 5	chymase	FPF
gi|145309320|ref|NP_150285.3| forkhead box Q1	chymase	FPF
gi|169164045|ref|XP_001726355.1| PREDICTED: similar to hCG1782458	chymase	FPF
gi|120659782|ref|NP_001073349.1| protein kinase D2 isoform A	chymase	FPF
gi|28558988|ref|NP_783652.1| thyroid peroxidase isoform d	chymase	FPF
gi|71999153|ref|NP_056099.2| hypothetical protein LOC23334	chymase	FPF
gi|21362032|ref|NP_115589.2| ELMO/CED-12 domain containing 3	chymase	FPF
gi|29789401|ref|NP_775740.1| ubiquitin-conjugating enzyme E2Q family member 2	chymase	FPF
gi|187828880|ref|NP_001120693.1| calcium channel alpha 1A subunit isoform 3	chymase	FPF
gi|169163399|ref|XP_001719402.1| PREDICTED: hypothetical protein	chymase	FPF
gi|4504529|ref|NP_002150.1| histatin 1	chymase	FPF
gi|89363028|ref|NP_919228.2| tubulin tyrosine ligase-like family member 11	chymase	FPF
gi|57546917|ref|NP_001009567.1| mannose receptor C type 1-like 1	chymase	FPF
gi|62526045|ref|NP_001014972.1| zinc finger protein 638	chymase	FPF
gi|169179771|ref|XP_001723225.1| PREDICTED: similar to hCG1742476	chymase	FPF
gi|9506861|ref|NP_061972.1| hypothetical protein LOC55924 isoform 1	chymase	FPF
gi|19923919|ref|NP_612402.1| receptor accessory protein 6	chymase	FPF
gi|169215759|ref|XP_001723233.1| PREDICTED: hypothetical protein	chymase	FPF
gi|4885121|ref|NP_005192.1| chemokine (C-C motif) receptor 8	chymase	FPF
gi|194272212|ref|NP_056446.3| tectonic 3 precursor	chymase	FPF
gi|18254466|ref|NP_543143.1| suppressor of cytokine signaling 4	chymase	FPF
gi|23312388|ref|NP_647536.1| CHRNA7-FAM7A fusion isoform 1	chymase	FPF
gi|169204897|ref|XP_001725725.1| PREDICTED: hypothetical protein	chymase	FPF
gi|40068464|ref|NP_065783.2| AT rich interactive domain 1B (SWI1-like) isoform 2	chymase	FPF
gi|5174469|ref|NP_006019.1| 5-hydroxytryptamine (serotonin) receptor 3B precursor	chymase	FPF
gi|32469495|ref|NP_862823.1| potassium channel subfamily K member 18	chymase	FPF
gi|4503833|ref|NP_003498.1| frizzled 7	chymase	FPF
gi|66346672|ref|NP_001018047.1| vacuolar protein sorting 13A isoform C	chymase	FPF
gi|7662344|ref|NP_055763.1| U-box domain containing 5 isoform a	chymase	FPF
gi|37577130|ref|NP_919439.1| ubiquitin conjugating enzyme E2 J2 isoform 3	chymase	FPF
gi|169212105|ref|XP_001725743.1| PREDICTED: similar to RVLA1944	chymase	FPF
gi|194097401|ref|NP_001123492.1| ATPase H+ transporting lysosomal V0 subunit a1 isoform a	chymase	FPF
gi|169171105|ref|XP_001725861.1| PREDICTED: similar to hCG1779729 isoform 2	chymase	FPF
gi|48928029|ref|NP_003265.3| transmembrane protein 1	chymase	FPF
gi|59806357|ref|NP_036522.3| submaxillary gland androgen regulated protein 3 homolog A precursor	chymase	FPF
gi|118421091|ref|NP_068603.4| ATP/GTP binding protein-like 5 isoform 1	chymase	FPF
gi|66346674|ref|NP_150648.2| vacuolar protein sorting 13A isoform A	chymase	FPF
gi|113415841|ref|XP_001131925.1| PREDICTED: hypothetical protein	chymase	FPF
gi|169171107|ref|XP_001725859.1| PREDICTED: similar to hCG1779729 isoform 1	chymase	FPF
gi|7019493|ref|NP_037416.1| polymerase (DNA directed) mu	chymase	FPF
gi|47524173|ref|NP_002002.3| fibroblast growth factor receptor 4 isoform 1 precursor	chymase	FPF
gi|194097403|ref|NP_001123493.1| ATPase H+ transporting lysosomal V0 subunit a1 isoform b	chymase	FPF
gi|52693931|ref|NP_001005326.1| olfactory receptor family 4 subfamily F member 6	chymase	FPF
gi|34577118|ref|NP_055833.2| dopey family member 1	chymase	FPF
gi|32967601|ref|NP_066267.2| ankyrin 3 isoform 1	chymase	FPF
gi|60223083|ref|NP_001008227.1| hypothetical protein LOC283726	chymase	FPF
gi|170650685|ref|NP_001116242.1| zinc finger and BTB domain containing 37 isoform a	chymase	FPF
gi|46195763|ref|NP_612392.1| hypothetical protein LOC92154	chymase	FPF
gi|169214740|ref|XP_001717895.1| PREDICTED: similar to RP5-860F19.3	coagulation factor IXa	EGR
gi|21264341|ref|NP_004586.2| spermine synthase	coagulation factor IXa	EGR
gi|28872814|ref|NP_060363.2| semaphorin 4G	coagulation factor IXa	EGR
gi|19923181|ref|NP_003678.2| PDZ and LIM domain 4 isoform 1	coagulation factor IXa	EGR
gi|28373113|ref|NP_777617.1| sarco/endoplasmic reticulum Ca2+ -ATPase isoform f	coagulation factor IXa	EGR
gi|32307113|ref|NP_858060.1| beta isoform of regulatory subunit B55 protein phosphatase 2 isoform a	coagulation factor IXa	EGR
gi|194097438|ref|NP_570857.2| protein tyrosine phosphatase receptor type N polypeptide 2 isoform 2 precursor	coagulation factor IXa	EGR
gi|4507013|ref|NP_003030.1| solute carrier family 2 (facilitated glucose/fructose transporter) member 5	coagulation factor IXa	EGR
gi|169162373|ref|XP_001726134.1| PREDICTED: hypothetical protein	coagulation factor IXa	EGR
gi|169162726|ref|XP_001719163.1| PREDICTED: hypothetical protein	coagulation factor IXa	EGR
gi|113416994|ref|XP_001131798.1| PREDICTED: hypothetical protein	coagulation factor IXa	EGR
gi|42741655|ref|NP_000236.2| met proto-oncogene isoform b precursor	coagulation factor IXa	EGR
gi|169181063|ref|XP_001725794.1| PREDICTED: similar to hCG28178	coagulation factor IXa	EGR
gi|169191376|ref|XP_001721344.1| PREDICTED: hypothetical protein	coagulation factor IXa	EGR
gi|169216745|ref|XP_001716602.1| PREDICTED: similar to hCG1653500	coagulation factor IXa	EGR
gi|148839311|ref|NP_001092107.1| PWWP domain containing 2 isoform 2	coagulation factor IXa	EGR
gi|110347439|ref|NP_037494.2| zinc finger protein 225	coagulation factor IXa	EGR
gi|61835204|ref|NP_001013454.1| mercaptopyruvate sulfurtransferase isoform 2	coagulation factor IXa	EGR
gi|4505541|ref|NP_003706.1| USO1 homolog vesicle docking protein	coagulation factor IXa	EGR
gi|41281441|ref|NP_055514.2| zinc finger protein 646	coagulation factor IXa	EGR
gi|70780353|ref|NP_065208.2| ankyrin 1 isoform 4	coagulation factor IXa	EGR
gi|169167201|ref|XP_001715500.1| PREDICTED: hypothetical protein	coagulation factor IXa	EGR
gi|5031599|ref|NP_005722.1| actin related protein 2/3 complex subunit 2	coagulation factor IXa	EGR
gi|4502961|ref|NP_000085.1| alpha 1 type VII collagen precursor	coagulation factor IXa	EGR
gi|112821688|ref|NP_055511.2| G protein-regulated inducer of neurite outgrowth 2	coagulation factor IXa	EGR
gi|157743247|ref|NP_001099043.1| F-box protein 45	coagulation factor IXa	EGR
gi|4885469|ref|NP_005354.1| melanoma antigen family A 6	coagulation factor IXa	EGR
gi|83715966|ref|NP_001001669.2| hypothetical protein LOC389337	coagulation factor IXa	EGR
gi|112789526|ref|NP_001036214.1| stromal antigen 2 isoform a	coagulation factor IXa	EGR
gi|59889558|ref|NP_001012331.1| neurotrophic tyrosine kinase receptor type 1 isoform 1	coagulation factor IXa	EGR
gi|23510457|ref|NP_009061.1| zinc finger protein 41	coagulation factor IXa	EGR
gi|149158692|ref|NP_004630.3| HLA-B associated transcript-3 isoform a	coagulation factor IXa	EGR
gi|4757834|ref|NP_004273.1| BCL2-associated athanogene 2	coagulation factor IXa	EGR
gi|88953304|ref|XP_931223.1| PREDICTED: similar to hCG1990594	coagulation factor IXa	EGR
gi|188219577|ref|NP_699172.2| ring finger protein 19B isoform a	coagulation factor IXa	EGR
gi|38524620|ref|NP_942559.1| prickle-like 2	coagulation factor IXa	EGR
gi|48255924|ref|NP_066553.3| NADH-ubiquinone oxidoreductase flavoprotein 3 isoform a precursor	coagulation factor IXa	EGR
gi|83776600|ref|NP_004208.2| aurora kinase B	coagulation factor IXa	EGR
gi|94681063|ref|NP_038478.2| bromodomain adjacent to zinc finger domain 2B	coagulation factor IXa	EGR
gi|41872368|ref|NP_958923.1| periphilin 1 isoform 2	coagulation factor IXa	EGR
gi|125628632|ref|NP_001074961.1| keratin 80 isoform b	coagulation factor IXa	EGR
gi|41281753|ref|NP_665917.1| NIMA (never in mitosis gene a)- related kinase 11 isoform 2	coagulation factor IXa	EGR
gi|31657111|ref|NP_056380.1| zinc finger protein 294	coagulation factor IXa	EGR
gi|37577097|ref|NP_899205.1| dystrobrevin beta isoform 5	coagulation factor IXa	EGR
gi|71979667|ref|NP_001025173.1| growth factor receptor-bound protein 7	coagulation factor IXa	EGR
gi|169165256|ref|XP_001128525.2| PREDICTED: hypothetical protein	coagulation factor IXa	EGR
gi|169166284|ref|XP_936409.3| PREDICTED: hypothetical protein	coagulation factor IXa	EGR
gi|169178509|ref|XP_001722266.1| PREDICTED: similar to LOC441089 protein isoform 2	coagulation factor IXa	EGR
gi|28416949|ref|NP_060854.2| GTPase IMAP family member 5	coagulation factor IXa	EGR
gi|38505209|ref|NP_071357.2| hypothetical protein LOC63901	coagulation factor IXa	EGR
gi|169210660|ref|XP_001717885.1| PREDICTED: hypothetical protein	coagulation factor IXa	EGR
gi|59850762|ref|NP_060473.2| uveal autoantigen with coiled-coil domains and ankyrin repeats isoform 1	coagulation factor IXa	EGR
gi|19913426|ref|NP_001683.2| ATPase H+ transporting lysosomal 56/58kDa V1 subunit B1	coagulation factor IXa	EGR
gi|15721939|ref|NP_031385.2| metastatic lymph node 51	coagulation factor IXa	EGR
gi|4758072|ref|NP_004066.1| cryptochrome 1 (photolyase-like)	coagulation factor IXa	EGR
gi|188536092|ref|NP_001120925.1| deafness autosomal dominant 5 protein isoform a	coagulation factor IXa	EGR
gi|169178511|ref|XP_001722265.1| PREDICTED: similar to LOC441089 protein isoform 1	coagulation factor IXa	EGR
gi|132566527|ref|NP_689651.1| DEAD/H (Asp-Glu-Ala-Asp/His) box polypeptide 11 isoform 3	coagulation factor IXa	EGR
gi|14719833|ref|NP_127499.1| NLR family pyrin domain containing 1 isoform 3	coagulation factor IXa	EGR
gi|31542701|ref|NP_060121.3| Abelson helper integration site 1	coagulation factor IXa	EGR
gi|28557745|ref|NP_787103.1| zinc binding alcohol dehydrogenase domain containing 2	coagulation factor IXa	EGR
gi|116089331|ref|NP_078779.2| human immunodeficiency virus type I enhancer binding protein 3	coagulation factor IXa	EGR
gi|122937269|ref|NP_001073905.1| Wilms tumor 1 interacting protein	coagulation factor IXa	EGR
gi|146231958|ref|NP_001078921.1| hypothetical protein LOC647060	coagulation factor IXa	EGR
gi|5453802|ref|NP_006168.1| neural retina leucine zipper	coagulation factor IXa	EGR
gi|48476182|ref|NP_071765.2| roundabout axon guidance receptor homolog 3	coagulation factor IXa	EGR
gi|169162733|ref|XP_001719373.1| PREDICTED: similar to hCG1647826	coagulation factor IXa	EGR
gi|66346689|ref|NP_001018067.1| dickkopf homolog 3 precursor	coagulation factor IXa	EGR
gi|154448892|ref|NP_055839.3| exportin 7 isoform b	coagulation factor IXa	EGR
gi|40548372|ref|NP_057114.5| tetratricopeptide repeat domain 15	coagulation factor IXa	EGR
gi|4758692|ref|NP_004820.1| natural cytotoxicity triggering receptor 1	coagulation factor IXa	EGR
gi|51173720|ref|NP_001003694.1| bromodomain and PHD finger-containing protein 1 isoform 1	coagulation factor IXa	EGR
gi|169212043|ref|XP_001714933.1| PREDICTED: similar to upstream binding protein 1	coagulation factor IXa	EGR
gi|4557239|ref|NP_000656.1| acetylcholinesterase isoform E4-E6 precursor	coagulation factor IXa	EGR
gi|21361274|ref|NP_006007.2| CD164 molecule sialomucin	coagulation factor IXa	EGR
gi|15451779|ref|NP_150252.1| promyelocytic leukemia protein isoform 10	coagulation factor IXa	EGR
gi|28373115|ref|NP_777618.1| sarco/endoplasmic reticulum Ca2+ -ATPase isoform c	coagulation factor IXa	EGR
gi|110825974|ref|NP_055059.2| ADAM metallopeptidase with thrombospondin type 1 motif 2 isoform 1 preproprotein	coagulation factor IXa	EGR
gi|24415404|ref|NP_055426.1| MDN1 midasin homolog	coagulation factor IXa	EGR
gi|169163339|ref|XP_291007.6| PREDICTED: similar to hCG2012694	coagulation factor IXa	EGR
gi|157277988|ref|NP_001098101.1| cAMP-specific phosphodiesterase 4D isoform 1	coagulation factor IXa	EGR
gi|169165645|ref|XP_001723891.1| PREDICTED: hypothetical protein	coagulation factor IXa	EGR
gi|4506399|ref|NP_003601.1| RAE1 (RNA export 1 S.pombe) homolog	coagulation factor IXa	EGR
gi|169167211|ref|XP_001720708.1| PREDICTED: similar to FRAS1-related extracellular matrix protein 3	coagulation factor IXa	EGR
gi|169170211|ref|XP_001724966.1| PREDICTED: hypothetical protein	coagulation factor IXa	EGR
gi|171460922|ref|NP_597705.2| transmembrane protein 132D	coagulation factor IXa	EGR
gi|169202089|ref|XP_001718927.1| PREDICTED: hypothetical protein	coagulation factor IXa	EGR
gi|163914396|ref|NP_001106279.1| TNNI3 interacting kinase isoform a	coagulation factor IXa	EGR
gi|169215408|ref|XP_001726260.1| PREDICTED: similar to Uncharacterized protein FLJ16545	coagulation factor IXa	EGR
gi|134288865|ref|NP_003606.3| solute carrier family 4 sodium bicarbonate cotransporter member 7	coagulation factor IXa	EGR
gi|4503151|ref|NP_000387.1| cathepsin K preproprotein	coagulation factor IXa	EGR
gi|48717236|ref|NP_001001659.1| olfactory receptor family 2 subfamily A member 14	coagulation factor IXa	EGR
gi|24797065|ref|NP_036388.2| zinc finger protein 212	coagulation factor IXa	EGR
gi|4502111|ref|NP_001147.1| annexin VII isoform 1	coagulation factor IXa	EGR
gi|9961252|ref|NP_061338.1| ATP-binding cassette subfamily B member 4 isoform C	coagulation factor IXa	EGR
gi|44680122|ref|NP_976038.1| tripartite motif-containing 7 isoform 1	coagulation factor IXa	EGR
gi|60498982|ref|NP_001149.2| amine oxidase copper containing 2 isoform a	coagulation factor IXa	EGR
gi|113413210|ref|XP_001129914.1| PREDICTED: hypothetical protein	coagulation factor IXa	EGR
gi|113417342|ref|XP_001126060.1| PREDICTED: hypothetical protein	coagulation factor IXa	EGR
gi|169175456|ref|XP_001714672.1| PREDICTED: similar to lipocalin-like protein	coagulation factor IXa	EGR
gi|76150623|ref|NP_006161.2| nucleolar protein 1 120kDa	coagulation factor IXa	EGR
gi|51471456|ref|XP_495949.1| PREDICTED: hypothetical protein LOC220081 isoform 1	coagulation factor IXa	EGR
gi|189181750|ref|NP_001121186.1| human immunodeficiency virus type I enhancer binding protein 3 b	coagulation factor IXa	EGR
gi|89886466|ref|NP_778233.4| hematopoietic signal peptide-containing isoform 1	coagulation factor IXa	EGR
gi|83700225|ref|NP_001667.4| ATPase H+/K+ transporting nongastric alpha polypeptide	coagulation factor IXa	EGR
gi|5729740|ref|NP_006529.1| BCL2-like 11 isoform 6	coagulation factor IXa	EGR
gi|32307115|ref|NP_858061.1| beta isoform of regulatory subunit B55 protein phosphatase 2 isoform a	coagulation factor IXa	EGR
gi|169161186|ref|XP_001714378.1| PREDICTED: similar to chromosome 1 open reading frame 132	coagulation factor IXa	EGR
gi|16753221|ref|NP_067071.1| cadherin 22 precursor	coagulation factor IXa	EGR
gi|169165976|ref|XP_001723304.1| PREDICTED: similar to SERH2790	coagulation factor IXa	EGR
gi|169171035|ref|XP_001715270.1| PREDICTED: hypothetical protein	coagulation factor IXa	EGR
gi|40807471|ref|NP_003585.3| transcription termination factor RNA polymerase II	coagulation factor IXa	EGR
gi|169172087|ref|XP_001715215.1| PREDICTED: hypothetical protein	coagulation factor IXa	EGR
gi|169202091|ref|XP_071712.8| PREDICTED: similar to LOC120376 protein	coagulation factor IXa	EGR
gi|169206330|ref|XP_001715311.1| PREDICTED: similar to hCG1795283	coagulation factor IXa	EGR
gi|29029627|ref|NP_787064.1| melanoma antigen family A 6	coagulation factor IXa	EGR
gi|39930577|ref|NP_937793.1| arylsulfatase K	coagulation factor IXa	EGR
gi|33359213|ref|NP_000287.2| polycystin 1 isoform 2 precursor	coagulation factor IXa	EGR
gi|10937869|ref|NP_059107.1| survival of motor neuron 2 centromeric isoform d	coagulation factor IXa	EGR
gi|157419138|ref|NP_005553.2| laminin gamma 2 isoform a precursor	coagulation factor IXa	EGR
gi|109452595|ref|NP_001035893.1| zinc finger protein 205	coagulation factor IXa	EGR
gi|34147416|ref|NP_115728.2| breast cancer metastasis-suppressor 1-like	coagulation factor IXa	EGR
gi|75677325|ref|NP_055053.1| kinase suppressor of ras	coagulation factor IXa	EGR
gi|169161486|ref|XP_001715419.1| PREDICTED: hypothetical protein	coagulation factor IXa	EGR
gi|169163978|ref|XP_001726546.1| PREDICTED: hypothetical protein	coagulation factor IXa	EGR
gi|169164650|ref|XP_001716053.1| PREDICTED: hypothetical protein	coagulation factor IXa	EGR
gi|34734079|ref|NP_003497.2| frizzled 6	coagulation factor IXa	EGR
gi|5453726|ref|NP_006300.1| leucine rich repeat (in FLII) interacting protein 2 isoform 1	coagulation factor IXa	EGR
gi|169172089|ref|XP_001715239.1| PREDICTED: hypothetical protein	coagulation factor IXa	EGR
gi|4506221|ref|NP_002807.1| proteasome 26S non-ATPase subunit 12	coagulation factor IXa	EGR
gi|70780355|ref|NP_065210.2| ankyrin 1 isoform 2	coagulation factor IXa	EGR
gi|162287219|ref|NP_056040.2| prune homolog 2 isoform 1	coagulation factor IXa	EGR
gi|47717131|ref|NP_434700.2| caspase recruitment domain protein 9 isoform 1	coagulation factor IXa	EGR
gi|169211290|ref|XP_001717780.1| PREDICTED: hypothetical protein LOC388336	coagulation factor IXa	EGR
gi|169212050|ref|XP_001715000.1| PREDICTED: similar to Rho GTPase-activating protein 23 (Rho-type GTPase-activating protein 23)	coagulation factor IXa	EGR
gi|29029632|ref|NP_004295.2| anaplastic lymphoma kinase Ki-1	coagulation factor IXa	EGR
gi|156105679|ref|NP_000438.2| presenilin 2 isoform 1	coagulation factor IXa	EGR
gi|8393259|ref|NP_036275.1| tuftelin interacting protein 11	coagulation factor IXa	EGR
gi|53829368|ref|NP_001005408.1| hypothetical protein LOC84461 isoform 2	coagulation factor IXa	EGR
gi|24586667|ref|NP_733752.1| transcription factor-like protein 4 isoform gamma	coagulation factor IXa	EGR
gi|62821794|ref|NP_000116.2| estrogen receptor alpha isoform 1	coagulation factor IXa	EGR
gi|169165266|ref|XP_001717601.1| PREDICTED: similar to hCG1657343	coagulation factor IXa	EGR
gi|37537692|ref|NP_002714.2| proline-rich protein BstNI subfamily 4 precursor	coagulation factor IXa	EGR
gi|5901954|ref|NP_008976.1| FGFR1 oncogene partner isoform a	coagulation factor IXa	EGR
gi|197276647|ref|NP_001127841.1| leucine rich repeat (in FLII) interacting protein 2 isoform 3	coagulation factor IXa	EGR
gi|21361749|ref|NP_061031.2| ubiquitin specific peptidase 49	coagulation factor IXa	EGR
gi|27436964|ref|NP_751891.1| potassium voltage-gated channel shaker-related subfamily beta member 1 isoform 3	coagulation factor IXa	EGR
gi|16554562|ref|NP_434701.1| caspase recruitment domain protein 9 isoform 2	coagulation factor IXa	EGR
gi|169210670|ref|XP_001718082.1| PREDICTED: hypothetical protein	coagulation factor IXa	EGR
gi|4506321|ref|NP_002837.1| protein tyrosine phosphatase receptor type N precursor	coagulation factor IXa	EGR
gi|169214379|ref|XP_001717021.1| PREDICTED: similar to zinc finger protein 541	coagulation factor IXa	EGR
gi|188536116|ref|NP_001120933.1| NLR family pyrin domain containing 3 isoform c	coagulation factor IXa	EGR
gi|163644318|ref|NP_001013011.2| hypothetical protein LOC401546	coagulation factor IXa	EGR
gi|40316939|ref|NP_954635.1| aminolevulinate delta synthase 1	coagulation factor IXa	EGR
gi|67089160|ref|NP_150253.2| promyelocytic leukemia protein isoform 11	coagulation factor IXa	EGR
gi|88957129|ref|XP_374004.2| PREDICTED: similar to hCG1812929	coagulation factor IXa	EGR
gi|169173169|ref|XP_001721245.1| PREDICTED: similar to LP5624	coagulation factor IXa	EGR
gi|112789528|ref|NP_001036215.1| stromal antigen 2 isoform a	coagulation factor IXa	EGR
gi|20143482|ref|NP_065983.1| melanoma antigen family E 1	coagulation factor IXa	EGR
gi|156616271|ref|NP_694941.2| kinesin family member 19	coagulation factor IXa	EGR
gi|4557667|ref|NP_000408.1| interleukin 2 receptor alpha chain precursor	coagulation factor IXa	EGR
gi|16507198|ref|NP_065894.1| S phase cyclin A-associated protein in the ER	coagulation factor IXa	EGR
gi|157168360|ref|NP_004034.2| acetylserotonin O-methyltransferase	coagulation factor IXa	EGR
gi|169209657|ref|XP_001715723.1| PREDICTED: similar to hCG2041189	coagulation factor IXa	EGR
gi|7363439|ref|NP_039228.1| olfactory receptor family 10 subfamily H member 1	coagulation factor IXa	EGR
gi|18860849|ref|NP_570712.1| menin isoform 1	coagulation factor IXa	EGR
gi|38158022|ref|NP_055496.2| DEAH (Asp-Glu-Ala-His) box polypeptide 34	coagulation factor IXa	EGR
gi|42661560|ref|XP_378787.1| PREDICTED: hypothetical protein	coagulation factor IXa	EGR
gi|169213616|ref|XP_001719831.1| PREDICTED: hypothetical protein	coagulation factor IXa	EGR
gi|194097347|ref|NP_002637.3| phosphoinositide-3-kinase class 2 beta polypeptide	coagulation factor IXa	EGR
gi|169217959|ref|XP_001715746.1| PREDICTED: similar to hCG2042704 partial	coagulation factor IXa	EGR
gi|170932473|ref|NP_689624.2| zinc finger protein 786	coagulation factor IXa	EGR
gi|115270970|ref|NP_001041675.1| Mid-1-related chloride channel 1 isoform 1	coagulation factor IXa	EGR
gi|119372315|ref|NP_001073278.1| xin actin-binding repeat containing 2 isoform 2	coagulation factor IXa	EGR
gi|190360568|ref|NP_001121903.1| solute carrier family 39 (zinc transporter) member 14 isoform 1	coagulation factor IXa	EGR
gi|7656879|ref|NP_055238.1| ALL1 fused gene from 5q31	coagulation factor IXa	EGR
gi|73088987|ref|NP_898881.2| lysozyme-like 2	coagulation factor IXa	EGR
gi|33356544|ref|NP_877398.1| phosphoinositide-specific phospholipase C beta 1 isoform b	coagulation factor IXa	EGR
gi|169161192|ref|XP_001714713.1| PREDICTED: hypothetical protein	coagulation factor IXa	EGR
gi|22748787|ref|NP_689578.1| hypothetical protein LOC126695	coagulation factor IXa	EGR
gi|169163685|ref|XP_001722695.1| PREDICTED: similar to mCG14474	coagulation factor IXa	EGR
gi|169166591|ref|XP_001722779.1| PREDICTED: similar to hCG1640714	coagulation factor IXa	EGR
gi|50658079|ref|NP_055887.3| tubulin tyrosine ligase-like family member 5	coagulation factor IXa	EGR
gi|169169195|ref|XP_001713696.1| PREDICTED: hypothetical protein	coagulation factor IXa	EGR
gi|4504825|ref|NP_003627.1| potassium voltage-gated channel shaker-related subfamily beta member 2 isoform 1	coagulation factor IXa	EGR
gi|58331189|ref|NP_001010927.1| T-cell lymphoma invasion and metastasis 2 isoform b	coagulation factor IXa	EGR
gi|73747879|ref|NP_443066.2| rabconnectin-3 beta isoform 2	coagulation factor IXa	EGR
gi|74271814|ref|NP_001028225.1| NLR family pyrin domain containing 1 isoform 5	coagulation factor IXa	EGR
gi|169212900|ref|XP_001715389.1| PREDICTED: similar to RAB12 member RAS oncogene family	coagulation factor IXa	EGR
gi|169214766|ref|XP_001718352.1| PREDICTED: similar to hCG2038397	coagulation factor IXa	EGR
gi|33413425|ref|NP_061869.2| trinucleotide repeat containing 6C	coagulation factor IXa	EGR
gi|139394556|ref|NP_055685.3| zinc finger and BTB domain containing 40	coagulation factor IXa	EGR
gi|37577099|ref|NP_149159.2| dystrobrevin beta isoform 2	coagulation factor IXa	EGR
gi|169161783|ref|XP_001732917.1| PREDICTED: hypothetical LOC647597	coagulation factor IXa	EGR
gi|169163030|ref|XP_001716754.1| PREDICTED: hypothetical protein	coagulation factor IXa	EGR
gi|41126910|ref|XP_087225.3| PREDICTED: similar to hCG1642047	coagulation factor IXa	EGR
gi|156105689|ref|NP_000246.2| methylmalonyl Coenzyme A mutase precursor	coagulation factor IXa	EGR
gi|26667203|ref|NP_751911.1| calcium/calmodulin-dependent protein kinase II gamma isoform 1	coagulation factor IXa	EGR
gi|13562104|ref|NP_036505.1| olfactory receptor family 3 subfamily A member 3	coagulation factor IXa	EGR
gi|38348338|ref|NP_940918.1| UDP-N-acetyl-alpha-D-galactosamine:polypeptide N-acetylgalactosaminyltransferase-like 4	coagulation factor IXa	EGR
gi|113424069|ref|XP_001132811.1| PREDICTED: similar to fatty acid binding protein homologue	coagulation factor IXa	EGR
gi|169211718|ref|XP_001719770.1| PREDICTED: hypothetical protein	coagulation factor IXa	EGR
gi|27735115|ref|NP_775920.1| hypothetical protein LOC285051	coagulation factor IXa	EGR
gi|16445029|ref|NP_443100.1| immunoglobulin superfamily member 8	coagulation factor IXa	EGR
gi|7661862|ref|NP_055449.1| protein phosphatase 1F	coagulation factor IXa	EGR
gi|41327779|ref|NP_065987.1| DEAD (Asp-Glu-Ala-Asp) box polypeptide 55	coagulation factor IXa	EGR
gi|66932949|ref|NP_115655.2| ATPase type 13A4	coagulation factor IXa	EGR
gi|190343008|ref|NP_004501.3| SP110 nuclear body protein isoform b	coagulation factor IXa	EGR
gi|22538403|ref|NP_061193.2| ataxin 2-binding protein 1 isoform 4	coagulation factor IXa	EGR
gi|110611237|ref|NP_001985.2| coagulation factor XIII B subunit precursor	coagulation factor IXa	EGR
gi|194097440|ref|NP_002838.2| protein tyrosine phosphatase receptor type N polypeptide 2 isoform 1 precursor	coagulation factor IXa	EGR
gi|4503431|ref|NP_003485.1| dysferlin isoform 8	coagulation factor IXa	EGR
gi|157426856|ref|NP_001098717.1| armadillo repeat containing 5 isoform a	coagulation factor IXa	EGR
gi|4506735|ref|NP_003933.1| ribosomal protein S6 kinase 90kDa polypeptide 4 isoform a	coagulation factor IXa	EGR
gi|115430245|ref|NP_065782.2| arylhydrocarbon receptor repressor	coagulation factor IXa	EGR
gi|38569484|ref|NP_060111.2| kinesin family member 21A	coagulation factor IXa	EGR
gi|190343010|ref|NP_004500.3| SP110 nuclear body protein isoform a	coagulation factor IXa	EGR
gi|4809279|ref|NP_004025.1| annexin VII isoform 2	coagulation factor IXa	EGR
gi|38679977|ref|NP_942136.1| acetyl-Coenzyme A carboxylase alpha isoform 2	coagulation factor IXa	EGR
gi|145580592|ref|NP_689805.3| nesprin-3	coagulation factor IXa	EGR
gi|46048234|ref|NP_060418.4| nucleolar protein 8	coagulation factor IXa	EGR
gi|74271888|ref|NP_075047.1| lipin 3	coagulation factor IXa	EGR
gi|5174607|ref|NP_005958.1| NGFI-A binding protein 2	coagulation factor IXa	EGR
gi|55743104|ref|NP_476507.2| alpha 3 type VI collagen isoform 4 precursor	coagulation factor IXa	EGR
gi|15967159|ref|NP_277042.1| glucokinase isoform 2	coagulation factor IXa	EGR
gi|18860916|ref|NP_036387.2| 5'-3' exoribonuclease 2	coagulation factor IXa	EGR
gi|169176348|ref|XP_001722458.1| PREDICTED: similar to KIAA0367 isoform 2	coagulation factor IXa	EGR
gi|169181237|ref|XP_001726511.1| PREDICTED: hypothetical protein	coagulation factor IXa	EGR
gi|187608446|ref|NP_001120650.1| phosphatidylinositol glycan anchor biosynthesis class G isoform 1	coagulation factor IXa	EGR
gi|134152667|ref|NP_060224.3| ICBP90 binding protein 1	coagulation factor IXa	EGR
gi|22748667|ref|NP_689509.1| Na+/K+ -ATPase alpha 3 subunit	coagulation factor IXa	EGR
gi|20336315|ref|NP_619527.1| BCL2-like 11 isoform 1	coagulation factor IXa	EGR
gi|118442843|ref|NP_036500.2| olfactory receptor family 2 subfamily C member 1	coagulation factor IXa	EGR
gi|17017976|ref|NP_003387.1| wingless-type MMTV integration site family member 9B precursor	coagulation factor IXa	EGR
gi|5174633|ref|NP_006062.1| receptor for egg jelly-like protein precursor	coagulation factor IXa	EGR
gi|169165277|ref|XP_001724617.1| PREDICTED: similar to hCG1818012	coagulation factor IXa	EGR
gi|169176350|ref|XP_001722450.1| PREDICTED: similar to KIAA0367 isoform 1	coagulation factor IXa	EGR
gi|197333744|ref|NP_148978.2| PCTAIRE protein kinase 1 isoform 2	coagulation factor IXa	EGR
gi|169217110|ref|XP_001715458.1| PREDICTED: similar to hCG2036595	coagulation factor IXa	EGR
gi|139394579|ref|NP_001077090.1| zinc finger and BTB domain containing 40	coagulation factor IXa	EGR
gi|157785645|ref|NP_005867.3| SPEG complex locus	coagulation factor IXa	EGR
gi|56788356|ref|NP_001008697.1| tuftelin interacting protein 11	coagulation factor IXa	EGR
gi|156071474|ref|NP_003031.3| solute carrier family 4 anion exchanger member 2 (erythrocyte membrane protein band 3-like 1)	coagulation factor IXa	EGR
gi|7705375|ref|NP_056982.1| zinc finger and BTB domain containing 7A	coagulation factor IXa	EGR
gi|169658367|ref|NP_001073988.2| BAH domain and coiled-coil containing 1	coagulation factor IXa	EGR
gi|170295800|ref|NP_001116212.1| estrogen receptor alpha isoform 2	coagulation factor IXa	EGR
gi|86990456|ref|NP_849161.2| leucine rich repeat transmembrane neuronal 1	coagulation factor IXa	EGR
gi|157502177|ref|NP_665698.2| tetratricopeptide repeat domain 21A isoform 2	coagulation factor IXa	EGR
gi|5032033|ref|NP_005768.1| RNA binding motif protein 6	coagulation factor IXa	EGR
gi|169205277|ref|XP_001127563.2| PREDICTED: hypothetical protein	coagulation factor IXa	EGR
gi|48717285|ref|NP_001001670.1| hypothetical protein LOC389763	coagulation factor IXa	EGR
gi|19743884|ref|NP_602304.1| regulatory factor X3 isoform b	coagulation factor IXa	EGR
gi|31377560|ref|NP_694988.2| hypothetical protein LOC254427	coagulation factor IXa	EGR
gi|11545906|ref|NP_071441.1| fructosamine 3 kinase	coagulation factor IXa	EGR
gi|58331146|ref|NP_001009944.1| polycystin 1 isoform 1 precursor	coagulation factor IXa	EGR
gi|166795236|ref|NP_002344.2| tumor-associated calcium signal transducer 2 precursor	coagulation factor IXa	EGR
gi|148596957|ref|NP_000247.2| myosin binding protein C cardiac	coagulation factor IXa	EGR
gi|37537689|ref|NP_005640.2| zinc finger protein 354A	coagulation factor IXa	EGR
gi|169162404|ref|XP_001718168.1| PREDICTED: hypothetical protein	coagulation factor IXa	EGR
gi|116734710|ref|NP_001080.2| ATP-binding cassette sub-family A member 3	coagulation factor IXa	EGR
gi|169173184|ref|XP_001715475.1| PREDICTED: hypothetical protein	coagulation factor IXa	EGR
gi|21361077|ref|NP_066919.2| calcium channel voltage-dependent T type alpha 1I subunit isoform a	coagulation factor IXa	EGR
gi|70980549|ref|NP_055791.1| programmed cell death 11	coagulation factor IXa	EGR
gi|62865651|ref|NP_570613.2| regulator of G-protein signalling 3 isoform 1	coagulation factor IXa	EGR
gi|91206406|ref|NP_001035154.1| hypothetical protein LOC642265	coagulation factor IXa	EGR
gi|4503509|ref|NP_003741.1| eukaryotic translation initiation factor 3 subunit 10 theta 150/170kDa	coagulation factor IXa	EGR
gi|24497607|ref|NP_714940.1| nucleoporin 62kDa	coagulation factor IXa	EGR
gi|47132529|ref|NP_005409.3| suppression of tumorigenicity 5 isoform 1	coagulation factor IXa	EGR
gi|38327562|ref|NP_003591.2| serine/threonine protein kinase 6	coagulation factor IXa	EGR
gi|56237021|ref|NP_115823.3| fibrillin 3 precursor	coagulation factor IXa	EGR
gi|38373673|ref|NP_055073.2| synaptonemal complex protein 2	coagulation factor IXa	EGR
gi|54633317|ref|NP_056998.4| thioredoxin domain containing 11	coagulation factor IXa	EGR
gi|169214392|ref|XP_001717458.1| PREDICTED: hypothetical protein	coagulation factor IXa	EGR
gi|169215132|ref|XP_001716956.1| PREDICTED: similar to breast cancer antigen NY-BR-1.1	coagulation factor IXa	EGR
gi|54112117|ref|NP_036565.2| splicing factor 3b subunit 1 isoform 1	coagulation factor IXa	EGR
gi|169218190|ref|XP_001719562.1| PREDICTED: hypothetical protein partial	coagulation factor IXa	EGR
gi|71834872|ref|NP_849196.2| tumor differentially expressed 2-like	coagulation factor IXa	EGR
gi|21361368|ref|NP_002851.2| pyrroline-5-carboxylate synthetase isoform 1	coagulation factor IXa	EGR
gi|194248068|ref|NP_006763.2| synaptic Ras GTPase activating protein 1 isoform a	coagulation factor IXa	EGR
gi|40288203|ref|NP_689917.2| hypothetical protein LOC219287 isoform 1	coagulation factor IXa	EGR
gi|34147630|ref|NP_003312.3| Tu translation elongation factor mitochondrial precursor	coagulation factor IXa	EGR
gi|44955921|ref|NP_005221.2| ELK3 protein	coagulation factor IXa	EGR
gi|18375503|ref|NP_542379.1| APEX nuclease	coagulation factor IXa	EGR
gi|189083826|ref|NP_001121055.1| inhibitor of growth family member 4 isoform 3	coagulation factor IXa	EGR
gi|65506328|ref|NP_005158.5| protein phosphatase 1J (PP2C domain containing)	coagulation factor IXa	EGR
gi|48762920|ref|NP_002617.3| liver phosphofructokinase	coagulation factor IXa	EGR
gi|148536869|ref|NP_065972.3| ninein isoform 2	coagulation factor IXa	EGR
gi|195927015|ref|NP_004901.2| phosphatidylinositol transfer protein membrane-associated isoform a	coagulation factor IXa	EGR
gi|169207509|ref|XP_001717250.1| PREDICTED: similar to hCG1802417	coagulation factor IXa	EGR
gi|169214394|ref|XP_001126343.2| PREDICTED: similar to hCG21112	coagulation factor IXa	EGR
gi|38348280|ref|NP_940884.1| SH2 domain containing 6	coagulation factor IXa	EGR
gi|116812632|ref|NP_689769.2| hypothetical protein LOC154743	coagulation factor IXa	EGR
gi|7661962|ref|NP_055585.1| centaurin gamma 1 isoform PIKE-S	coagulation factor IXa	EGR
gi|5032189|ref|NP_005648.1| tumor protein p53 binding protein 1	coagulation factor IXa	EGR
gi|46094058|ref|NP_005434.4| 3'-phosphoadenosine 5'-phosphosulfate synthase 1	coagulation factor IXa	EGR
gi|150170699|ref|NP_056471.1| kinesin family member 26A	coagulation factor IXa	EGR
gi|55749708|ref|NP_001007023.1| outer dense fiber of sperm tails 2-like isoform b	coagulation factor IXa	EGR
gi|31563330|ref|NP_006729.4| A-kinase anchor protein 13 isoform 1	coagulation factor IXa	EGR
gi|66346660|ref|NP_851852.2| Rho GTPase activating protein 8 isoform 2	coagulation factor IXa	EGR
gi|38424073|ref|NP_055972.1| pleckstrin homology-like domain family B member 1	coagulation factor IXa	EGR
gi|169165286|ref|XP_001718047.1| PREDICTED: hypothetical protein	coagulation factor IXa	EGR
gi|14589876|ref|NP_115835.1| embryonal Fyn-associated substrate isoform 2	coagulation factor IXa	EGR
gi|169169208|ref|XP_001716925.1| PREDICTED: similar to MHC class I antigen	coagulation factor IXa	EGR
gi|169178587|ref|XP_001715995.1| PREDICTED: similar to lipocalin-like protein	coagulation factor IXa	EGR
gi|169209675|ref|XP_001716047.1| PREDICTED: hypothetical protein	coagulation factor IXa	EGR
gi|113722116|ref|NP_079455.3| plexin A2	coagulation factor IXa	EGR
gi|103471997|ref|NP_056240.2| polymerase (RNA) I polypeptide A 194kDa	coagulation factor IXa	EGR
gi|25777608|ref|NP_078894.2| NLR family member X1 isoform 1	coagulation factor IXa	EGR
gi|4758574|ref|NP_004796.1| DNA directed RNA polymerase II polypeptide D	coagulation factor IXa	EGR
gi|19923387|ref|NP_031388.2| nuclear cap binding protein subunit 2 20kDa isoform 1	coagulation factor IXa	EGR
gi|122937299|ref|NP_001073918.1| DNA replication helicase 2 homolog	coagulation factor IXa	EGR
gi|148225659|ref|NP_055851.1| endonuclease domain containing 1	coagulation factor IXa	EGR
gi|157266285|ref|NP_001096133.1| hypothetical protein LOC728936	coagulation factor IXa	EGR
gi|115334682|ref|NP_079524.2| SNAP25-interacting protein	coagulation factor IXa	EGR
gi|118498343|ref|NP_055676.2| calcium-transporting ATPase 2C2	coagulation factor IXa	EGR
gi|169162410|ref|XP_001718261.1| PREDICTED: hypothetical protein	coagulation factor IXa	EGR
gi|7706706|ref|NP_057308.1| sorting nexin 9	coagulation factor IXa	EGR
gi|169168836|ref|XP_001726956.1| PREDICTED: hypothetical protein	coagulation factor IXa	EGR
gi|31377796|ref|NP_004678.2| myotubularin related protein 4	coagulation factor IXa	EGR
gi|195927017|ref|NP_001124320.1| phosphatidylinositol transfer protein membrane-associated isoform b	coagulation factor IXa	EGR
gi|157426860|ref|NP_001098718.1| transmembrane channel-like 5 isoform a	coagulation factor IXa	EGR
gi|50897298|ref|NP_001002905.1| olfactory receptor family 8 subfamily G member 1	coagulation factor IXa	EGR
gi|8923374|ref|NP_060273.1| dihydrouridine synthase 2-like SMM1 homolog	coagulation factor IXa	EGR
gi|55749397|ref|NP_004771.2| transcription elongation factor A (SII)-like 1	coagulation factor IXa	EGR
gi|7662238|ref|NP_055792.1| apoptotic chromatin condensation inducer 1	coagulation factor IXa	EGR
gi|23308753|ref|NP_689962.1| ataxin 7-like 1 isoform 2	coagulation factor IXa	EGR
gi|186928844|ref|NP_065805.2| Cdc42 GTPase-activating protein	coagulation factor IXa	EGR
gi|32307117|ref|NP_858062.1| beta isoform of regulatory subunit B55 protein phosphatase 2 isoform b	coagulation factor IXa	EGR
gi|32698736|ref|NP_065852.1| arrestin domain containing 3	coagulation factor IXa	EGR
gi|4758556|ref|NP_004689.1| PRP3 pre-mRNA processing factor 3 homolog	coagulation factor IXa	EGR
gi|47059046|ref|NP_060109.2| dachsous 2 isoform 1	coagulation factor IXa	EGR
gi|38569398|ref|NP_003628.2| integrin alpha 10 precursor	coagulation factor IXa	EGR
gi|169168169|ref|XP_001714605.1| PREDICTED: similar to mannosyl (alpha-1 3-)-glycoprotein beta-1 2-N-acetylglucosaminyltransferase	coagulation factor IXa	EGR
gi|19923149|ref|NP_002862.2| RAB-interacting factor	coagulation factor IXa	EGR
gi|169211328|ref|XP_001715667.1| PREDICTED: similar to hCG30303	coagulation factor IXa	EGR
gi|8922313|ref|NP_060510.1| G patch domain containing 2	coagulation factor IXa	EGR
gi|20127607|ref|NP_071350.2| hypothetical protein LOC63894	coagulation factor IXa	EGR
gi|52317245|ref|NP_001004708.1| olfactory receptor family 4 subfamily D member 6	coagulation factor IXa	EGR
gi|38679905|ref|NP_775818.2| tripartite motif-containing 65	coagulation factor IXa	EGR
gi|46255043|ref|NP_996846.1| retinoic acid receptor responder (tazarotene induced) 1 isoform 1	coagulation factor IXa	EGR
gi|32140760|ref|NP_116277.2| collagen type XXVII alpha 1	coagulation factor IXa	EGR
gi|4503645|ref|NP_000122.1| coagulation factor VII isoform a precursor	coagulation factor IXa	EGR
gi|27477138|ref|NP_078901.3| zinc finger antiviral protein isoform 2	coagulation factor IXa	EGR
gi|40549425|ref|NP_954863.1| TPTE and PTEN homologous inositol lipid phosphatase isoform gamma	coagulation factor IXa	EGR
gi|28626521|ref|NP_066363.1| zinc finger NFX1-type containing 1	coagulation factor IXa	EGR
gi|53793690|ref|NP_001005471.1| olfactory receptor family 2 subfamily T member 6	coagulation factor IXa	EGR
gi|38146094|ref|NP_005472.2| thyroid hormone receptor-associated protein 5	coagulation factor IXa	EGR
gi|18375630|ref|NP_542433.1| HLA-B associated transcript-3 isoform b	coagulation factor IXa	EGR
gi|169162414|ref|XP_001718279.1| PREDICTED: similar to hCG1647826	coagulation factor IXa	EGR
gi|170295802|ref|NP_001116213.1| estrogen receptor alpha isoform 3	coagulation factor IXa	EGR
gi|13129124|ref|NP_077015.1| caspase recruitment domain protein 14 isoform 1	coagulation factor IXa	EGR
gi|88981355|ref|XP_945675.1| PREDICTED: hypothetical protein	coagulation factor IXa	EGR
gi|24497547|ref|NP_008828.1| homeobox C9	coagulation factor IXa	EGR
gi|118026933|ref|NP_001071158.1| asparagine-linked glycosylation 9 protein isoform b	coagulation factor IXa	EGR
gi|106049292|ref|NP_071504.2| pyruvate carboxylase precursor	coagulation factor IXa	EGR
gi|113426339|ref|XP_001126170.1| PREDICTED: hypothetical protein	coagulation factor IXa	EGR
gi|170763486|ref|NP_060826.2| hypothetical protein LOC55322	coagulation factor IXa	EGR
gi|169216432|ref|XP_001715735.1| PREDICTED: hypothetical protein	coagulation factor IXa	EGR
gi|40805823|ref|NP_690848.1| collagen type XXII alpha 1	coagulation factor IXa	EGR
gi|20149621|ref|NP_056348.2| dihydroxyacetone kinase 2	coagulation factor IXa	EGR
gi|33188461|ref|NP_002043.2| GATA binding protein 4	coagulation factor IXa	EGR
gi|33354285|ref|NP_006201.1| paternally expressed 3	coagulation factor IXa	EGR
gi|148839350|ref|NP_001034585.1| hypothetical protein LOC25858	coagulation factor IXa	EGR
gi|9624998|ref|NP_062543.1| heterogeneous nuclear ribonucleoprotein H2	coagulation factor IXa	EGR
gi|30795212|ref|NP_006538.2| insulin-like growth factor 2 mRNA binding protein 3	coagulation factor IXa	EGR
gi|169164007|ref|XP_001718765.1| PREDICTED: hypothetical protein	coagulation factor IXa	EGR
gi|38327564|ref|NP_940835.1| serine/threonine protein kinase 6	coagulation factor IXa	EGR
gi|169169902|ref|XP_001714614.1| PREDICTED: similar to lipoprotein Lp(a)	coagulation factor IXa	EGR
gi|27894376|ref|NP_006605.2| cell adhesion molecule with homology to L1CAM precursor	coagulation factor IXa	EGR
gi|106049295|ref|NP_000911.2| pyruvate carboxylase precursor	coagulation factor IXa	EGR
gi|169178644|ref|XP_001722662.1| PREDICTED: hypothetical protein LOC26102	coagulation factor IXa	EGR
gi|169202673|ref|XP_001715343.1| PREDICTED: hypothetical protein	coagulation factor IXa	EGR
gi|169216434|ref|XP_001715839.1| PREDICTED: hypothetical protein LOC84848	coagulation factor IXa	EGR
gi|52138747|ref|NP_001004441.1| ankyrin repeat domain 34B	coagulation factor IXa	EGR
gi|153791839|ref|NP_653244.2| sodium channel associated protein 1	coagulation factor IXa	EGR
gi|130492454|ref|NP_055989.1| zinc finger RNA binding protein 2	coagulation factor IXa	EGR
gi|189409122|ref|NP_690005.2| aspartic peptidase retroviral-like 1	coagulation factor IXa	EGR
gi|74099697|ref|NP_001027565.1| heterogeneous nuclear ribonucleoprotein H2	coagulation factor IXa	EGR
gi|87196343|ref|NP_835260.2| PDZ domain containing 2	coagulation factor IXa	EGR
gi|58530842|ref|NP_001008844.1| desmoplakin isoform II	coagulation factor IXa	EGR
gi|77798169|ref|NP_001030013.1| inositol 1 4 5-triphosphate receptor interacting protein-like 2	coagulation factor IXa	EGR
gi|18375505|ref|NP_542380.1| APEX nuclease	coagulation factor IXa	EGR
gi|164663768|ref|NP_001106905.1| hypothetical protein LOC339263	coagulation factor IXa	EGR
gi|169204291|ref|XP_933305.3| PREDICTED: hypothetical protein	coagulation factor IXa	EGR
gi|4557439|ref|NP_001249.1| cyclin-dependent kinase 3	coagulation factor IXa	EGR
gi|55770862|ref|NP_003226.4| thyroglobulin	coagulation factor IXa	EGR
gi|156415996|ref|NP_057507.2| zinc finger protein 219	coagulation factor IXa	EGR
gi|15150809|ref|NP_150596.1| SEC11-like 3	coagulation factor IXa	EGR
gi|89062404|ref|XP_946548.1| PREDICTED: hypothetical protein	coagulation factor IXa	EGR
gi|7661952|ref|NP_055521.1| squamous cell carcinoma antigen recognized by T cells 3	coagulation factor IXa	EGR
gi|53832009|ref|NP_066921.2| calcium channel voltage-dependent T type alpha 1H subunit isoform a	coagulation factor IXa	EGR
gi|109637791|ref|NP_060899.2| transcription factor-like nuclear regulator	coagulation factor IXa	EGR
gi|40254471|ref|NP_003351.2| UDP glycosyltransferase 8 (UDP-galactose ceramide galactosyltransferase)	coagulation factor IXa	EGR
gi|169162112|ref|XP_001722758.1| PREDICTED: similar to hCG1812043	coagulation factor IXa	EGR
gi|113413249|ref|XP_001132160.1| PREDICTED: similar to RIKEN cDNA C230030N03	coagulation factor IXa	EGR
gi|15967161|ref|NP_277043.1| glucokinase isoform 3	coagulation factor IXa	EGR
gi|11067747|ref|NP_001244.1| CDC5-like	coagulation factor IXa	EGR
gi|169164666|ref|XP_001126190.2| PREDICTED: similar to RIKEN cDNA C230030N03	coagulation factor IXa	EGR
gi|50409756|ref|NP_061164.2| SRp25 nuclear protein isoform 1	coagulation factor IXa	EGR
gi|12597655|ref|NP_075060.1| centromere protein H	coagulation factor IXa	EGR
gi|16118233|ref|NP_203134.1| potassium channel subfamily K member 7 isoform B	coagulation factor IXa	EGR
gi|169181259|ref|XP_001717965.1| PREDICTED: hypothetical protein	coagulation factor IXa	EGR
gi|70780381|ref|NP_443072.3| bruno-like 6 RNA binding protein	coagulation factor IXa	EGR
gi|14719835|ref|NP_127500.1| NLR family pyrin domain containing 1 isoform 4	coagulation factor IXa	EGR
gi|169207003|ref|XP_001716792.1| PREDICTED: hypothetical protein	coagulation factor IXa	EGR
gi|169210985|ref|XP_001726598.1| PREDICTED: hypothetical protein	coagulation factor IXa	EGR
gi|4504481|ref|NP_002142.1| hepsin	coagulation factor IXa	EGR
gi|18860851|ref|NP_570713.1| menin isoform 1	coagulation factor IXa	EGR
gi|11128031|ref|NP_061748.1| protocadherin gamma subfamily B 5 isoform 1 precursor	coagulation factor IXa	EGR
gi|57242774|ref|NP_055495.2| hypothetical protein LOC9703	coagulation factor IXa	EGR
gi|41393561|ref|NP_056991.2| leucine aminopeptidase 3	coagulation factor IXa	EGR
gi|39753957|ref|NP_056417.2| lamina-associated polypeptide 1B	coagulation factor IXa	EGR
gi|118421085|ref|NP_689472.3| leucine-rich repeat kinase 1	coagulation factor IXa	EGR
gi|112789530|ref|NP_001036216.1| stromal antigen 2 isoform b	coagulation factor IXa	EGR
gi|121949817|ref|NP_940861.3| DENN/MADD domain containing 2C	coagulation factor IXa	EGR
gi|46276880|ref|NP_996885.1| BCL2-like 11 isoform 9	coagulation factor IXa	EGR
gi|18250298|ref|NP_543013.1| src-related kinase lacking C-terminal regulatory tyrosine and N-terminal myristylation sites	coagulation factor IXa	EGR
gi|10190744|ref|NP_065955.1| pleckstrin homology domain containing family A (phosphoinositide binding specific) member 4	coagulation factor IXa	EGR
gi|48255953|ref|NP_068768.2| plasma membrane calcium ATPase 3 isoform 3a	coagulation factor IXa	EGR
gi|156766050|ref|NP_612429.2| AHNAK nucleoprotein 2	coagulation factor IXa	EGR
gi|139394621|ref|NP_006565.2| chondroitin sulfate proteoglycan 5 (neuroglycan C) precursor	coagulation factor IXa	EGR
gi|113419806|ref|XP_001130229.1| PREDICTED: hypothetical protein	coagulation factor IXa	EGR
gi|169204837|ref|XP_001716885.1| PREDICTED: similar to KIAA0984 protein	coagulation factor IXa	EGR
gi|169208808|ref|XP_001717557.1| PREDICTED: similar to StAR-related lipid transfer protein 9 (StARD9) (START domain-containing protein 9)	coagulation factor IXa	EGR
gi|4505579|ref|NP_002560.1| furin preproprotein	coagulation factor IXa	EGR
gi|110611235|ref|NP_085059.2| alpha 1 type XVIII collagen isoform 1 precursor	coagulation factor IXa	EGR
gi|156151420|ref|NP_079406.3| hexokinase domain containing 1	coagulation factor IXa	EGR
gi|169217825|ref|XP_001718604.1| PREDICTED: similar to double homeobox 4	coagulation factor IXa	EGR
gi|164607152|ref|NP_932340.3| olfactory receptor family 2 subfamily C member 3	coagulation factor IXa	EGR
gi|71143119|ref|NP_055888.1| signal-induced proliferation-associated 1 like 3	coagulation factor IXa	EGR
gi|28558984|ref|NP_783650.1| thyroid peroxidase isoform b	coagulation factor IXa	EGR
gi|58197558|ref|NP_001010870.1| tudor domain containing 6	coagulation factor IXa	EGR
gi|59806363|ref|NP_055517.3| hypothetical protein LOC9729	coagulation factor IXa	EGR
gi|115527106|ref|NP_689652.2| vitelliform macular dystrophy 2-like 3 isoform 2	coagulation factor IXa	EGR
gi|54312078|ref|NP_055732.2| netrin G1 isoform 3	coagulation factor IXa	EGR
gi|33354273|ref|NP_056178.3| zinc finger imprinted 2	coagulation factor IXa	EGR
gi|4506209|ref|NP_002794.1| proteasome 26S ATPase subunit 2	coagulation factor IXa	EGR
gi|88963266|ref|XP_291054.2| PREDICTED: hypothetical protein	coagulation factor IXa	EGR
gi|23510389|ref|NP_694691.1| myotubularin-related protein 3 isoform b	coagulation factor IXa	EGR
gi|169178650|ref|XP_001723083.1| PREDICTED: hypothetical protein	coagulation factor IXa	EGR
gi|19923167|ref|NP_003311.2| tubby isoform a	coagulation factor IXa	EGR
gi|169212923|ref|XP_001715997.1| PREDICTED: hypothetical protein	coagulation factor IXa	EGR
gi|148298722|ref|NP_009081.2| zinc finger protein 185	coagulation factor IXa	EGR
gi|122937400|ref|NP_001073946.1| odz odd Oz/ten-m homolog 3	coagulation factor IXa	EGR
gi|38570064|ref|NP_620166.3| hypothetical protein LOC136895	coagulation factor IXa	EGR
gi|150170670|ref|NP_055325.2| piccolo isoform 2	coagulation factor IXa	EGR
gi|7710129|ref|NP_006141.2| LIM domain only 6	coagulation factor IXa	EGR
gi|73390143|ref|NP_115906.3| lysozyme-like 1	coagulation factor IXa	EGR
gi|31317309|ref|NP_036530.1| phosphatidylinositol-4-phosphate 5-kinase type I gamma	coagulation factor IXa	EGR
gi|113411876|ref|XP_001126091.1| PREDICTED: hypothetical protein	coagulation factor IXa	EGR
gi|170295804|ref|NP_001116214.1| estrogen receptor alpha isoform 4	coagulation factor IXa	EGR
gi|169165300|ref|XP_001718517.1| PREDICTED: hypothetical protein	coagulation factor IXa	EGR
gi|169169539|ref|XP_001724506.1| PREDICTED: gametogenetin binding protein 1 isoform 1	coagulation factor IXa	EGR
gi|24308241|ref|NP_065912.1| zinc finger and BTB domain containing 2	coagulation factor IXa	EGR
gi|169171478|ref|XP_001715227.1| PREDICTED: similar to hCG2042508	coagulation factor IXa	EGR
gi|169172124|ref|XP_001721528.1| PREDICTED: hypothetical protein	coagulation factor IXa	EGR
gi|169184706|ref|XP_001719764.1| PREDICTED: hypothetical protein	coagulation factor IXa	EGR
gi|148886752|ref|NP_055802.1| immunoglobulin superfamily member 9B	coagulation factor IXa	EGR
gi|169215442|ref|XP_001718976.1| PREDICTED: hypothetical protein	coagulation factor IXa	EGR
gi|21361282|ref|NP_005617.2| splicing factor arginine/serine-rich 4	coagulation factor IXa	EGR
gi|145309306|ref|NP_663327.2| scavenger receptor class F member 1 isoform 5 precursor	coagulation factor IXa	EGR
gi|149944604|ref|NP_065792.1| hypothetical protein LOC57501	coagulation factor IXa	EGR
gi|14192943|ref|NP_115822.1| multiple EGF-like-domains 10	coagulation factor IXa	EGR
gi|169790825|ref|NP_001092286.2| odz odd Oz/ten-m homolog 4	coagulation factor IXa	EGR
gi|157419140|ref|NP_061486.2| laminin gamma 2 isoform b precursor	coagulation factor IXa	EGR
gi|32307119|ref|NP_858063.1| beta isoform of regulatory subunit B55 protein phosphatase 2 isoform c	coagulation factor IXa	EGR
gi|189491660|ref|NP_001121646.1| UDP glycosyltransferase 8 (UDP-galactose ceramide galactosyltransferase)	coagulation factor IXa	EGR
gi|169164333|ref|XP_001727077.1| PREDICTED: hypothetical LOC100130761	coagulation factor IXa	EGR
gi|38327566|ref|NP_940836.1| serine/threonine protein kinase 6	coagulation factor IXa	EGR
gi|55770886|ref|NP_006528.2| ubiquitin specific protease 3	coagulation factor IXa	EGR
gi|169169541|ref|XP_001724507.1| PREDICTED: gametogenetin binding protein 1 isoform 2	coagulation factor IXa	EGR
gi|169169909|ref|XP_001719968.1| PREDICTED: hypothetical protein	coagulation factor IXa	EGR
gi|11036640|ref|NP_066955.1| protein phosphatase 3 (formerly 2B) catalytic subunit beta isoform	coagulation factor IXa	EGR
gi|169178654|ref|XP_001723130.1| PREDICTED: hypothetical protein	coagulation factor IXa	EGR
gi|113422396|ref|XP_001128089.1| PREDICTED: similar to fatty acid binding protein homologue	coagulation factor IXa	EGR
gi|66773040|ref|NP_982278.3| phosphatidic acid phosphatase type 2 domain containing 2	coagulation factor IXa	EGR
gi|57634534|ref|NP_055950.1| nucleoporin 205kDa	coagulation factor IXa	EGR
gi|156071420|ref|NP_001095133.1| hypothetical protein LOC728912	coagulation factor IXa	EGR
gi|44680130|ref|NP_976042.1| tripartite motif-containing 7 isoform 2	coagulation factor IXa	EGR
gi|31657092|ref|NP_689914.2| ATP binding cassette sub-family A (ABC1) member 13	coagulation factor IXa	EGR
gi|38490688|ref|NP_849144.2| immunoglobulin superfamily member 10	coagulation factor IXa	EGR
gi|18104986|ref|NP_002820.2| protein tyrosine phosphatase non-receptor type 3	coagulation factor IXa	EGR
gi|55743098|ref|NP_004360.2| alpha 3 type VI collagen isoform 1 precursor	coagulation factor IXa	EGR
gi|169163050|ref|XP_001724224.1| PREDICTED: similar to hCG2014450	coagulation factor IXa	EGR
gi|55749789|ref|NP_079096.2| DENN/MADD domain containing 1A isoform 2	coagulation factor IXa	EGR
gi|19923723|ref|NP_036556.2| ribosomal protein S6 kinase 52kDa polypeptide 1	coagulation factor IXa	EGR
gi|169167582|ref|XP_001715765.1| PREDICTED: hypothetical protein	coagulation factor IXa	EGR
gi|169171481|ref|XP_001715275.1| PREDICTED: similar to cysteine rich BMP regulator 2 (chordin like)	coagulation factor IXa	EGR
gi|157384986|ref|NP_001098662.1| transducin-like enhancer protein 3 isoform b	coagulation factor IXa	EGR
gi|4826694|ref|NP_005128.1| integral membrane protein DGCR2	coagulation factor IXa	EGR
gi|169202730|ref|XP_001721003.1| PREDICTED: similar to hCG1802386	coagulation factor IXa	EGR
gi|38569417|ref|NP_065796.1| alanyl-tRNA synthetase 2 mitochondrial	coagulation factor IXa	EGR
gi|169208815|ref|XP_001717661.1| PREDICTED: hypothetical protein	coagulation factor IXa	EGR
gi|169210385|ref|XP_001716169.1| PREDICTED: similar to hCG2045457	coagulation factor IXa	EGR
gi|154350236|ref|NP_062546.2| hypothetical protein LOC56204	coagulation factor IXa	EGR
gi|10835049|ref|NP_001655.1| ras homolog gene family member A	coagulation factor IXa	EGR
gi|24497609|ref|NP_714941.1| nucleoporin 62kDa	coagulation factor IXa	EGR
gi|19923559|ref|NP_064578.2| EMSY protein	coagulation factor IXa	EGR
gi|55741643|ref|NP_065856.1| kelch-like 14	coagulation factor IXa	EGR
gi|20336290|ref|NP_055781.2| DEAH (Asp-Glu-Ala-His) box polypeptide 30 isoform 2	coagulation factor IXa	EGR
gi|169164337|ref|XP_001714158.1| PREDICTED: similar to hCG1812048	coagulation factor IXa	EGR
gi|4507271|ref|NP_000446.1| serine/threonine protein kinase 11	coagulation factor IXa	EGR
gi|20070146|ref|NP_003018.2| SH3-domain GRB2-like 3	coagulation factor IXa	EGR
gi|29029620|ref|NP_786885.1| melanoma antigen family A 2	coagulation factor IXa	EGR
gi|6912442|ref|NP_036414.1| potassium voltage-gated channel Isk-related family member 1-like	coagulation factor IXa	EGR
gi|50409707|ref|NP_057722.2| SRp25 nuclear protein isoform 2	coagulation factor IXa	EGR
gi|15029506|ref|NP_062458.1| homeobox D8	coagulation factor IXa	EGR
gi|169171483|ref|XP_001715277.1| PREDICTED: hypothetical protein	coagulation factor IXa	EGR
gi|7662176|ref|NP_055546.1| ProSAPiP1 protein	coagulation factor IXa	EGR
gi|113421780|ref|XP_495854.2| PREDICTED: similar to double homeobox 4	coagulation factor IXa	EGR
gi|169207014|ref|XP_001720147.1| PREDICTED: zinc finger homeobox 2	coagulation factor IXa	EGR
gi|7705748|ref|NP_057062.1| TNNI3 interacting kinase isoform b	coagulation factor IXa	EGR
gi|169214048|ref|XP_001718955.1| PREDICTED: similar to LOC147645 protein	coagulation factor IXa	EGR
gi|24432104|ref|NP_722547.1| Sep (O-phosphoserine) tRNA:Sec (selenocysteine) tRNA synthase isoform 2	coagulation factor IXa	EGR
gi|55749406|ref|NP_001006640.1| transcription elongation factor A (SII)-like 1	coagulation factor IXa	EGR
gi|52487219|ref|NP_009168.3| SP140 nuclear body protein isoform 1	coagulation factor IXa	EGR
gi|166235138|ref|NP_001107571.1| seizure related 6 homolog (mouse)-like 2 isoform 3	coagulation factor IXa	EGR
gi|44662828|ref|NP_981960.1| S-phase 2 protein isoform 4	coagulation factor IXa	EGR
gi|62865643|ref|NP_003151.2| aurora kinase C isoform 3	coagulation factor IXa	EGR
gi|62945417|ref|NP_004934.1| dystrophia myotonica-containing WD repeat motif protein	coagulation factor IXa	EGR
gi|18644886|ref|NP_116071.2| forkhead box P1 isoform 1	coagulation factor IXa	EGR
gi|169163704|ref|XP_001715564.1| PREDICTED: hypothetical protein	coagulation factor IXa	EGR
gi|115583677|ref|NP_008851.3| sodium channel voltage-gated type I alpha	coagulation factor IXa	EGR
gi|148612809|ref|NP_061852.2| WNK lysine deficient protein kinase 1	coagulation factor IXa	EGR
gi|52317100|ref|NP_001004728.1| olfactory receptor family 5 subfamily A member 1	coagulation factor IXa	EGR
gi|113420243|ref|XP_937130.2| PREDICTED: hypothetical protein LOC377711 isoform 5	coagulation factor IXa	EGR
gi|55956895|ref|NP_001007240.1| CGI-01 protein isoform 3	coagulation factor IXa	EGR
gi|169184711|ref|XP_001720130.1| PREDICTED: similar to double homeobox 4	coagulation factor IXa	EGR
gi|6453813|ref|NP_008926.2| butyrophilin subfamily 2 member A2 isoform a	coagulation factor IXa	EGR
gi|53829374|ref|NP_003619.2| plakophilin 4 isoform a	coagulation factor IXa	EGR
gi|31377806|ref|NP_002635.2| polymeric immunoglobulin receptor	coagulation factor IXa	EGR
gi|150378539|ref|NP_149015.2| piccolo isoform 1	coagulation factor IXa	EGR
gi|163937854|ref|NP_065776.1| ataxin 7-like 1 isoform 1	coagulation factor IXa	EGR
gi|35493878|ref|NP_006500.2| reticuloendotheliosis viral oncogene homolog B	coagulation factor IXa	EGR
gi|4885563|ref|NP_005391.1| protein kinase C epsilon	coagulation factor IXa	EGR
gi|113416470|ref|XP_001130481.1| PREDICTED: hypothetical protein	coagulation factor IXa	EGR
gi|169172132|ref|XP_946377.3| PREDICTED: hypothetical protein	coagulation factor IXa	EGR
gi|62865631|ref|NP_001017372.1| solute carrier family 27 (fatty acid transporter) member 6	coagulation factor IXa	EGR
gi|169172840|ref|XP_001714247.1| PREDICTED: hypothetical protein	coagulation factor IXa	EGR
gi|113421784|ref|XP_495855.2| PREDICTED: similar to Double homeobox protein 4 (Double homeobox protein 10) (Double homeobox protein 4/10)	coagulation factor IXa	EGR
gi|89039254|ref|XP_943259.1| PREDICTED: hypothetical protein	coagulation factor IXa	EGR
gi|169215152|ref|XP_001724993.1| PREDICTED: hypothetical protein	coagulation factor IXa	EGR
gi|38679892|ref|NP_006214.2| protein (peptidyl-prolyl cis/trans isomerase) NIMA-interacting 4 (parvulin)	coagulation factor IXa	EGR
gi|24475586|ref|NP_060019.1| ependymin related protein 1 precursor	coagulation factor IXa	EGR
gi|153792294|ref|NP_115967.2| myopalladin	coagulation factor IXa	EGR
gi|27477111|ref|NP_006416.3| step II splicing factor SLU7	coagulation factor IXa	EGR
gi|50582996|ref|NP_001002796.1| multiple C2 domains transmembrane 1 isoform S	coagulation factor IXa	EGR
gi|78482633|ref|NP_001030584.1| ATP/GTP binding protein-like 5 isoform 3	coagulation factor IXa	EGR
gi|38176300|ref|NP_006608.1| nestin	coagulation factor IXa	EGR
gi|23097308|ref|NP_149062.1| spectrin repeat containing nuclear envelope 1 isoform 2	coagulation factor IXa	EGR
gi|122937392|ref|NP_001074012.1| chromosome 19 open reading frame 29	coagulation factor IXa	EGR
gi|38327568|ref|NP_940837.1| serine/threonine protein kinase 6	coagulation factor IXa	EGR
gi|116063573|ref|NP_001447.2| filamin A alpha isoform 1	coagulation factor IXa	EGR
gi|169165694|ref|XP_001716231.1| PREDICTED: hypothetical protein	coagulation factor IXa	EGR
gi|169167264|ref|XP_001720071.1| PREDICTED: hypothetical protein	coagulation factor IXa	EGR
gi|149999608|ref|NP_003009.2| surfactant pulmonary-associated protein C	coagulation factor IXa	EGR
gi|169184717|ref|XP_001720134.1| PREDICTED: similar to double homeobox 4	coagulation factor IXa	EGR
gi|169202737|ref|XP_001721988.1| PREDICTED: hypothetical protein LOC374387	coagulation factor IXa	EGR
gi|169213288|ref|XP_001721393.1| PREDICTED: similar to lectin galactoside-binding soluble 14	coagulation factor IXa	EGR
gi|4502175|ref|NP_001640.1| apical protein of Xenopus-like	coagulation factor IXa	EGR
gi|17158025|ref|NP_478072.1| RNA pseudouridylate synthase domain containing 1	coagulation factor IXa	EGR
gi|4506885|ref|NP_002999.1| semenogelin II precursor	coagulation factor IXa	EGR
gi|119120844|ref|NP_115496.2| hypothetical protein LOC84060	coagulation factor IXa	EGR
gi|28373103|ref|NP_005164.2| sarco/endoplasmic reticulum Ca2+ -ATPase isoform a	coagulation factor IXa	EGR
gi|4502371|ref|NP_003558.1| breast cancer antiestrogen resistance 3	coagulation factor IXa	EGR
gi|38505218|ref|NP_115545.3| putative acyl-CoA dehydrogenase	coagulation factor IXa	EGR
gi|20336242|ref|NP_000430.3| proprotein convertase subtilisin/kexin type 1 preproprotein	coagulation factor IXa	EGR
gi|4507621|ref|NP_003273.1| troponin I skeletal fast	coagulation factor IXa	EGR
gi|169168547|ref|XP_001724742.1| PREDICTED: similar to hCG2040192	coagulation factor IXa	EGR
gi|50409738|ref|NP_001002251.1| SRp25 nuclear protein isoform 3	coagulation factor IXa	EGR
gi|169181272|ref|XP_001718430.1| PREDICTED: similar to chromosome 9 open reading frame 147	coagulation factor IXa	EGR
gi|113421788|ref|XP_495858.2| PREDICTED: similar to double homeobox 4	coagulation factor IXa	EGR
gi|7662386|ref|NP_055737.1| NLR family pyrin domain containing 1 isoform 2	coagulation factor IXa	EGR
gi|169207023|ref|XP_001717048.1| PREDICTED: similar to hCG2038413	coagulation factor IXa	EGR
gi|167900450|ref|NP_006217.2| phospholipase C-like 1 isoform b	coagulation factor IXa	EGR
gi|169210122|ref|XP_001714141.1| PREDICTED: hypothetical protein	coagulation factor IXa	EGR
gi|169217715|ref|XP_001721397.1| PREDICTED: similar to NBPF3 protein	coagulation factor IXa	EGR
gi|115298674|ref|NP_002499.2| nidogen 1 precursor	coagulation factor IXa	EGR
gi|4826690|ref|NP_004932.1| DEAH (Asp-Glu-Ala-His) box polypeptide 8	coagulation factor IXa	EGR
gi|149944618|ref|NP_001034704.2| zinc finger protein 705D	coagulation factor IXa	EGR
gi|110349727|ref|NP_001036005.1| nuclear cap binding protein subunit 2 20kDa isoform 2	coagulation factor IXa	EGR
gi|9506797|ref|NP_005489.2| adaptor-related protein complex 1 mu 2 subunit	coagulation factor IXa	EGR
gi|20336294|ref|NP_619520.1| DEAH (Asp-Glu-Ala-His) box polypeptide 30 isoform 1	coagulation factor IXa	EGR
gi|27765072|ref|NP_077320.1| calpain 3 isoform b	coagulation factor IXa	EGR
gi|4759220|ref|NP_004909.1| T-cell leukemia/lymphoma 1B	coagulation factor IXa	EGR
gi|169166324|ref|XP_001718363.1| PREDICTED: hypothetical protein	coagulation factor IXa	EGR
gi|126131099|ref|NP_003913.3| guanine nucleotide exchange factor p532	coagulation factor IXa	EGR
gi|60498978|ref|NP_114437.2| elastin microfibril interfacer 2	coagulation factor IXa	EGR
gi|113423529|ref|XP_001128324.1| PREDICTED: hypothetical protein	coagulation factor IXa	EGR
gi|58535451|ref|NP_060719.4| CDK5 regulatory subunit associated protein 2 isoform a	coagulation factor IXa	EGR
gi|54607118|ref|NP_056356.2| leucine-rich repeats and immunoglobulin-like domains 1	coagulation factor IXa	EGR
gi|52627213|ref|NP_001005287.1| olfactory receptor family 2 subfamily A member 1	coagulation factor IXa	EGR
gi|56090582|ref|NP_001007562.1| immunity-related GTPase family Q	coagulation factor IXa	EGR
gi|50843827|ref|NP_060219.2| activating molecule in beclin-1-regulated autophagy	coagulation factor IXa	EGR
gi|58219066|ref|NP_001010893.1| solute carrier family 10 (sodium/bile acid cotransporter family) member 5	coagulation factor IXa	EGR
gi|169163387|ref|XP_001129774.2| PREDICTED: similar to peptidyl-Pro cis trans isomerase	coagulation factor IXa	EGR
gi|169168181|ref|XP_001719100.1| PREDICTED: hypothetical protein LOC648000	coagulation factor IXa	EGR
gi|195927027|ref|NP_036248.3| Cas-Br-M (murine) ecotropic retroviral transforming sequence c isoform 1	coagulation factor IXa	EGR
gi|52218844|ref|NP_001004466.1| olfactory receptor family 10 subfamily H member 5	coagulation factor IXa	EGR
gi|4506569|ref|NP_002932.1| roundabout 1 isoform a	coagulation factor IXa	EGR
gi|4504009|ref|NP_000160.1| alpha-galactosidase A precursor	coagulation factor IXa	EGR
gi|157671949|ref|NP_036553.2| rearranged L-myc fusion	coagulation factor IXa	EGR
gi|167900452|ref|NP_001108133.1| phospholipase C-like 1 isoform a	coagulation factor IXa	EGR
gi|169211347|ref|XP_001715893.1| PREDICTED: similar to hCG1654542	coagulation factor IXa	EGR
gi|148529014|ref|NP_001914.3| damage-specific DNA binding protein 1	coagulation factor IXa	EGR
gi|113429246|ref|XP_946883.2| PREDICTED: similar to LOC642852 protein	coagulation factor IXa	EGR
gi|65786661|ref|NP_001018082.1| BTB (POZ) domain containing 11 isoform a	coagulation factor IXa	EGR
gi|6912618|ref|NP_036545.1| glutaminyl-peptide cyclotransferase precursor	coagulation factor IXa	EGR
gi|53850572|ref|NP_036497.1| olfactory receptor family 2 subfamily A member 5	coagulation factor IXa	EGR
gi|142356950|ref|NP_076419.2| potassium channel tetramerisation domain containing 14	coagulation factor IXa	EGR
gi|46592898|ref|NP_058198.2| ATP-binding cassette sub-family G member 1 isoform 2	coagulation factor IXa	EGR
gi|40288199|ref|NP_954589.1| hypothetical protein LOC219287 isoform 2	coagulation factor IXa	EGR
gi|63054872|ref|NP_006553.2| ladybird homeobox 1	coagulation factor IXa	EGR
gi|38569460|ref|NP_056006.1| SNF1-like kinase 2	coagulation factor IXa	EGR
gi|169165700|ref|XP_001721963.1| PREDICTED: hypothetical protein	coagulation factor IXa	EGR
gi|109452593|ref|NP_003447.2| zinc finger protein 205	coagulation factor IXa	EGR
gi|169166894|ref|XP_001715433.1| PREDICTED: hypothetical protein	coagulation factor IXa	EGR
gi|169169555|ref|XP_001725335.1| PREDICTED: hypothetical protein	coagulation factor IXa	EGR
gi|169173211|ref|XP_001723247.1| PREDICTED: hypothetical protein	coagulation factor IXa	EGR
gi|91982772|ref|NP_001035194.1| mucin 17	coagulation factor IXa	EGR
gi|21450842|ref|NP_002369.2| megakaryocyte-associated tyrosine kinase isoform b	coagulation factor IXa	EGR
gi|27734909|ref|NP_775817.1| kelch domain containing 8B	coagulation factor IXa	EGR
gi|41152093|ref|NP_958357.1| zinc finger protein 644 isoform 1	coagulation factor IXa	EGR
gi|13376339|ref|NP_079164.1| plasticity-related protein 2	coagulation factor IXa	EGR
gi|55749424|ref|NP_001006641.1| transcription elongation factor A (SII)-like 1	coagulation factor IXa	EGR
gi|116292172|ref|NP_001013728.2| lipid storage droplet protein 5	coagulation factor IXa	EGR
gi|157412245|ref|NP_001098673.1| RUN and SH3 domain containing 1 isoform a	coagulation factor IXa	EGR
gi|8393018|ref|NP_058636.1| RWD domain containing 2B	coagulation factor IXa	EGR
gi|154448896|ref|NP_001093632.1| exportin 7 isoform c	coagulation factor IXa	EGR
gi|112382216|ref|NP_036234.3| atrophin-1 like protein isoform a	coagulation factor IXa	EGR
gi|169165309|ref|XP_001718795.1| PREDICTED: hypothetical protein	coagulation factor IXa	EGR
gi|78190492|ref|NP_001030025.1| retinitis pigmentosa GTPase regulator isoform C	coagulation factor IXa	EGR
gi|113426247|ref|XP_001128758.1| PREDICTED: hypothetical protein LOC728070	coagulation factor IXa	EGR
gi|169217928|ref|XP_947146.3| PREDICTED: hypothetical protein	coagulation factor IXa	EGR
gi|4885193|ref|NP_005215.1| AT rich interactive domain 3A (BRIGHT- like) protein	coagulation factor IXa	EGR
gi|126012571|ref|NP_005520.4| heparan sulfate proteoglycan 2	coagulation factor IXa	EGR
gi|154354990|ref|NP_055730.2| ankyrin repeat domain 26	coagulation factor IXa	EGR
gi|56549117|ref|NP_001005336.1| dynamin 1 isoform 2	coagulation factor IXa	EGR
gi|122937458|ref|NP_001073975.1| hypothetical protein LOC441027	coagulation factor IXa	EGR
gi|14149631|ref|NP_009079.1| ring finger protein 112	coagulation factor IXa	EGR
gi|4759026|ref|NP_004649.1| RAS protein activator like 1	coagulation factor IXa	EGR
gi|169161541|ref|XP_001724646.1| PREDICTED: similar to hCG2033298	coagulation factor IXa	EGR
gi|169161824|ref|XP_001717913.1| PREDICTED: hypothetical protein	coagulation factor IXa	EGR
gi|42741659|ref|NP_000918.2| ATP-binding cassette sub-family B member 1	coagulation factor IXa	EGR
gi|20149583|ref|NP_009014.2| nudix-type motif 6 isoform a	coagulation factor IXa	EGR
gi|160420317|ref|NP_001104026.1| filamin A alpha isoform 2	coagulation factor IXa	EGR
gi|91992153|ref|NP_001035196.1| hydrogen voltage-gated channel 1	coagulation factor IXa	EGR
gi|32698777|ref|NP_689891.1| hypothetical protein LOC201627	coagulation factor IXa	EGR
gi|195927030|ref|NP_001124324.1| Cas-Br-M (murine) ecotropic retroviral transforming sequence c isoform 2	coagulation factor IXa	EGR
gi|169205895|ref|XP_001714997.1| PREDICTED: similar to poly (ADP-ribose) polymerase family member 4	coagulation factor IXa	EGR
gi|178557739|ref|NP_001002029.3| complement component 4B preproprotein	coagulation factor IXa	EGR
gi|32307121|ref|NP_858064.1| beta isoform of regulatory subunit B55 protein phosphatase 2 isoform d	coagulation factor IXa	EGR
gi|169161826|ref|XP_001717924.1| PREDICTED: hypothetical protein	coagulation factor IXa	EGR
gi|169164354|ref|XP_001720142.1| PREDICTED: similar to hCG2045849	coagulation factor IXa	EGR
gi|33598929|ref|NP_003684.2| scavenger receptor class F member 1 isoform 1 precursor	coagulation factor IXa	EGR
gi|169165312|ref|XP_935219.3| PREDICTED: similar to hCG2021878	coagulation factor IXa	EGR
gi|169169237|ref|XP_001723791.1| PREDICTED: hypothetical protein	coagulation factor IXa	EGR
gi|148612893|ref|NP_001091961.1| zinc finger protein 419 isoform 1	coagulation factor IXa	EGR
gi|169171094|ref|XP_001725654.1| PREDICTED: similar to HSPC047 protein	coagulation factor IXa	EGR
gi|11141877|ref|NP_068577.1| single Ig IL-1R-related molecule	coagulation factor IXa	EGR
gi|6005956|ref|NP_009171.1| dual specificity phosphatase 12	coagulation factor IXa	EGR
gi|45504346|ref|NP_995581.1| olfactory receptor family 2 subfamily K member 2	coagulation factor IXa	EGR
gi|32967311|ref|NP_004422.2| ephrin receptor EphA2	coagulation factor IXa	EGR
gi|44662826|ref|NP_981959.1| S-phase 2 protein isoform 3	coagulation factor IXa	EGR
gi|145279204|ref|NP_060290.3| hypothetical protein LOC54932	coagulation factor IXa	EGR
gi|4504511|ref|NP_001530.1| DnaJ (Hsp40) homolog subfamily A member 1	coagulation factor IXa	EGR
gi|118200337|ref|NP_001071641.1| family with sequence similarity 127 member C	coagulation factor IXa	EGR
gi|116875834|ref|NP_003417.2| zinc finger protein 74	coagulation factor IXa	EGR
gi|47419930|ref|NP_001888.2| chondroitin sulfate proteoglycan 4	coagulation factor IXa	EGR
gi|22129776|ref|NP_444272.1| HtrA serine peptidase 3	coagulation factor IXa	EGR
gi|60498987|ref|NP_001012523.1| forkhead box P1 isoform 2	coagulation factor IXa	EGR
gi|32967586|ref|NP_871626.1| protein phosphatase 2 regulatory subunit B'' alpha isoform 2	coagulation factor IXa	EGR
gi|38044282|ref|NP_660093.2| neuron navigator 2 isoform 2	coagulation factor IXa	EGR
gi|169166018|ref|XP_001725884.1| PREDICTED: hypothetical protein	coagulation factor IXa	EGR
gi|169166334|ref|XP_094074.10| PREDICTED: similar to FRAS1-related extracellular matrix protein 3	coagulation factor IXa	EGR
gi|50409691|ref|NP_001002252.1| SRp25 nuclear protein isoform 4	coagulation factor IXa	EGR
gi|169201773|ref|XP_001723734.1| PREDICTED: hypothetical protein	coagulation factor IXa	EGR
gi|169203235|ref|XP_001720660.1| PREDICTED: hypothetical protein	coagulation factor IXa	EGR
gi|169210688|ref|XP_001732879.1| PREDICTED: hypothetical LOC728804	coagulation factor IXa	EGR
gi|18860853|ref|NP_570714.1| menin isoform 1	coagulation factor IXa	EGR
gi|27436940|ref|NP_774959.1| reelin isoform b	coagulation factor IXa	EGR
gi|40548375|ref|NP_954676.1| T-cell leukemia/lymphoma 1B	coagulation factor IXa	EGR
gi|46358428|ref|NP_056477.1| selective LIM binding factor homolog	coagulation factor IXa	EGR
gi|109389365|ref|NP_000393.4| glucose-6-phosphate dehydrogenase isoform a	coagulation factor IXa	EGR
gi|53832011|ref|NP_001005407.1| calcium channel voltage-dependent T type alpha 1H subunit isoform b	coagulation factor IXa	EGR
gi|18201905|ref|NP_000166.2| glucose phosphate isomerase	coagulation factor IXa	EGR
gi|18375632|ref|NP_542434.1| HLA-B associated transcript-3 isoform b	coagulation factor IXa	EGR
gi|101943240|ref|NP_001511.2| general transcription factor IIIC polypeptide 1 alpha 220kDa	coagulation factor IXa	EGR
gi|45331215|ref|NP_115805.1| leucine zipper putative tumor suppressor 2	coagulation factor IXa	EGR
gi|9257257|ref|NP_059830.1| WD repeat-containing protein 1 isoform 1	coagulation factor IXa	EGR
gi|169166904|ref|XP_001127662.2| PREDICTED: similar to FRAS1-related extracellular matrix protein 3	coagulation factor IXa	EGR
gi|171460958|ref|NP_079170.2| nucleolar protein 10	coagulation factor IXa	EGR
gi|156104876|ref|NP_002010.2| fms-related tyrosine kinase 1	coagulation factor IXa	EGR
gi|46409390|ref|NP_997262.1| transmembrane protein 179	coagulation factor IXa	EGR
gi|27262655|ref|NP_004504.3| interleukin 16 isoform 1 precursor	coagulation factor IXa	EGR
[truncated: 58,001 more rows]
