# Supplementary material for: A Sequence and Structure Based Method to Predict Putative Substrates, Functions and Regulatory Networks of Endo Proteases
Source: PLoS One. 2009 May 27;4(5):e5700. doi: 10.1371/journal.pone.0005700 (PMC2683571; doi:10.1371/journal.pone.0005700)
Supplement: Table S4 — Putative Substrates of Human Proteome Queried with Tripeptide (P3P2P1) Motif (4.20 MB PDF) [file pone.0005700.s005.pdf › TABLE S4/April3_HumanProteome_SerineProtease_P3P2P1_PART4.xls]

## Sheet: Serine Protease & Human Protein
Protein Name	Enzyme Name	Cleavage Sequence
gi|18105016|ref|NP_005668.2| acetylcholinesterase collagen-like tail subunit isoform I precursor	cationic trypsin	GPR
gi|22027607|ref|NP_543004.2| alpha 1 type XIII collagen isoform 18	cationic trypsin	GPR
gi|169162464|ref|XP_001714017.1| PREDICTED: hypothetical protein	cationic trypsin	GPR
gi|169165325|ref|XP_001726804.1| PREDICTED: similar to hCG1644127	cationic trypsin	GPR
gi|169167899|ref|XP_001716681.1| PREDICTED: hypothetical protein	cationic trypsin	GPR
gi|51466913|ref|XP_496956.1| PREDICTED: similar to Putative protein FAM90A24	cationic trypsin	GPR
gi|33519458|ref|NP_877495.1| myeloid cell leukemia sequence 1 isoform 2	cationic trypsin	GPR
gi|21493041|ref|NP_006413.2| A-kinase anchor protein 3	cationic trypsin	GPR
gi|169194840|ref|XP_001715279.1| PREDICTED: similar to FAM21A protein	cationic trypsin	GPR
gi|89040809|ref|XP_943072.1| PREDICTED: hypothetical protein LOC283933	cationic trypsin	GPR
gi|89041690|ref|XP_940281.1| PREDICTED: similar to pleckstrin homology domain containing family M (with RUN domain) member 1; adapter protein 162 isoform 6	cationic trypsin	GPR
gi|110611233|ref|NP_569712.2| alpha 1 type XVIII collagen isoform 2 precursor	cationic trypsin	GPR
gi|169214080|ref|XP_001726278.1| PREDICTED: similar to hCG2040535	cationic trypsin	GPR
gi|38158015|ref|NP_061187.2| mastermind-like 3	cationic trypsin	GPR
gi|41393547|ref|NP_056993.2| neuroblastoma-amplified protein	cationic trypsin	GPR
gi|149588660|ref|NP_001026890.2| glutathione S-transferase C-terminal domain containing isoform 1	cationic trypsin	GPR
gi|13236583|ref|NP_077308.1| BRCA1/BRCA2-containing complex subunit 3 isoform 1	cationic trypsin	GPR
gi|148833508|ref|NP_060087.3| notch1 preproprotein	cationic trypsin	GPR
gi|169166660|ref|XP_001714063.1| PREDICTED: hypothetical protein	cationic trypsin	GPR
gi|169167294|ref|XP_942752.3| PREDICTED: similar to homeodomain protein Sax2	cationic trypsin	GPR
gi|169167901|ref|XP_001716713.1| PREDICTED: hypothetical protein	cationic trypsin	GPR
gi|169172508|ref|XP_001714881.1| PREDICTED: hypothetical protein	cationic trypsin	GPR
gi|186928835|ref|NP_071751.3| leprecan 1	cationic trypsin	GPR
gi|169176740|ref|XP_001720217.1| PREDICTED: hypothetical protein	cationic trypsin	GPR
gi|47524175|ref|NP_998812.1| fibroblast growth factor receptor 4 isoform 1 precursor	cationic trypsin	GPR
gi|113423558|ref|XP_001128937.1| PREDICTED: hypothetical protein	cationic trypsin	GPR
gi|156938257|ref|NP_612369.3| leucine rich repeat containing 16B	cationic trypsin	GPR
gi|169210146|ref|XP_001720235.1| PREDICTED: hypothetical protein	cationic trypsin	GPR
gi|18860855|ref|NP_570715.1| menin isoform 1	cationic trypsin	GPR
gi|169212963|ref|XP_001716462.1| PREDICTED: hypothetical protein	cationic trypsin	GPR
gi|7657017|ref|NP_056198.1| hypothetical protein LOC25832	cationic trypsin	GPR
gi|70166852|ref|NP_001102.2| adenosine deaminase RNA-specific isoform a	cationic trypsin	GPR
gi|125628677|ref|NP_005839.2| DENN/MADD domain containing 4A	cationic trypsin	GPR
gi|148228925|ref|NP_001091071.1| X antigen family member 1C isoform 1	cationic trypsin	GPR
gi|178057327|ref|NP_001116537.1| hypothetical protein LOC401335	cationic trypsin	GPR
gi|31543095|ref|NP_612353.2| hypothetical protein LOC90050	cationic trypsin	GPR
gi|187828892|ref|NP_001120694.1| calcium channel alpha 1A subunit isoform 4	cationic trypsin	GPR
gi|169164372|ref|XP_001715150.1| PREDICTED: hypothetical protein	cationic trypsin	GPR
gi|161169017|ref|NP_001104489.1| neuron navigator 2 isoform 4	cationic trypsin	GPR
gi|169165727|ref|XP_001717407.1| PREDICTED: similar to hCG1786685	cationic trypsin	GPR
gi|89028707|ref|XP_942803.1| PREDICTED: similar to microsomal signal peptidase complex	cationic trypsin	GPR
gi|89027843|ref|XP_496957.2| PREDICTED: hypothetical protein	cationic trypsin	GPR
gi|169191772|ref|XP_001722230.1| PREDICTED: similar to hCG2017625	cationic trypsin	GPR
gi|169204906|ref|XP_001717719.1| PREDICTED: hypothetical protein	cationic trypsin	GPR
gi|64368472|ref|NP_060251.2| cytochrome P450 family 2 subfamily W polypeptide 1	cationic trypsin	GPR
gi|31652259|ref|NP_116242.2| melanoma ubiquitous mutated protein	cationic trypsin	GPR
gi|169212115|ref|XP_001718361.1| PREDICTED: hypothetical protein	cationic trypsin	GPR
gi|18860920|ref|NP_004442.3| estrogen-related receptor alpha	cationic trypsin	GPR
gi|15042941|ref|NP_054780.2| melanoma antigen family H 1 protein	cationic trypsin	GPR
gi|13129000|ref|NP_076947.1| meteorin glial cell differentiation regulator	cationic trypsin	GPR
gi|112421134|ref|NP_061831.2| hypothetical protein LOC23742	cationic trypsin	GPR
gi|19923790|ref|NP_036546.2| rab3 GTPase-activating protein non-catalytic subunit	cationic trypsin	GPR
gi|4502613|ref|NP_001228.1| cyclin A	cationic trypsin	GPR
gi|38373671|ref|NP_940999.1| SEC24-related protein C	cationic trypsin	GPR
gi|112382372|ref|NP_060754.2| guanylate binding protein 3	cationic trypsin	GPR
gi|116488411|ref|NP_006660.3| leukocyte immunoglobulin-like receptor subfamily B member 1 isoform 1	cationic trypsin	GPR
gi|50345997|ref|NP_001420.2| E1A binding protein p300	cationic trypsin	GPR
gi|169168574|ref|XP_001718671.1| PREDICTED: hypothetical protein	cationic trypsin	GPR
gi|13376834|ref|NP_079507.1| zinc finger and SCAN domain containing 16	cationic trypsin	GPR
gi|169176743|ref|XP_001720554.1| PREDICTED: hypothetical protein	cationic trypsin	GPR
gi|89030821|ref|XP_933838.1| PREDICTED: similar to FLJ00409 protein	cationic trypsin	GPR
gi|119466532|ref|NP_001073291.1| laminin alpha 2 subunit isoform b precursor	cationic trypsin	GPR
gi|18105042|ref|NP_536739.1| GRB2-associated binding protein 2 isoform a	cationic trypsin	GPR
gi|145580604|ref|NP_919267.2| transmembrane protein 65	cationic trypsin	GPR
gi|154937340|ref|NP_689811.2| ring finger protein 190	cationic trypsin	GPR
gi|62988359|ref|NP_001017930.1| WD repeat domain 42B	cationic trypsin	GPR
gi|40217833|ref|NP_061123.3| G protein-coupled receptor family C group 5 member C isoform b	cationic trypsin	GPR
gi|90421311|ref|NP_690008.2| hypoxia inducible factor 3 alpha subunit isoform c	cationic trypsin	GPR
gi|148612838|ref|NP_001017969.2| hypothetical protein LOC158358	cationic trypsin	GPR
gi|169160616|ref|XP_001716603.1| PREDICTED: hypothetical protein	cationic trypsin	GPR
gi|74275354|ref|NP_000817.2| glutamate receptor ionotropic AMPA 2 isoform 1 precursor	cationic trypsin	GPR
gi|89030135|ref|XP_931983.1| PREDICTED: similar to hCG2041354	cationic trypsin	GPR
gi|169179786|ref|XP_001717461.1| PREDICTED: hypothetical protein	cationic trypsin	GPR
gi|169202775|ref|XP_001724860.1| PREDICTED: hypothetical protein	cationic trypsin	GPR
gi|87196600|ref|NP_001034592.1| polyserase 3	cationic trypsin	GPR
gi|169210151|ref|XP_001720505.1| PREDICTED: hypothetical protein	cationic trypsin	GPR
gi|21361088|ref|NP_068807.2| sphingosine kinase 1 isoform 1	cationic trypsin	GPR
gi|149999378|ref|NP_001026884.3| inverted formin 2 isoform 2	cationic trypsin	GPR
gi|196114967|ref|NP_001124480.1| protein tyrosine phosphatase non-receptor type 12 isoform 2	cationic trypsin	GPR
gi|57863285|ref|NP_076975.2| poliovirus receptor related immunoglobulin domain containing	cationic trypsin	GPR
gi|190341107|ref|NP_001011713.2| N-acetyltransferase 12	cationic trypsin	GPR
gi|18105024|ref|NP_536802.1| acetylcholinesterase collagen-like tail subunit isoform V precursor	cationic trypsin	GPR
gi|160707881|ref|NP_064450.3| formin 2	cationic trypsin	GPR
gi|169160618|ref|XP_001716617.1| PREDICTED: similar to bone morphogenetic protein 8A	cationic trypsin	GPR
gi|125988398|ref|NP_001074447.1| leukocyte immunoglobulin-like receptor subfamily B member 2 isoform 2	cationic trypsin	GPR
gi|169161258|ref|XP_001725337.1| PREDICTED: hypothetical protein	cationic trypsin	GPR
gi|169161571|ref|XP_001726023.1| PREDICTED: similar to mCG14669	cationic trypsin	GPR
gi|169163415|ref|XP_001721897.1| PREDICTED: hypothetical protein	cationic trypsin	GPR
gi|169165004|ref|XP_001723113.1| PREDICTED: hypothetical protein	cationic trypsin	GPR
gi|169168888|ref|XP_001719746.1| PREDICTED: hypothetical protein	cationic trypsin	GPR
gi|9966883|ref|NP_065136.1| protocadherin 9 isoform 2 precursor	cationic trypsin	GPR
gi|169172878|ref|XP_001720771.1| PREDICTED: similar to hCG1990697	cationic trypsin	GPR
gi|169176746|ref|XP_001720641.1| PREDICTED: hypothetical protein	cationic trypsin	GPR
gi|5729939|ref|NP_006684.1| cleavage and polyadenylation specific factor 4 30kDa isoform 1	cationic trypsin	GPR
gi|32307166|ref|NP_776089.2| Rho guanine exchange factor 15	cationic trypsin	GPR
gi|111607482|ref|NP_060765.2| transmembrane protein 140	cationic trypsin	GPR
gi|169211029|ref|XP_001719165.1| PREDICTED: hypothetical protein	cationic trypsin	GPR
gi|169212971|ref|XP_001716856.1| PREDICTED: similar to hCG2045662	cationic trypsin	GPR
gi|169214446|ref|XP_941994.3| PREDICTED: similar to peptidylprolyl isomerase A-like	cationic trypsin	GPR
gi|14211949|ref|NP_115996.1| cAMP responsive element binding protein 3-like 3	cationic trypsin	GPR
gi|116235485|ref|NP_620711.3| delta-notch-like EGF repeat-containing transmembrane	cationic trypsin	GPR
gi|23065535|ref|NP_690007.1| hypoxia inducible factor 3 alpha subunit isoform a	cationic trypsin	GPR
gi|15147254|ref|NP_150287.1| solute carrier family 8 member 3 isoform A precursor	cationic trypsin	GPR
gi|40217831|ref|NP_071319.2| G protein-coupled receptor family C group 5 member C isoform a	cationic trypsin	GPR
gi|21626466|ref|NP_061322.2| matrin 3	cationic trypsin	GPR
gi|18105030|ref|NP_536805.1| acetylcholinesterase collagen-like tail subunit isoform VIII precursor	cationic trypsin	GPR
gi|157388902|ref|NP_060259.4| semaphorin 4C	cationic trypsin	GPR
gi|19743798|ref|NP_057408.2| zinc finger protein 274 isoform b	cationic trypsin	GPR
gi|169161260|ref|XP_001725403.1| PREDICTED: hypothetical protein	cationic trypsin	GPR
gi|55741630|ref|NP_001007126.1| hypothetical protein LOC198437	cationic trypsin	GPR
gi|89036685|ref|XP_934848.1| PREDICTED: similar to zygote arrest 1-like protein	cationic trypsin	GPR
gi|113428351|ref|XP_001134195.1| PREDICTED: hypothetical protein	cationic trypsin	GPR
gi|169213696|ref|XP_001719188.1| PREDICTED: similar to PIAS4 protein	cationic trypsin	GPR
gi|5729962|ref|NP_006676.1| submaxillary gland androgen regulated protein 3 homolog B	cationic trypsin	GPR
gi|5803066|ref|NP_006854.1| leukocyte immunoglobulin-like receptor subfamily A (with TM domain) member 1	cationic trypsin	GPR
gi|63175654|ref|NP_659496.2| fucokinase	cationic trypsin	GPR
gi|90421316|ref|NP_071907.3| hypoxia inducible factor 3 alpha subunit isoform b	cationic trypsin	GPR
gi|52353306|ref|NP_001005210.1| leucine rich repeat containing 55	cationic trypsin	GPR
gi|17978495|ref|NP_510867.1| cyclin-dependent kinase inhibitor 1A	cationic trypsin	GPR
gi|169164378|ref|XP_001721879.1| PREDICTED: hypothetical protein	cationic trypsin	GPR
gi|24432009|ref|NP_078891.2| poly (ADP-ribose) polymerase family member 8	cationic trypsin	GPR
gi|89030315|ref|XP_945229.1| PREDICTED: hypothetical protein	cationic trypsin	GPR
gi|58530869|ref|NP_001011549.1| melanoma antigen family A 4	cationic trypsin	GPR
gi|157785672|ref|NP_001099139.1| tetratricopeptide repeat domain 24	cationic trypsin	GPR
gi|194097411|ref|NP_859075.2| transmembrane protein 119	cationic trypsin	GPR
gi|13569938|ref|NP_112227.1| sialyltransferase 7E	cationic trypsin	GPR
gi|13124765|ref|NP_065887.1| brain-enriched guanylate kinase-associated homolog	cationic trypsin	GPR
gi|5031735|ref|NP_005760.1| carbohydrate (N-acetylglucosamine 6-O) sulfotransferase 4	cationic trypsin	GPR
gi|108860697|ref|NP_055445.2| zinc finger protein 592	cationic trypsin	GPR
gi|157364934|ref|NP_001098549.1| fibrosin	cationic trypsin	GPR
gi|146219841|ref|NP_065760.1| PNMA-like 2	cationic trypsin	GPR
gi|13435356|ref|NP_006109.2| HCLS1 associated protein X-1 isoform a	cationic trypsin	GPR
gi|169162152|ref|XP_001128963.2| PREDICTED: hypothetical protein	cationic trypsin	GPR
gi|169162473|ref|XP_001714188.1| PREDICTED: hypothetical protein	cationic trypsin	GPR
gi|55743100|ref|NP_476505.2| alpha 3 type VI collagen isoform 2 precursor	cationic trypsin	GPR
gi|116006955|ref|NP_039250.2| neuregulin 1 isoform HRG-beta1	cationic trypsin	GPR
gi|157954634|ref|NP_085057.3| zinc finger protein 34	cationic trypsin	GPR
gi|4885197|ref|NP_005218.1| ephrin A4 isoform a	cationic trypsin	GPR
gi|22547204|ref|NP_005135.2| hairless protein isoform a	cationic trypsin	GPR
gi|37537687|ref|NP_060807.2| zinc finger protein 444	cationic trypsin	GPR
gi|169204915|ref|XP_001717996.1| PREDICTED: hypothetical protein	cationic trypsin	GPR
gi|113428357|ref|XP_001134208.1| PREDICTED: hypothetical protein	cationic trypsin	GPR
gi|157674358|ref|NP_848547.4| leucine rich repeat containing 50	cationic trypsin	GPR
gi|169214094|ref|XP_001719223.1| PREDICTED: hypothetical protein	cationic trypsin	GPR
gi|6912330|ref|NP_036271.1| deafness locus associated putative guanine nucleotide exchange factor	cationic trypsin	GPR
gi|38201623|ref|NP_937884.1| eukaryotic translation initiation factor 4 gamma 1 isoform 1	cationic trypsin	GPR
gi|70166944|ref|NP_056655.2| adenosine deaminase RNA-specific isoform b	cationic trypsin	GPR
gi|102467484|ref|NP_060221.2| neutral sphingomyelinase 3 isoform 1	cationic trypsin	GPR
gi|15147330|ref|NP_000755.2| cytochrome P450 family 2 subfamily A polypeptide 7 isoform 1	cationic trypsin	GPR
gi|189339239|ref|NP_060384.3| hypothetical protein LOC55009	cationic trypsin	GPR
gi|153252068|ref|NP_055284.3| testes-specific heterogenous nuclear ribonucleoprotein G-T	cationic trypsin	GPR
gi|10092597|ref|NP_065394.1| mucolipin 1	cationic trypsin	GPR
gi|74136547|ref|NP_001011722.2| Rho guanine nucleotide exchange factor (GEF) 10-like isoform 2	cationic trypsin	GPR
gi|27754776|ref|NP_003656.2| ficolin 3 isoform 1 precursor	cationic trypsin	GPR
gi|32441283|ref|NP_689876.2| Ral GEF with PH domain and SH3 binding motif 2 isoform 2	cationic trypsin	GPR
gi|5453607|ref|NP_006420.1| chaperonin containing TCP1 subunit 7 isoform a	cationic trypsin	GPR
gi|169170302|ref|XP_374405.6| PREDICTED: hypothetical protein LOC221806	cationic trypsin	GPR
gi|169172519|ref|XP_001715452.1| PREDICTED: similar to hCG1983308	cationic trypsin	GPR
gi|167614488|ref|NP_056342.3| TBC1 domain family member 10B	cationic trypsin	GPR
gi|163659920|ref|NP_443071.2| pannexin 2	cationic trypsin	GPR
gi|25952134|ref|NP_116279.2| dispatched A	cationic trypsin	GPR
gi|148833492|ref|NP_001092098.1| interferon regulatory factor 5 isoform c	cationic trypsin	GPR
gi|169162155|ref|XP_001716222.1| PREDICTED: hypothetical protein	cationic trypsin	GPR
gi|47519867|ref|NP_570126.2| 5-hydroxytryptamine receptor 3 subunit C	cationic trypsin	GPR
gi|192807284|ref|NP_065950.2| zinc finger and BTB domain containing 4	cationic trypsin	GPR
gi|32698936|ref|NP_872363.1| B-cell CLL/lymphoma 9-like	cationic trypsin	GPR
gi|190886454|ref|NP_848543.2| hypothetical protein LOC89958	cationic trypsin	GPR
gi|89027871|ref|XP_933946.1| PREDICTED: similar to Putative protein FAM90A8	cationic trypsin	GPR
gi|139394604|ref|NP_055767.3| bromo adjacent homology domain containing 1	cationic trypsin	GPR
gi|169210161|ref|XP_001721488.1| PREDICTED: hypothetical protein	cationic trypsin	GPR
gi|15193488|ref|NP_055232.1| BCL2 binding component 3 isoform 4	cationic trypsin	GPR
gi|16445393|ref|NP_004052.2| cadherin 12 type 2 preproprotein	cationic trypsin	GPR
gi|153792195|ref|NP_056487.1| DKFZP434H0735 protein	cationic trypsin	GPR
gi|58743323|ref|NP_001011718.1| XK Kell blood group complex subunit-related family member 7	cationic trypsin	GPR
gi|11119414|ref|NP_008928.1| transforming acidic coiled-coil containing protein 2 isoform d	cationic trypsin	GPR
gi|58218981|ref|NP_001009955.1| single stranded DNA binding protein 3 isoform c	cationic trypsin	GPR
gi|4505117|ref|NP_003918.1| methyl-CpG binding domain protein 2 isoform 1	cationic trypsin	GPR
gi|8923370|ref|NP_060271.1| CKLF-like MARVEL transmembrane domain containing 6	cationic trypsin	GPR
gi|18105018|ref|NP_536799.1| acetylcholinesterase collagen-like tail subunit isoform II	cationic trypsin	GPR
gi|113412053|ref|XP_001133824.1| PREDICTED: hypothetical protein	cationic trypsin	GPR
gi|11386203|ref|NP_000380.1| cyclin-dependent kinase inhibitor 1A	cationic trypsin	GPR
gi|21536421|ref|NP_647478.1| livin inhibitor of apoptosis isoform alpha	cationic trypsin	GPR
gi|110349772|ref|NP_000079.2| alpha 1 type I collagen preproprotein	cationic trypsin	GPR
gi|169167309|ref|XP_001721627.1| PREDICTED: similar to hCG1640714	cationic trypsin	GPR
gi|38505290|ref|NP_938202.1| voltage-dependent calcium channel alpha 1G subunit isoform 13	cationic trypsin	GPR
gi|4507565|ref|NP_003830.1| tumor necrosis factor receptor superfamily member 11a precursor	cationic trypsin	GPR
gi|169183789|ref|XP_001722115.1| PREDICTED: similar to hCG1811779	cationic trypsin	GPR
gi|14249386|ref|NP_116141.1| zinc finger protein 496	cationic trypsin	GPR
gi|169201810|ref|XP_001716563.1| PREDICTED: hypothetical protein	cationic trypsin	GPR
gi|169211039|ref|XP_937242.3| PREDICTED: hypothetical protein	cationic trypsin	GPR
gi|89066852|ref|XP_946086.1| PREDICTED: similar to KIAA0641 protein	cationic trypsin	GPR
gi|24431985|ref|NP_060538.2| piwi-like 2	cationic trypsin	GPR
gi|148833496|ref|NP_001092100.1| interferon regulatory factor 5 isoform b	cationic trypsin	GPR
gi|130978956|ref|NP_001075955.1| adrenocortical dysplasia homolog isoform 1	cationic trypsin	GPR
gi|8659574|ref|NP_006512.2| transcription factor E3	cationic trypsin	GPR
gi|7705793|ref|NP_057111.1| lactamase beta 2	cationic trypsin	GPR
gi|29729958|ref|XP_291001.1| PREDICTED: myosin VIIB	cationic trypsin	GPR
gi|197209817|ref|NP_065836.1| coiled-coil and C2 domain containing 2A isoform b	cationic trypsin	GPR
gi|23397574|ref|NP_695003.1| sorting nexin 33	cationic trypsin	GPR
gi|188536100|ref|NP_066940.2| cryptochrome 2 (photolyase-like) isoform 1	cationic trypsin	GPR
gi|169164714|ref|XP_001725806.1| PREDICTED: hypothetical protein	cationic trypsin	GPR
gi|192807286|ref|NP_001122305.1| zinc finger and BTB domain containing 4	cationic trypsin	GPR
gi|169167311|ref|XP_001715731.1| PREDICTED: similar to hCG2042714	cationic trypsin	GPR
gi|169169586|ref|XP_001717273.1| PREDICTED: hypothetical protein	cationic trypsin	GPR
gi|13899338|ref|NP_113667.1| activin beta E	cationic trypsin	GPR
gi|169210436|ref|XP_001715056.1| PREDICTED: similar to hCG2040631	cationic trypsin	GPR
gi|169215483|ref|XP_001128423.2| PREDICTED: hypothetical protein isoform 2	cationic trypsin	GPR
gi|24586675|ref|NP_060327.2| slingshot homolog 3	cationic trypsin	GPR
gi|146198654|ref|NP_078947.3| zinc finger protein 768	cationic trypsin	GPR
gi|4502527|ref|NP_000711.1| calcium channel voltage-dependent L type alpha 1D subunit isoform a	cationic trypsin	GPR
gi|4503231|ref|NP_000768.1| cytochrome P450 family 3 subfamily A polypeptide 5	cationic trypsin	GPR
gi|119943118|ref|NP_001026851.2| cystinosis nephropathic isoform 1	cationic trypsin	GPR
gi|7669520|ref|NP_039254.1| neuregulin 1 isoform ndf43	cationic trypsin	GPR
gi|113415981|ref|XP_001129955.1| PREDICTED: similar to hCG2036843	cationic trypsin	GPR
gi|169790853|ref|NP_002272.2| keratin hair basic 1	cationic trypsin	GPR
gi|169170715|ref|XP_001726920.1| PREDICTED: hypothetical protein	cationic trypsin	GPR
gi|169171543|ref|XP_001716558.1| PREDICTED: similar to hCG2014184	cationic trypsin	GPR
gi|169172526|ref|XP_001715670.1| PREDICTED: similar to hCG1778814	cationic trypsin	GPR
gi|169178769|ref|XP_001732900.1| PREDICTED: hypothetical LOC728701	cationic trypsin	GPR
gi|89030878|ref|XP_934089.1| PREDICTED: hypothetical protein	cationic trypsin	GPR
gi|109452617|ref|NP_689984.2| chromosome 19 open reading frame 34	cationic trypsin	GPR
gi|169207580|ref|XP_001721846.1| PREDICTED: hypothetical protein	cationic trypsin	GPR
gi|4502523|ref|NP_000709.1| calcium channel voltage-dependent N type alpha 1B subunit	cationic trypsin	GPR
gi|14249150|ref|NP_116016.1| single stranded DNA binding protein 4 isoform a	cationic trypsin	GPR
gi|152963637|ref|NP_001002836.2| zinc finger protein 787	cationic trypsin	GPR
gi|145553989|ref|NP_073730.3| phospholipase A2 group IIF	cationic trypsin	GPR
gi|169161274|ref|XP_001725848.1| PREDICTED: hypothetical protein	cationic trypsin	GPR
gi|22027609|ref|NP_543005.2| alpha 1 type XIII collagen isoform 19	cationic trypsin	GPR
gi|169163728|ref|XP_001716419.1| PREDICTED: hypothetical protein	cationic trypsin	GPR
gi|169168228|ref|XP_001721217.1| PREDICTED: hypothetical protein	cationic trypsin	GPR
gi|149158690|ref|NP_542417.2| HLA-B associated transcript-2	cationic trypsin	GPR
gi|50838795|ref|NP_065795.1| metastasis associated 1 family member 3	cationic trypsin	GPR
gi|169207582|ref|XP_944663.3| PREDICTED: similar to hCG2036672	cationic trypsin	GPR
gi|169211425|ref|XP_001716394.1| PREDICTED: hypothetical protein	cationic trypsin	GPR
gi|169215786|ref|XP_001725112.1| PREDICTED: hypothetical protein	cationic trypsin	GPR
gi|27437008|ref|NP_757384.1| kringle-containing transmembrane protein 2 isoform d precursor	cationic trypsin	GPR
gi|31324577|ref|NP_203744.1| molecule interacting with Rab13	cationic trypsin	GPR
gi|46488921|ref|NP_996991.1| astrotactin isoform 2	cationic trypsin	GPR
gi|33598927|ref|NP_663324.1| scavenger receptor class F member 1 isoform 2 precursor	cationic trypsin	GPR
gi|169160635|ref|XP_001717079.1| PREDICTED: hypothetical protein	cationic trypsin	GPR
gi|13899297|ref|NP_113646.1| poly (ADP-ribose) polymerase family member 9	cationic trypsin	GPR
gi|113418888|ref|XP_933588.2| PREDICTED: hypothetical protein	cationic trypsin	GPR
gi|169171819|ref|XP_001724269.1| PREDICTED: hypothetical protein	cationic trypsin	GPR
gi|169173261|ref|XP_001717653.1| PREDICTED: hypothetical protein	cationic trypsin	GPR
gi|169196047|ref|XP_001715917.1| PREDICTED: hypothetical protein	cationic trypsin	GPR
gi|169210696|ref|XP_001721076.1| PREDICTED: hypothetical protein	cationic trypsin	GPR
gi|169213706|ref|XP_001726613.1| PREDICTED: hypothetical protein	cationic trypsin	GPR
gi|23503235|ref|NP_076414.2| C1q domain containing 1 isoform 2	cationic trypsin	GPR
gi|4505699|ref|NP_003468.1| pyruvate dehydrogenase complex component X	cationic trypsin	GPR
gi|24797153|ref|NP_004454.2| faciogenital dysplasia protein	cationic trypsin	GPR
gi|4504073|ref|NP_000398.1| glycoprotein Ib beta polypeptide precursor	cationic trypsin	GPR
gi|39930511|ref|NP_597716.1| collagen and calcium binding EGF domains 1	cationic trypsin	GPR
gi|154354976|ref|NP_006598.2| pituitary tumor-transforming 2	cationic trypsin	GPR
gi|148612805|ref|NP_059135.2| pigeon homolog	cationic trypsin	GPR
gi|4504437|ref|NP_002124.1| heme oxygenase (decyclizing) 1	cationic trypsin	GPR
gi|38327037|ref|NP_065948.1| hyperpolarization activated cyclic nucleotide-gated potassium channel 3	cationic trypsin	GPR
gi|169167316|ref|XP_001715849.1| PREDICTED: hypothetical protein	cationic trypsin	GPR
gi|169170721|ref|XP_001718007.1| PREDICTED: similar to Mucin-3A precursor (Intestinal mucin-3A)	cationic trypsin	GPR
gi|48375173|ref|NP_149052.1| microtubule-associated protein 6 isoform 1	cationic trypsin	GPR
gi|169172531|ref|XP_001715783.1| PREDICTED: similar to hCG1646161	cationic trypsin	GPR
gi|33943099|ref|NP_000533.2| surfactant pulmonary-associated protein B	cationic trypsin	GPR
gi|89034476|ref|XP_944715.1| PREDICTED: similar to hCG1991759	cationic trypsin	GPR
gi|169207070|ref|XP_001718592.1| PREDICTED: hypothetical protein	cationic trypsin	GPR
gi|169209796|ref|XP_001722834.1| PREDICTED: hypothetical protein	cationic trypsin	GPR
gi|169210168|ref|XP_001722318.1| PREDICTED: similar to pRbBP-39	cationic trypsin	GPR
gi|19526475|ref|NP_444510.2| outer dense fiber of sperm tails 3	cationic trypsin	GPR
gi|13376185|ref|NP_079081.1| hypothetical protein LOC79863	cationic trypsin	GPR
gi|29788755|ref|NP_112224.1| SET binding factor 2	cationic trypsin	GPR
gi|148839382|ref|NP_001092108.1| ring finger protein 169	cationic trypsin	GPR
gi|38348198|ref|NP_940843.1| hypothetical protein LOC122183	cationic trypsin	GPR
gi|27262649|ref|NP_680780.1| ataxin 2 related protein isoform C	cationic trypsin	GPR
gi|16445027|ref|NP_443177.1| BAFF receptor	cationic trypsin	GPR
gi|34303937|ref|NP_689798.1| RNA binding motif protein Y-linked family 1 member F	cationic trypsin	GPR
gi|194306625|ref|NP_001123611.1| BCL-6 interacting corepressor isoform c	cationic trypsin	GPR
gi|113413611|ref|XP_001126183.1| PREDICTED: hypothetical protein	cationic trypsin	GPR
gi|13375642|ref|NP_078783.1| kringle-containing transmembrane protein 2 isoform b precursor	cationic trypsin	GPR
gi|150418007|ref|NP_006258.3| RAN binding protein 2	cationic trypsin	GPR
gi|51464815|ref|XP_379325.2| PREDICTED: similar to hCG1745223	cationic trypsin	GPR
gi|148237498|ref|NP_055992.1| deltex 4 homolog	cationic trypsin	GPR
gi|169170723|ref|XP_001724995.1| PREDICTED: similar to hCG1817833	cationic trypsin	GPR
gi|169202798|ref|XP_001716823.1| PREDICTED: similar to hCG1816027	cationic trypsin	GPR
gi|89034478|ref|XP_944719.1| PREDICTED: similar to hCG1991759	cationic trypsin	GPR
gi|46409258|ref|NP_997189.1| hypothetical protein LOC57212	cationic trypsin	GPR
gi|145580575|ref|NP_073713.2| C-terminal binding protein 2 isoform 2	cationic trypsin	GPR
gi|169211049|ref|XP_001719450.1| PREDICTED: hypothetical protein	cationic trypsin	GPR
gi|18860862|ref|NP_569826.1| MAP-kinase activating death domain-containing protein isoform a	cationic trypsin	GPR
gi|169213710|ref|XP_001719305.1| PREDICTED: similar to hCG22561	cationic trypsin	GPR
gi|169214111|ref|XP_001719299.1| PREDICTED: similar to hCG2042171	cationic trypsin	GPR
gi|38201625|ref|NP_937885.1| eukaryotic translation initiation factor 4 gamma 1 isoform 3	cationic trypsin	GPR
gi|38505222|ref|NP_061895.3| thioredoxin domain containing 10	cationic trypsin	GPR
gi|26006461|ref|NP_115920.1| kin of IRRE like 3	cationic trypsin	GPR
gi|182765480|ref|NP_001116836.1| chromosome 6 open reading frame 186	cationic trypsin	GPR
gi|193788653|ref|NP_001123363.1| hypothetical protein LOC100131897	cationic trypsin	GPR
gi|73486661|ref|NP_001082.2| amiloride binding protein 1 precursor	cationic trypsin	GPR
gi|109150435|ref|NP_001035869.1| ankyrin repeat and zinc finger domain containing 1	cationic trypsin	GPR
gi|110624790|ref|NP_061987.3| erythrocyte membrane protein band 4.1 like 4B isoform 2	cationic trypsin	GPR
gi|28875799|ref|NP_795344.1| cholecystokinin B receptor	cationic trypsin	GPR
gi|193804923|ref|NP_060485.4| hypothetical protein LOC55086	cationic trypsin	GPR
gi|4507353|ref|NP_003478.1| TBP-associated factor 15 isoform 2	cationic trypsin	GPR
gi|55743106|ref|NP_476508.2| alpha 3 type VI collagen isoform 5 precursor	cationic trypsin	GPR
gi|9625002|ref|NP_000879.2| integrin beta 6	cationic trypsin	GPR
gi|20162572|ref|NP_619649.1| necdin-like 2	cationic trypsin	GPR
gi|188528901|ref|NP_001120868.1| syntaxin binding protein 2 isoform b	cationic trypsin	GPR
gi|89036721|ref|XP_939500.1| PREDICTED: hypothetical protein	cationic trypsin	GPR
gi|113425817|ref|XP_001129599.1| PREDICTED: similar to Ankyrin repeat and SOCS box-containing 9	cationic trypsin	GPR
gi|18860857|ref|NP_570716.1| menin isoform 1	cationic trypsin	GPR
gi|30181233|ref|NP_002310.2| leucine-rich repeats and calponin homology (CH) domain containing 4	cationic trypsin	GPR
gi|169216163|ref|XP_001720564.1| PREDICTED: hypothetical protein	cationic trypsin	GPR
gi|169218016|ref|XP_001714322.1| PREDICTED: hypothetical protein	cationic trypsin	GPR
gi|123701326|ref|NP_848552.1| zinc finger protein 831	cationic trypsin	GPR
gi|110665701|ref|NP_055649.3| leucine rich repeat containing 37A	cationic trypsin	GPR
gi|194353949|ref|NP_001123876.1| hypothetical protein LOC729233	cationic trypsin	GPR
gi|66363694|ref|NP_001018238.1| HCLS1 associated protein X-1 isoform b	cationic trypsin	GPR
gi|24638431|ref|NP_065804.1| cask-interacting protein 2	cationic trypsin	GPR
gi|169163437|ref|XP_001723550.1| PREDICTED: similar to hCG1646803	cationic trypsin	GPR
gi|4502119|ref|NP_003725.1| amine oxidase copper containing 3 precursor	cationic trypsin	GPR
gi|169170321|ref|XP_001718270.1| PREDICTED: hypothetical protein	cationic trypsin	GPR
gi|146219843|ref|NP_006653.2| Snf2-related CBP activator protein	cationic trypsin	GPR
gi|169204405|ref|XP_001719698.1| PREDICTED: hypothetical protein	cationic trypsin	GPR
gi|113425821|ref|XP_949149.2| PREDICTED: hypothetical protein	cationic trypsin	GPR
gi|169212994|ref|XP_001713987.1| PREDICTED: functional smad suppressing element 18	cationic trypsin	GPR
gi|169213714|ref|XP_001719320.1| PREDICTED: similar to hCG22253	cationic trypsin	GPR
gi|47106052|ref|NP_998772.1| coiled-coil domain containing 103	cationic trypsin	GPR
gi|169216500|ref|XP_001714180.1| PREDICTED: hypothetical protein	cationic trypsin	GPR
gi|169218173|ref|XP_001719728.1| PREDICTED: similar to Jumonji AT rich interactive domain 1B (RBP2-like) partial	cationic trypsin	GPR
gi|134142828|ref|NP_003791.3| RNA guanylyltransferase and 5'-phosphatase	cationic trypsin	GPR
gi|27477136|ref|NP_064504.2| zinc finger antiviral protein isoform 1	cationic trypsin	GPR
gi|7706089|ref|NP_057642.1| SCAN domain containing protein 1	cationic trypsin	GPR
gi|46409306|ref|NP_997217.1| hypothetical protein LOC163933	cationic trypsin	GPR
gi|20070228|ref|NP_006175.2| nucleobindin 1	cationic trypsin	GPR
gi|113408549|ref|XP_001133020.1| PREDICTED: hypothetical protein	cationic trypsin	GPR
gi|4758226|ref|NP_004082.1| E2F transcription factor 2	cationic trypsin	GPR
gi|169165757|ref|XP_001718121.1| PREDICTED: hypothetical protein	cationic trypsin	GPR
gi|88501741|ref|NP_619538.2| TRIO and F-actin binding protein isoform 2	cationic trypsin	GPR
gi|169168237|ref|XP_001723034.1| PREDICTED: hypothetical protein	cationic trypsin	GPR
gi|169172188|ref|XP_942004.3| PREDICTED: hypothetical protein LOC221806	cationic trypsin	GPR
gi|113425824|ref|XP_001130018.1| PREDICTED: hypothetical protein	cationic trypsin	GPR
gi|169211436|ref|XP_001717004.1| PREDICTED: hypothetical protein	cationic trypsin	GPR
gi|122937480|ref|NP_001073990.1| Ras association (RalGDS/AF-6) domain family (N-terminal) member 10	cationic trypsin	GPR
gi|153791662|ref|NP_075054.3| coiled-coil domain containing 71	cationic trypsin	GPR
gi|169214114|ref|XP_944669.3| PREDICTED: similar to hCG1659953	cationic trypsin	GPR
gi|15991827|ref|NP_277031.1| hexokinase 1 isoform HKI-R	cationic trypsin	GPR
gi|70167032|ref|NP_056656.2| adenosine deaminase RNA-specific isoform c	cationic trypsin	GPR
gi|169217936|ref|XP_001716629.1| PREDICTED: similar to MMP-19 (matrix metalloproteinase)	cationic trypsin	GPR
gi|163644261|ref|NP_001106197.1| hypothetical protein LOC283638 isoform 1	cationic trypsin	GPR
gi|4504715|ref|NP_003810.1| poly A binding protein cytoplasmic 4	cationic trypsin	GPR
gi|7669526|ref|NP_039258.1| neuregulin 1 isoform HRG-alpha	cationic trypsin	GPR
gi|14249478|ref|NP_116189.1| hypothetical protein LOC84886	cationic trypsin	GPR
gi|153281226|ref|NP_872310.2| hypothetical protein LOC135886	cationic trypsin	GPR
gi|31881740|ref|NP_064631.2| solute carrier family 12 (potassium/chloride transporters) member 9	cationic trypsin	GPR
gi|14670360|ref|NP_055138.2| POZ (BTB) and AT hook containing zinc finger 1 long C isoform	cationic trypsin	GPR
gi|194353951|ref|NP_001123877.1| hypothetical protein LOC729240	cationic trypsin	GPR
gi|145275210|ref|NP_079341.2| RNA processing factor 1	cationic trypsin	GPR
gi|11545817|ref|NP_071390.1| G-protein signaling modulator 3 (AGS3-like C. elegans)	cationic trypsin	GPR
gi|169170325|ref|XP_001718357.1| PREDICTED: hypothetical protein	cationic trypsin	GPR
gi|24307899|ref|NP_005693.1| Era-like 1	cationic trypsin	GPR
gi|125987603|ref|NP_001075028.1| cleavage and polyadenylation specific factor 4 30kDa isoform 2	cationic trypsin	GPR
gi|56788364|ref|NP_065194.2| tubulin gamma complex associated protein 6	cationic trypsin	GPR
gi|169204939|ref|XP_001718379.1| PREDICTED: hypothetical protein	cationic trypsin	GPR
gi|169205942|ref|XP_001716863.1| PREDICTED: hypothetical protein	cationic trypsin	GPR
gi|169207076|ref|XP_378472.4| PREDICTED: hypothetical protein	cationic trypsin	GPR
gi|169212153|ref|XP_001725920.1| PREDICTED: hypothetical protein	cationic trypsin	GPR
gi|169212998|ref|XP_001714103.1| PREDICTED: hypothetical protein	cationic trypsin	GPR
gi|21361991|ref|NP_079177.2| DENN/MADD domain containing 2D	cationic trypsin	GPR
gi|169214468|ref|XP_001718416.1| PREDICTED: hypothetical protein	cationic trypsin	GPR
gi|16945966|ref|NP_085152.1| centaurin beta 5	cationic trypsin	GPR
gi|148231153|ref|NP_001091060.1| X antigen family member 1 isoform 1	cationic trypsin	GPR
gi|116812614|ref|NP_997211.2| hypothetical protein LOC150763	cationic trypsin	GPR
gi|110624794|ref|NP_060894.2| erythrocyte membrane protein band 4.1 like 4B isoform 1	cationic trypsin	GPR
gi|19923717|ref|NP_612144.1| deltex 3-like	cationic trypsin	GPR
gi|14110378|ref|NP_114064.1| neighbor of BRCA1 gene 1	cationic trypsin	GPR
gi|21361875|ref|NP_116249.2| LTV1 homolog	cationic trypsin	GPR
gi|58218966|ref|NP_848637.2| hypothetical protein LOC339201	cationic trypsin	GPR
gi|58331253|ref|NP_443075.2| obscurin cytoskeletal calmodulin and titin-interacting RhoGEF isoform a	cationic trypsin	GPR
gi|113411962|ref|XP_001129117.1| PREDICTED: hypothetical protein	cationic trypsin	GPR
gi|21483182|ref|NP_659570.1| zinc finger with KRAB and SCAN domains 5	cationic trypsin	GPR
gi|33589827|ref|NP_000736.2| cholinergic receptor nicotinic alpha 5	cationic trypsin	GPR
gi|169164402|ref|XP_001723521.1| PREDICTED: similar to hCG1646803	cationic trypsin	GPR
gi|23312386|ref|NP_006230.2| serine/threonine protein phosphatase with EF-hand motifs 2	cationic trypsin	GPR
gi|169170327|ref|XP_001718368.1| PREDICTED: hypothetical protein	cationic trypsin	GPR
gi|169177000|ref|XP_001726994.1| PREDICTED: similar to hemicentin 2	cationic trypsin	GPR
gi|116008442|ref|NP_055885.3| zinc finger CCCH-type containing 13	cationic trypsin	GPR
gi|169202808|ref|XP_001717144.1| PREDICTED: hypothetical protein	cationic trypsin	GPR
gi|169211440|ref|XP_001717122.1| PREDICTED: similar to DEAH (Asp-Glu-Ala-His) box polypeptide 40	cationic trypsin	GPR
gi|49170034|ref|NP_003629.1| integrin alpha 8	cationic trypsin	GPR
gi|169213717|ref|XP_001719325.1| PREDICTED: similar to Nuclear factor interleukin 3 regulated	cationic trypsin	GPR
gi|169214118|ref|XP_944676.2| PREDICTED: similar to KIAA1193 protein	cationic trypsin	GPR
gi|169214470|ref|XP_001718464.1| PREDICTED: similar to hCG2008618	cationic trypsin	GPR
gi|13699830|ref|NP_003824.2| matrilin 4 isoform 1 precursor	cationic trypsin	GPR
gi|119395720|ref|NP_001073002.1| cytoplasmic polyadenylation element binding protein 1 isoform 3	cationic trypsin	GPR
gi|41406082|ref|NP_958799.1| glutathione peroxidase 1 isoform 2	cationic trypsin	GPR
gi|20336180|ref|NP_612192.1| paired basic amino acid cleaving system 4 isoform b preproprotein	cationic trypsin	GPR
gi|194353953|ref|NP_001123878.1| hypothetical protein LOC729246	cationic trypsin	GPR
gi|4507363|ref|NP_003180.1| T-cell acute lymphocytic leukemia 1	cationic trypsin	GPR
gi|27777653|ref|NP_776246.1| sperm acrosome associated 3	cationic trypsin	GPR
gi|112382270|ref|NP_057239.4| matrix metalloproteinase 17 preproprotein	cationic trypsin	GPR
gi|28376656|ref|NP_009088.1| zinc finger X-linked duplicated B	cationic trypsin	GPR
gi|55749451|ref|NP_001006937.1| transcription elongation factor A (SII)-like 4	cationic trypsin	GPR
gi|169163733|ref|XP_001722282.1| PREDICTED: hypothetical protein	cationic trypsin	GPR
gi|169165021|ref|XP_001724825.1| PREDICTED: hypothetical protein	cationic trypsin	GPR
gi|169167609|ref|XP_001717447.1| PREDICTED: hypothetical protein	cationic trypsin	GPR
gi|169171833|ref|XP_001724870.1| PREDICTED: hypothetical protein	cationic trypsin	GPR
gi|169202810|ref|XP_001717198.1| PREDICTED: hypothetical protein	cationic trypsin	GPR
gi|163914369|ref|NP_001106271.1| solute carrier family 8 (sodium/calcium exchanger) member 1 isoform B	cationic trypsin	GPR
gi|169204943|ref|XP_001718389.1| PREDICTED: hypothetical protein	cationic trypsin	GPR
gi|113424170|ref|XP_935285.2| PREDICTED: similar to hCG28707	cationic trypsin	GPR
gi|164420685|ref|NP_073577.3| homeodomain interacting protein kinase 2 isoform 1	cationic trypsin	GPR
gi|169214472|ref|XP_001128204.2| PREDICTED: similar to hCG2042171	cationic trypsin	GPR
gi|157388906|ref|NP_060276.2| Lck interacting transmembrane adaptor 1	cationic trypsin	GPR
gi|164419734|ref|NP_000820.3| glutamate receptor ionotrophic AMPA 4 isoform 1 precursor	cationic trypsin	GPR
gi|4826998|ref|NP_005057.1| splicing factor proline/glutamine rich (polypyrimidine tract binding protein associated)	cationic trypsin	GPR
gi|50428935|ref|NP_060644.4| BPY2 interacting protein 1	cationic trypsin	GPR
gi|25952152|ref|NP_739577.1| aldehyde dehydrogenase 8A1 isoform 2	cationic trypsin	GPR
gi|169161004|ref|XP_001713944.1| PREDICTED: hypothetical protein	cationic trypsin	GPR
gi|169167611|ref|XP_001717468.1| PREDICTED: hypothetical protein	cationic trypsin	GPR
gi|169170331|ref|XP_001718435.1| PREDICTED: hypothetical protein	cationic trypsin	GPR
gi|169171560|ref|XP_001717165.1| PREDICTED: hypothetical protein	cationic trypsin	GPR
gi|9910278|ref|NP_064584.1| hypothetical protein LOC56951	cationic trypsin	GPR
gi|109689697|ref|NP_777600.2| transmembrane protein 80 isoform 1	cationic trypsin	GPR
gi|20143964|ref|NP_597702.1| glutamate receptor ionotropic N-methyl-D-aspartate 3A	cationic trypsin	GPR
gi|113425854|ref|XP_001130884.1| PREDICTED: hypothetical protein	cationic trypsin	GPR
gi|187829730|ref|NP_001120712.1| BCL2 binding component 3 isoform 1	cationic trypsin	GPR
gi|30102948|ref|NP_839946.1| hyaluronan and proteoglycan link protein 3	cationic trypsin	GPR
gi|60685229|ref|NP_055782.2| myotubularin related protein 15	cationic trypsin	GPR
gi|169215503|ref|XP_001719377.1| PREDICTED: similar to hCG1646661	cationic trypsin	GPR
gi|58331179|ref|NP_079527.1| KIAA1688 protein	cationic trypsin	GPR
gi|4502995|ref|NP_003562.1| phakinin	cationic trypsin	GPR
gi|27436957|ref|NP_036433.2| membrane associated guanylate kinase WW and PDZ domain containing 2	cationic trypsin	GPR
gi|116292180|ref|NP_001014440.2| similar to MGC52679 protein	cationic trypsin	GPR
gi|120587019|ref|NP_055160.2| zinc finger protein 318	cationic trypsin	GPR
gi|194353955|ref|NP_001123879.1| hypothetical protein LOC729250	cationic trypsin	GPR
gi|4826645|ref|NP_004916.1| aquaporin 3	cationic trypsin	GPR
gi|89941475|ref|NP_001034974.1| fukutin-related protein	cationic trypsin	GPR
gi|169171562|ref|XP_001717207.1| PREDICTED: similar to hCG1821214	cationic trypsin	GPR
gi|4505495|ref|NP_002533.1| 8-oxoguanine DNA glycosylase isoform 1a	cationic trypsin	GPR
gi|169202814|ref|XP_001723577.1| PREDICTED: similar to mCG19417	cationic trypsin	GPR
gi|4757720|ref|NP_004293.1| activin A type IB receptor isoform a precursor	cationic trypsin	GPR
gi|71040098|ref|NP_001020769.1| Rho GTPase activating protein 30 isoform 1	cationic trypsin	GPR
gi|41393599|ref|NP_000088.3| coproporphyrinogen oxidase	cationic trypsin	GPR
gi|38201627|ref|NP_937887.1| eukaryotic translation initiation factor 4 gamma 1 isoform 2	cationic trypsin	GPR
gi|169215505|ref|XP_001719380.1| PREDICTED: hypothetical protein	cationic trypsin	GPR
gi|32698964|ref|NP_872372.1| vitelline membrane outer layer 1	cationic trypsin	GPR
gi|22902126|ref|NP_690619.1| PTK7 protein tyrosine kinase 7 isoform b precursor	cationic trypsin	GPR
gi|45269137|ref|NP_284941.2| mitofusin 1	cationic trypsin	GPR
gi|195947369|ref|NP_689618.3| junction-mediating and regulatory protein	cationic trypsin	GPR
gi|31657129|ref|NP_036525.1| phosphoribosylformylglycinamidine synthase	cationic trypsin	GPR
gi|117968345|ref|NP_001071132.1| up-regulated gene 4 isoform 2	cationic trypsin	GPR
gi|154426324|ref|NP_001093888.1| hypothetical protein LOC55049 isoform 1	cationic trypsin	GPR
gi|56605684|ref|NP_001008404.1| hypothetical protein LOC400258	cationic trypsin	GPR
gi|75677612|ref|NP_955372.2| leucine rich repeat containing 37 member A3	cationic trypsin	GPR
gi|45505139|ref|NP_689522.2| phosphoinositide-3-kinase adaptor protein 1	cationic trypsin	GPR
gi|188497618|ref|NP_006305.2| connector enhancer of kinase suppressor of Ras 1	cationic trypsin	GPR
gi|192807298|ref|NP_001122311.1| calcium channel voltage-dependent L type alpha 1D subunit isoform c	cationic trypsin	GPR
gi|169163113|ref|XP_001719548.1| PREDICTED: hypothetical protein	cationic trypsin	GPR
gi|188536103|ref|NP_001120929.1| cryptochrome 2 (photolyase-like) isoform 2	cationic trypsin	GPR
gi|4757918|ref|NP_004341.1| runt-related transcription factor 3 isoform 2	cationic trypsin	GPR
gi|169166940|ref|XP_001718854.1| PREDICTED: hypothetical protein	cationic trypsin	GPR
gi|169172199|ref|XP_001717530.1| PREDICTED: hypothetical protein	cationic trypsin	GPR
gi|169172550|ref|XP_001716195.1| PREDICTED: hypothetical protein	cationic trypsin	GPR
gi|169188363|ref|XP_001725402.1| PREDICTED: hypothetical protein	cationic trypsin	GPR
gi|169201829|ref|XP_001717068.1| PREDICTED: hypothetical protein	cationic trypsin	GPR
gi|32454750|ref|NP_002543.2| origin recognition complex subunit 4	cationic trypsin	GPR
gi|163914371|ref|NP_001106272.1| solute carrier family 8 (sodium/calcium exchanger) member 1 isoform C	cationic trypsin	GPR
gi|169214863|ref|XP_001716235.1| PREDICTED: hypothetical protein	cationic trypsin	GPR
gi|169216509|ref|XP_001719015.1| PREDICTED: hypothetical protein	cationic trypsin	GPR
gi|7705708|ref|NP_057015.1| hypothetical protein LOC51066	cationic trypsin	GPR
gi|11386147|ref|NP_002769.1| prosaposin isoform a preproprotein	cationic trypsin	GPR
gi|11968059|ref|NP_071913.1| matrix metalloproteinase 25 preproprotein	cationic trypsin	GPR
gi|58331144|ref|NP_787118.2| proline rich region 18	cationic trypsin	GPR
gi|169160654|ref|XP_001725376.1| PREDICTED: hypothetical protein	cationic trypsin	GPR
gi|169165027|ref|XP_001725288.1| PREDICTED: hypothetical protein	cationic trypsin	GPR
gi|73623030|ref|NP_001867.2| carnitine palmitoyltransferase 1A isoform 1	cationic trypsin	GPR
gi|169166069|ref|XP_001717630.1| PREDICTED: hypothetical protein	cationic trypsin	GPR
gi|169167320|ref|XP_001713766.1| PREDICTED: hypothetical protein isoform 1	cationic trypsin	GPR
gi|8670530|ref|NP_058212.1| 8-oxoguanine DNA glycosylase isoform 1b	cationic trypsin	GPR
gi|48717269|ref|NP_001001666.1| transmembrane protein 16G isoform NGEP short	cationic trypsin	GPR
gi|22749459|ref|NP_689955.1| glypican 2	cationic trypsin	GPR
gi|51317373|ref|NP_065980.1| netrin-G1 ligand	cationic trypsin	GPR
gi|86788015|ref|NP_001034437.1| EGF-containing fibulin-like extracellular matrix protein 1 precursor	cationic trypsin	GPR
gi|23312378|ref|NP_689412.1| protein phosphatase with EF hand calcium-binding domain 1 isoform 3	cationic trypsin	GPR
gi|193083160|ref|NP_689568.2| zinc finger protein 441	cationic trypsin	GPR
gi|45827753|ref|NP_996742.1| transforming acidic coiled-coil containing protein 2 isoform c	cationic trypsin	GPR
gi|157388929|ref|NP_060427.2| epsin 3	cationic trypsin	GPR
gi|4503233|ref|NP_000756.1| cytochrome P450 family 3 subfamily A polypeptide 7	cationic trypsin	GPR
gi|169164738|ref|XP_001726394.1| PREDICTED: similar to hCG1646803	cationic trypsin	GPR
gi|169167322|ref|XP_001713784.1| PREDICTED: hypothetical protein isoform 2	cationic trypsin	GPR
gi|169168920|ref|XP_001720114.1| PREDICTED: similar to hCG1817212	cationic trypsin	GPR
gi|8670532|ref|NP_058213.1| 8-oxoguanine DNA glycosylase isoform 1c	cationic trypsin	GPR
gi|31317292|ref|NP_065162.1| Smad ubiquitination regulatory factor 1 isoform 1	cationic trypsin	GPR
gi|163914373|ref|NP_001106273.1| solute carrier family 8 (sodium/calcium exchanger) member 1 isoform D	cationic trypsin	GPR
gi|169213353|ref|XP_001725785.1| PREDICTED: hypothetical protein	cationic trypsin	GPR
gi|114155133|ref|NP_001363.2| dynein axonemal heavy chain 9 isoform 2	cationic trypsin	GPR
gi|13699834|ref|NP_085080.1| matrilin 4 isoform 2 precursor	cationic trypsin	GPR
gi|165932385|ref|NP_001107039.1| hypothetical protein LOC388341 isoform 1	cationic trypsin	GPR
gi|61888896|ref|NP_002933.1| roundabout axon guidance receptor homolog 2 isoform ROBO2b	cationic trypsin	GPR
gi|91718902|ref|NP_733751.2| myeloid/lymphoid or mixed-lineage leukemia 3	cationic trypsin	GPR
gi|22027482|ref|NP_002508.2| neuronal PAS domain protein 1	cationic trypsin	GPR
gi|53832005|ref|NP_000712.2| calcium channel voltage-dependent R type alpha 1E subunit	cationic trypsin	GPR
gi|42558250|ref|NP_005889.3| membrane component chromosome 11 surface marker 1 isoform 1	cationic trypsin	GPR
gi|9966903|ref|NP_065112.1| mannosidase alpha class 1C member 1	cationic trypsin	GPR
gi|21362050|ref|NP_115733.2| coiled-coil domain containing 115	cationic trypsin	GPR
gi|5453668|ref|NP_006386.1| APG7 autophagy 7-like	cationic trypsin	GPR
gi|169167324|ref|XP_001713785.1| PREDICTED: hypothetical protein isoform 3	cationic trypsin	GPR
gi|169172205|ref|XP_001717652.1| PREDICTED: similar to ubiquitin-conjugating enzyme E2Q (putative) 2	cationic trypsin	GPR
gi|52630326|ref|NP_001005273.1| chromodomain helicase DNA binding protein 3 isoform 1	cationic trypsin	GPR
gi|5902122|ref|NP_008877.1| spectrin beta non-erythrocytic 2	cationic trypsin	GPR
gi|41203814|ref|XP_370776.1| PREDICTED: retrotransposon-like 1	cationic trypsin	GPR
gi|169215510|ref|XP_001719433.1| PREDICTED: similar to hCG1646661	cationic trypsin	GPR
gi|169216182|ref|XP_947611.3| PREDICTED: similar to LOC389906 protein	cationic trypsin	GPR
gi|33457316|ref|NP_079477.2| pleckstrin homology domain containing family O member 2	cationic trypsin	GPR
gi|8924258|ref|NP_061028.1| gamma-aminobutyric acid (GABA) receptor theta precursor	cationic trypsin	GPR
gi|158634472|ref|NP_004305.2| ADP-ribosyltransferase 1	cationic trypsin	GPR
gi|155029550|ref|NP_849150.3| chromosome 9 open reading frame 79	cationic trypsin	GPR
gi|50428933|ref|NP_001002259.1| C1q domain containing 1 isoform 1	cationic trypsin	GPR
gi|7661602|ref|NP_056230.1| brain protein 44	cationic trypsin	GPR
gi|126722969|ref|NP_079358.3| centromere protein T	cationic trypsin	GPR
gi|154707916|ref|NP_079027.2| glutathione S-transferase C-terminal domain containing isoform 2	cationic trypsin	GPR
gi|193083163|ref|NP_001122401.1| roundabout axon guidance receptor homolog 2 isoform ROBO2a	cationic trypsin	GPR
gi|156616290|ref|NP_001096078.1| collagen type VI alpha 6	cationic trypsin	GPR
gi|29171714|ref|NP_002356.2| melanoma antigen family B 3	cationic trypsin	GPR
gi|16357503|ref|NP_378667.1| type IV alpha 6 collagen isoform B precursor	cationic trypsin	GPR
gi|169162164|ref|XP_001719555.1| PREDICTED: similar to hCG1815312	cationic trypsin	GPR
gi|169166075|ref|XP_001130148.2| PREDICTED: similar to hCG20004	cationic trypsin	GPR
gi|169167326|ref|XP_001713786.1| PREDICTED: hypothetical protein isoform 4	cationic trypsin	GPR
gi|169170745|ref|XP_001718520.1| PREDICTED: hypothetical protein	cationic trypsin	GPR
gi|8670536|ref|NP_058434.1| 8-oxoguanine DNA glycosylase isoform 2b	cationic trypsin	GPR
gi|169172919|ref|XP_001716244.1| PREDICTED: hypothetical protein	cationic trypsin	GPR
gi|112799849|ref|NP_001026855.2| tumor protein p53 binding protein 2 isoform 1	cationic trypsin	GPR
gi|7705353|ref|NP_057465.1| three prime repair exonuclease 1 isoform a	cationic trypsin	GPR
gi|117938328|ref|NP_056293.4| l(3)mbt-like isoform I	cationic trypsin	GPR
gi|49472841|ref|NP_055186.2| A kinase (PRKA) anchor protein 8-like	cationic trypsin	GPR
gi|169209361|ref|XP_001724700.1| PREDICTED: hypothetical protein	cationic trypsin	GPR
gi|169210183|ref|XP_113871.3| PREDICTED: similar to hCG2040195	cationic trypsin	GPR
gi|161353483|ref|NP_001104509.1| zinc finger protein 187 isoform b	cationic trypsin	GPR
gi|163310745|ref|NP_001106189.1| LIM and calponin homology domains 1 isoform c	cationic trypsin	GPR
gi|70167113|ref|NP_001020278.1| adenosine deaminase RNA-specific isoform d	cationic trypsin	GPR
gi|51230412|ref|NP_919277.2| GTPase activating Rap/RanGAP domain-like 1 isoform 2	cationic trypsin	GPR
gi|92859678|ref|NP_003077.2| small nuclear RNA activating complex polypeptide 4 190kDa	cationic trypsin	GPR
gi|169218234|ref|XP_001719207.1| PREDICTED: hypothetical protein	cationic trypsin	GPR
gi|31542530|ref|NP_115645.3| coiled-coil domain containing 135	cationic trypsin	GPR
gi|58197560|ref|NP_001010873.1| benzodiazapine receptor (peripheral)-like 1	cationic trypsin	GPR
gi|41406084|ref|NP_000572.2| glutathione peroxidase 1 isoform 1	cationic trypsin	GPR
gi|21450663|ref|NP_659407.1| hypothetical protein LOC159013	cationic trypsin	GPR
gi|86991432|ref|NP_005261.2| GLI-Kruppel family member GLI2	cationic trypsin	GPR
gi|73623028|ref|NP_001027017.1| carnitine palmitoyltransferase 1A isoform 2	cationic trypsin	GPR
gi|113415912|ref|XP_001127939.1| PREDICTED: hypothetical protein	cationic trypsin	GPR
gi|169167328|ref|XP_001713660.1| PREDICTED: hypothetical protein isoform 1	cationic trypsin	GPR
gi|169172209|ref|XP_001717762.1| PREDICTED: hypothetical protein	cationic trypsin	GPR
gi|169202825|ref|XP_001717583.1| PREDICTED: similar to hCG1811042	cationic trypsin	GPR
gi|169211067|ref|XP_001719557.1| PREDICTED: similar to MGC40489 protein	cationic trypsin	GPR
gi|169214487|ref|XP_001718580.1| PREDICTED: hypothetical protein	cationic trypsin	GPR
gi|40254851|ref|NP_037487.2| protein kinase PKNbeta	cationic trypsin	GPR
gi|4504191|ref|NP_000170.1| mutS homolog 6	cationic trypsin	GPR
gi|14670362|ref|NP_114439.1| POZ (BTB) and AT hook containing zinc finger 1 long A isoform	cationic trypsin	GPR
gi|81174549|ref|NP_001032240.1| hypothetical protein LOC84792	cationic trypsin	GPR
gi|55769533|ref|NP_002574.2| PRKC apoptosis WT1 regulator	cationic trypsin	GPR
gi|169165373|ref|XP_001732902.1| PREDICTED: hypothetical protein	cationic trypsin	GPR
gi|38679950|ref|NP_000654.2| 4-aminobutyrate aminotransferase precursor	cationic trypsin	GPR
gi|42518070|ref|NP_004808.2| tight junction protein 2 (zona occludens 2) isoform 1	cationic trypsin	GPR
gi|169167330|ref|XP_001713783.1| PREDICTED: hypothetical protein isoform 2	cationic trypsin	GPR
gi|31377735|ref|NP_063944.2| endoplasmic reticulum oxidoreductin 1-Lbeta	cationic trypsin	GPR
gi|8670538|ref|NP_058436.1| 8-oxoguanine DNA glycosylase isoform 2c	cationic trypsin	GPR
gi|169172923|ref|XP_001721661.1| PREDICTED: similar to hCG1990697	cationic trypsin	GPR
gi|169210185|ref|XP_001715547.1| PREDICTED: hypothetical protein	cationic trypsin	GPR
gi|46559761|ref|NP_115901.2| PDZ domain containing 4	cationic trypsin	GPR
gi|169214131|ref|XP_001723275.1| PREDICTED: hypothetical protein	cationic trypsin	GPR
gi|4826862|ref|NP_005000.1| nucleoside-diphosphate kinase 4	cationic trypsin	GPR
gi|169214874|ref|XP_001716599.1| PREDICTED: similar to hCG2041260	cationic trypsin	GPR
gi|55770876|ref|NP_004548.3| notch4 preproprotein	cationic trypsin	GPR
gi|169216518|ref|XP_001714637.1| PREDICTED: similar to hCG1794302	cationic trypsin	GPR
gi|169217194|ref|XP_001714433.1| PREDICTED: similar to FERM and PDZ domain-containing protein 3	cationic trypsin	GPR
gi|188497750|ref|NP_277035.2| hexokinase 1 isoform HKI-td	cationic trypsin	GPR
gi|33946282|ref|NP_056311.2| hypothetical protein LOC25962 isoform 1	cationic trypsin	GPR
gi|16418453|ref|NP_443191.1| pannexin 3	cationic trypsin	GPR
gi|116812600|ref|NP_006636.2| START domain containing 10	cationic trypsin	GPR
gi|38569405|ref|NP_000037.2| arylsulfatase B isoform 1 precursor	cationic trypsin	GPR
gi|66932909|ref|NP_001018494.1| pumilio 1 isoform 1	cationic trypsin	GPR
gi|13236528|ref|NP_077277.1| fukutin-related protein	cationic trypsin	GPR
gi|188536080|ref|NP_001120920.1| 4-aminobutyrate aminotransferase precursor	cationic trypsin	GPR
gi|169166080|ref|XP_001717794.1| PREDICTED: hypothetical protein	cationic trypsin	GPR
gi|47132622|ref|NP_002442.2| 5'-methylthioadenosine phosphorylase	cationic trypsin	GPR
gi|8670540|ref|NP_058437.1| 8-oxoguanine DNA glycosylase isoform 2d	cationic trypsin	GPR
gi|5174711|ref|NP_005983.1| T-box 1 isoform B	cationic trypsin	GPR
gi|4507537|ref|NP_003260.1| nuclear receptor subfamily 2 group E member 1	cationic trypsin	GPR
gi|14150104|ref|NP_115702.1| transmembrane protein 175	cationic trypsin	GPR
gi|169211801|ref|XP_001716658.1| PREDICTED: similar to Rho GTPase-activating protein 23 (Rho-type GTPase-activating protein 23)	cationic trypsin	GPR
gi|113428195|ref|XP_292785.6| PREDICTED: hypothetical protein	cationic trypsin	GPR
gi|169215220|ref|XP_001719731.1| PREDICTED: similar to Pyridoxal (pyridoxine vitamin B6) kinase	cationic trypsin	GPR
gi|14150143|ref|NP_115723.1| zinc finger protein 397	cationic trypsin	GPR
gi|188528633|ref|NP_009066.2| zinc finger protein 79	cationic trypsin	GPR
gi|167857792|ref|NP_005009.2| programmed cell death 1 precursor	cationic trypsin	GPR
gi|150456428|ref|NP_065992.1| hypothetical protein LOC57701	cationic trypsin	GPR
gi|125987593|ref|NP_001074912.1| leukocyte immunoglobulin-like receptor subfamily B member 5 isoform 3	cationic trypsin	GPR
gi|15721937|ref|NP_114403.1| mitochondrial ribosomal protein S24	cationic trypsin	GPR
gi|40254844|ref|NP_006862.2| receptor-interacting serine-threonine kinase 3	cationic trypsin	GPR
gi|56699480|ref|NP_056437.4| hypothetical protein LOC51622	cationic trypsin	GPR
gi|21359818|ref|NP_055880.1| exophilin 5	cationic trypsin	GPR
gi|40255178|ref|NP_775804.2| tudor domain containing 5	cationic trypsin	GPR
gi|39725634|ref|NP_056130.2| la related protein isoform 1	cationic trypsin	GPR
gi|14916427|ref|NP_149111.1| naked cuticle homolog 2	cationic trypsin	GPR
gi|153792764|ref|NP_065915.1| hypothetical protein LOC57624	cationic trypsin	GPR
gi|4503539|ref|NP_001409.1| eukaryotic translation initiation factor 4 gamma 2 isoform 1	cationic trypsin	GPR
gi|7657138|ref|NP_055313.1| golgi integral membrane protein 4	cationic trypsin	GPR
gi|8670542|ref|NP_058438.1| 8-oxoguanine DNA glycosylase isoform 2e	cationic trypsin	GPR
gi|98961141|ref|NP_071929.3| transmembrane protein 168	cationic trypsin	GPR
gi|89179323|ref|NP_777560.2| zinc finger protein 42	cationic trypsin	GPR
gi|169216876|ref|XP_001715355.1| PREDICTED: hypothetical protein	cationic trypsin	GPR
gi|19923830|ref|NP_065385.2| pre-B-cell leukemia homeobox interacting protein 1	cationic trypsin	GPR
gi|56549115|ref|NP_036398.3| DnaJ (Hsp40) homolog subfamily B member 5	cationic trypsin	GPR
gi|150378489|ref|NP_001092880.1| G protein-coupled receptor associated sorting protein 1	cationic trypsin	GPR
gi|55741645|ref|NP_597720.1| archaelysin family metallopeptidase 1	cationic trypsin	GPR
gi|113951734|ref|NP_001030312.2| steroid receptor RNA activator 1	cationic trypsin	GPR
gi|196114951|ref|NP_002826.3| protein tyrosine phosphatase non-receptor type 12 isoform 1	cationic trypsin	GPR
gi|7657649|ref|NP_055362.1| tropomodulin 3 (ubiquitous)	cationic trypsin	GPR
gi|169160667|ref|XP_001717604.1| PREDICTED: hypothetical protein	cationic trypsin	GPR
gi|189571674|ref|NP_071407.4| cadherin-like 23 isoform 1 precursor	cationic trypsin	GPR
gi|23065526|ref|NP_689422.1| growth arrest-specific 2 like 1 isoform a	cationic trypsin	GPR
gi|62868208|ref|NP_001014999.1| GIY-YIG domain containing 1 isoform 1	cationic trypsin	GPR
gi|154759267|ref|NP_001094069.1| zinc finger protein 707	cationic trypsin	GPR
gi|169192125|ref|XP_001130590.2| PREDICTED: similar to hCG1793014	cationic trypsin	GPR
gi|89034573|ref|XP_949741.1| PREDICTED: hypothetical protein	cationic trypsin	GPR
gi|197387275|ref|NP_059973.3| surfeit 2	cationic trypsin	GPR
gi|89036997|ref|XP_946129.1| PREDICTED: similar to zygote arrest 1-like protein	cationic trypsin	GPR
gi|46255041|ref|NP_002879.2| retinoic acid receptor responder (tazarotene induced) 1 isoform 2	cationic trypsin	GPR
gi|89039658|ref|XP_940484.1| PREDICTED: hypothetical protein isoform 2	cationic trypsin	GPR
gi|169211071|ref|XP_001719605.1| PREDICTED: hypothetical protein	cationic trypsin	GPR
gi|14249622|ref|NP_116265.1| ajuba isoform 1	cationic trypsin	GPR
gi|41152074|ref|NP_955805.1| steroid-sensitive protein 1	cationic trypsin	GPR
gi|169213361|ref|XP_001717060.1| PREDICTED: hypothetical protein	cationic trypsin	GPR
gi|169214135|ref|XP_001723331.1| PREDICTED: hypothetical protein	cationic trypsin	GPR
gi|169216191|ref|XP_947659.2| PREDICTED: similar to hCG1799335	cationic trypsin	GPR
gi|113430121|ref|XP_001128419.1| PREDICTED: hypothetical protein LOC84848	cationic trypsin	GPR
gi|153792110|ref|NP_065784.1| HEG homolog 1	cationic trypsin	GPR
gi|155029544|ref|NP_001094382.1| hypothetical protein LOC222389 isoform 2	cationic trypsin	GPR
gi|61742782|ref|NP_060964.3| leucine rich repeat and death domain containing protein isoform 2	cationic trypsin	GPR
gi|149408122|ref|NP_077024.2| RNA helicase LGP2	cationic trypsin	GPR
gi|169165380|ref|XP_001724687.1| PREDICTED: hypothetical protein	cationic trypsin	GPR
gi|38158011|ref|NP_938031.1| cell death-inducing DFFA-like effector a isoform 2	cationic trypsin	GPR
gi|47519953|ref|NP_036408.3| leukocyte immunoglobulin-like receptor subfamily A member 4	cationic trypsin	GPR
gi|169169617|ref|XP_001133820.2| PREDICTED: hypothetical protein	cationic trypsin	GPR
gi|89027550|ref|XP_499363.2| PREDICTED: hypothetical protein	cationic trypsin	GPR
gi|169192127|ref|XP_001716464.1| PREDICTED: hypothetical protein	cationic trypsin	GPR
gi|18375535|ref|NP_338599.1| three prime repair exonuclease 1 isoform b	cationic trypsin	GPR
gi|169209367|ref|XP_001717798.1| PREDICTED: similar to hCG2042717	cationic trypsin	GPR
gi|7706174|ref|NP_057714.1| spastic paraplegia 21 isoform a	cationic trypsin	GPR
gi|38201621|ref|NP_886553.2| eukaryotic translation initiation factor 4 gamma 1 isoform 1	cationic trypsin	GPR
gi|169215514|ref|XP_933559.3| PREDICTED: hypothetical protein	cationic trypsin	GPR
gi|19923945|ref|NP_612431.1| tRNA-specific adenosine deaminase 3	cationic trypsin	GPR
gi|87252717|ref|NP_001034606.1| hypothetical protein LOC284618	cationic trypsin	GPR
gi|11034819|ref|NP_065696.1| nuclear receptor interacting protein 3	cationic trypsin	GPR
gi|4758304|ref|NP_004902.1| protein disulfide isomerase-associated 4	cationic trypsin	GPR
gi|23312380|ref|NP_006231.2| protein phosphatase with EF hand calcium-binding domain 1 isoform 1	cationic trypsin	GPR
gi|169163754|ref|XP_001722806.1| PREDICTED: hypothetical protein	cationic trypsin	GPR
gi|8670534|ref|NP_058214.1| 8-oxoguanine DNA glycosylase isoform 2a	cationic trypsin	GPR
gi|150417984|ref|NP_061985.2| ATP-binding cassette sub-family A member 7	cationic trypsin	GPR
gi|14249682|ref|NP_116296.1| ubiquitin-like 7	cationic trypsin	GPR
gi|169205961|ref|XP_001717572.1| PREDICTED: hypothetical protein	cationic trypsin	GPR
gi|169207614|ref|XP_950084.3| PREDICTED: hypothetical protein	cationic trypsin	GPR
gi|5031949|ref|NP_005592.1| natural killer cell group 7 sequence	cationic trypsin	GPR
gi|4759092|ref|NP_004627.1| semaphorin 3B isoform 1 precursor	cationic trypsin	GPR
gi|55749678|ref|NP_079452.3| ninein-like	cationic trypsin	GPR
gi|169215516|ref|XP_001714651.1| PREDICTED: hypothetical protein	cationic trypsin	GPR
gi|116256453|ref|NP_006303.3| nuclear receptor co-repressor 2 isoform 1	cationic trypsin	GPR
gi|166795283|ref|NP_002053.3| glucagon-like peptide 1 receptor	cationic trypsin	GPR
gi|22902128|ref|NP_690620.1| PTK7 protein tyrosine kinase 7 isoform c precursor	cationic trypsin	GPR
gi|14210490|ref|NP_115873.1| LGP1 homolog	cationic trypsin	GPR
gi|13259531|ref|NP_075015.1| survival of motor neuron 2 centromeric isoform c	cationic trypsin	GPR
gi|47086495|ref|NP_997715.1| biogenesis of lysosomal organelles complex-1 subunit 3	cationic trypsin	GPR
gi|93352554|ref|NP_001004334.2| GPR158-like 1	cationic trypsin	GPR
gi|164419736|ref|NP_001070711.2| glutamate receptor ionotrophic AMPA 4 isoform 2 precursor	cationic trypsin	GPR
gi|33354279|ref|NP_061029.2| hypothetical protein LOC55425	cationic trypsin	GPR
gi|45439367|ref|NP_065168.2| gap junction protein gamma 2 47kDa	cationic trypsin	GPR
gi|46094051|ref|NP_067680.3| TSPY-like 4	cationic trypsin	GPR
gi|22027568|ref|NP_542988.2| alpha 1 type XIII collagen isoform 2	cationic trypsin	GPR
gi|57164951|ref|NP_001008894.1| non imprinted in Prader-Willi/Angelman syndrome 2 isoform b	cationic trypsin	GPR
gi|31982931|ref|NP_064446.2| SLC2A4 regulator	cationic trypsin	GPR
gi|169169297|ref|XP_496826.3| PREDICTED: NHS-like 1 isoform 1	cationic trypsin	GPR
gi|169169620|ref|XP_001718328.1| PREDICTED: hypothetical protein	cationic trypsin	GPR
gi|50428940|ref|NP_112235.2| ARC/mediator transcriptional coactivator subunit	cationic trypsin	GPR
gi|6005784|ref|NP_009196.1| suppressor of S. cerevisiae gcr2	cationic trypsin	GPR
gi|169202837|ref|XP_001717884.1| PREDICTED: hypothetical protein	cationic trypsin	GPR
gi|169214500|ref|XP_943855.2| PREDICTED: similar to hCG2040535	cationic trypsin	GPR
gi|13376886|ref|NP_079543.1| alanyl-tRNA synthetase domain containing 1	cationic trypsin	GPR
gi|169217203|ref|XP_001714695.1| PREDICTED: similar to AMMECR2 protein	cationic trypsin	GPR
gi|14916433|ref|NP_149110.1| naked cuticle homolog 1	cationic trypsin	GPR
gi|24475849|ref|NP_659442.2| hypothetical protein LOC203228 isoform b	cationic trypsin	GPR
gi|48717241|ref|NP_001001661.1| zinc finger protein 425	cationic trypsin	GPR
gi|50897288|ref|NP_001002916.1| H2B histone family member W testis-specific	cationic trypsin	GPR
gi|4505577|ref|NP_002561.1| paired basic amino acid cleaving system 4 isoform a preproprotein	cationic trypsin	GPR
gi|100913200|ref|NP_872632.2| ephrin A4 isoform c	cationic trypsin	GPR
gi|46488923|ref|NP_004310.1| astrotactin isoform 1	cationic trypsin	GPR
gi|51558688|ref|NP_001003940.1| Bcl2 modifying factor isoform bmf-1	cationic trypsin	GPR
gi|88853867|ref|NP_001034703.1| hypothetical protein LOC388135	cationic trypsin	GPR
gi|24497440|ref|NP_714912.1| interleukin 12 receptor beta 1 isoform 2 precursor	cationic trypsin	GPR
gi|122937281|ref|NP_001073911.1| solute carrier family 38 member 8	cationic trypsin	GPR
gi|169170356|ref|XP_001718752.1| PREDICTED: hypothetical protein	cationic trypsin	GPR
gi|50878302|ref|NP_001002901.1| Fc receptor-like B	cationic trypsin	GPR
gi|169170760|ref|XP_001718683.1| PREDICTED: hypothetical protein	cationic trypsin	GPR
gi|181336739|ref|NP_115821.2| multiple EGF-like-domains 11	cationic trypsin	GPR
gi|32307144|ref|NP_000293.2| lysyl hydroxylase precursor	cationic trypsin	GPR
gi|169201845|ref|XP_001715759.1| PREDICTED: FLJ43861 protein	cationic trypsin	GPR
gi|27734895|ref|NP_775823.1| hypothetical protein LOC205428 isoform a	cationic trypsin	GPR
gi|91176325|ref|NP_038477.2| bromodomain adjacent to zinc finger domain 2A	cationic trypsin	GPR
gi|169205965|ref|XP_001133269.2| PREDICTED: similar to hCG30005	cationic trypsin	GPR
gi|119220585|ref|NP_996803.2| apical early endosomal glycoprotein precursor	cationic trypsin	GPR
gi|169213744|ref|XP_001726770.1| PREDICTED: similar to hCG2036567 isoform 1	cationic trypsin	GPR
gi|7706113|ref|NP_057664.1| protocadherin 12 precursor	cationic trypsin	GPR
gi|15991831|ref|NP_277033.1| hexokinase 1 isoform HKI-ta/tb	cationic trypsin	GPR
gi|55741677|ref|NP_055527.1| SET domain containing 1A	cationic trypsin	GPR
gi|122937275|ref|NP_001073907.1| alpha 1 3-galactosyltransferase 2	cationic trypsin	GPR
gi|4504727|ref|NP_002191.1| interferon regulatory factor 5 isoform a	cationic trypsin	GPR
gi|61966733|ref|NP_001013660.1| hypothetical protein LOC388199	cationic trypsin	GPR
gi|4757950|ref|NP_004349.1| cell division cycle 25B isoform 2	cationic trypsin	GPR
gi|148229505|ref|NP_001091072.1| X antigen family member 1E isoform 1	cationic trypsin	GPR
gi|32967319|ref|NP_872272.1| ephrin receptor EphA5 isoform b	cationic trypsin	GPR
gi|21493029|ref|NP_009131.2| A-kinase anchor protein 13 isoform 2	cationic trypsin	GPR
gi|21735419|ref|NP_055959.1| zinc finger CCHC domain containing 14	cationic trypsin	GPR
gi|169160677|ref|XP_001717784.1| PREDICTED: hypothetical protein	cationic trypsin	GPR
gi|192807300|ref|NP_001122312.1| calcium channel voltage-dependent L type alpha 1D subunit isoform b	cationic trypsin	GPR
gi|4885467|ref|NP_005353.1| melanoma antigen family A 3	cationic trypsin	GPR
gi|169165780|ref|XP_001714151.1| PREDICTED: hypothetical protein	cationic trypsin	GPR
gi|21071001|ref|NP_001135.3| autocrine motility factor receptor	cationic trypsin	GPR
gi|17738302|ref|NP_001841.2| alpha 1 type VIII collagen precursor	cationic trypsin	GPR
gi|113421388|ref|XP_001130940.1| PREDICTED: hypothetical protein	cationic trypsin	GPR
gi|11863152|ref|NP_004964.2| jumonji AT rich interactive domain 2 protein	cationic trypsin	GPR
gi|144226847|ref|NP_056126.1| obscurin-like 1	cationic trypsin	GPR
gi|169208958|ref|XP_001718756.1| PREDICTED: similar to rat ribosomal protein L9 homologue	cationic trypsin	GPR
gi|18860864|ref|NP_569827.1| MAP-kinase activating death domain-containing protein isoform b	cationic trypsin	GPR
gi|169216197|ref|XP_001721119.1| PREDICTED: similar to hCG1645061	cationic trypsin	GPR
gi|23065529|ref|NP_689423.1| growth arrest-specific 2 like 1 isoform b	cationic trypsin	GPR
gi|191252814|ref|NP_001122107.1| RIMS binding protein 3B	cationic trypsin	GPR
gi|62244004|ref|NP_001013865.1| modulator of estrogen induced transcription isoform b	cationic trypsin	GPR
gi|148236531|ref|NP_848648.2| hypothetical protein LOC339779	cationic trypsin	GPR
gi|21536274|ref|NP_001222.2| calsequestrin 1	cationic trypsin	GPR
gi|114796626|ref|NP_037488.2| solute carrier family 16 member 8	cationic trypsin	GPR
gi|39780597|ref|NP_060685.2| PNMA-like 1 isoform a	cationic trypsin	GPR
gi|4505039|ref|NP_002333.1| lymphotoxin beta receptor	cationic trypsin	GPR
gi|145587088|ref|NP_954974.2| hypothetical protein LOC165186	cationic trypsin	GPR
gi|110611910|ref|NP_077294.2| leukocyte immunoglobulin-like receptor subfamily A member 6	cationic trypsin	GPR
gi|58331191|ref|NP_001010938.1| tyrosine kinase non-receptor 2 isoform 2	cationic trypsin	GPR
gi|157388969|ref|NP_060718.2| nei endonuclease VIII-like 3	cationic trypsin	GPR
gi|47679099|ref|NP_001001325.1| Kazal type serine protease inhibitor 5-like 2	cationic trypsin	GPR
gi|50897852|ref|NP_060554.3| Hook-related protein 1	cationic trypsin	GPR
gi|57013272|ref|NP_001008860.1| non imprinted in Prader-Willi/Angelman syndrome 2 isoform a	cationic trypsin	GPR
gi|169162181|ref|XP_001127818.2| PREDICTED: hypothetical protein	cationic trypsin	GPR
gi|169164432|ref|XP_001725544.1| PREDICTED: similar to Matrix-remodelling-associated protein 6	cationic trypsin	GPR
gi|113417504|ref|XP_934929.2| PREDICTED: similar to ribosomal protein L12	cationic trypsin	GPR
gi|169170360|ref|XP_001133202.2| PREDICTED: similar to NAC-alpha domain-containing protein 1	cationic trypsin	GPR
gi|169208116|ref|XP_001726924.1| PREDICTED: hypothetical protein	cationic trypsin	GPR
gi|169209832|ref|XP_001725564.1| PREDICTED: similar to Uncharacterized protein KIAA0220	cationic trypsin	GPR
gi|169216530|ref|XP_001717109.1| PREDICTED: similar to LOC389906 protein	cationic trypsin	GPR
gi|156616308|ref|NP_443160.2| SET and MYND domain containing 4	cationic trypsin	GPR
gi|148612857|ref|NP_001091971.1| sickle tail isoform 3	cationic trypsin	GPR
gi|33667089|ref|NP_710153.2| ligand dependent nuclear receptor corepressor-like	cationic trypsin	GPR
gi|30581111|ref|NP_848696.1| minor histocompatibility antigen 13 isoform 3	cationic trypsin	GPR
gi|48717495|ref|NP_061888.1| chondroitin sulfate glucuronyltransferase	cationic trypsin	GPR
gi|94721253|ref|NP_075062.2| solute carrier family 26 member 6 isoform 1	cationic trypsin	GPR
gi|13325055|ref|NP_054750.1| solute carrier family 27 (fatty acid transporter) member 6	cationic trypsin	GPR
gi|59709427|ref|NP_443130.1| XK Kell blood group complex subunit-related family member 4	cationic trypsin	GPR
gi|28178843|ref|NP_733796.2| TG-interacting factor isoform a	cationic trypsin	GPR
gi|40805836|ref|NP_000097.2| cytochrome P450 family 2 subfamily D polypeptide 6 isoform 1	cationic trypsin	GPR
gi|29029597|ref|NP_002079.3| glutamate receptor KA2 precursor	cationic trypsin	GPR
gi|29294655|ref|NP_803251.1| melanoma antigen family C 3 isoform 2	cationic trypsin	GPR
gi|113419196|ref|XP_001125753.1| PREDICTED: similar to intestinal mucin	cationic trypsin	GPR
gi|169172229|ref|XP_001718142.1| PREDICTED: hypothetical protein	cationic trypsin	GPR
gi|46275839|ref|NP_660310.2| hypothetical protein LOC135154	cationic trypsin	GPR
gi|169207648|ref|XP_001716325.1| PREDICTED: hypothetical protein	cationic trypsin	GPR
gi|113425957|ref|XP_001133002.1| PREDICTED: hypothetical protein	cationic trypsin	GPR
gi|169210192|ref|XP_001719520.1| PREDICTED: hypothetical protein	cationic trypsin	GPR
gi|66392157|ref|NP_001013860.1| RGD motif leucine rich repeats tropomodulin domain and proline-rich containing	cationic trypsin	GPR
gi|47174861|ref|NP_064615.3| peter pan homolog	cationic trypsin	GPR
gi|54633344|ref|NP_001006121.1| RNA binding motif protein Y-linked family 1 member B	cationic trypsin	GPR
gi|89057925|ref|XP_934026.1| PREDICTED: hypothetical protein LOC149650	cationic trypsin	GPR
gi|169216200|ref|XP_947705.3| PREDICTED: similar to melanoma antigen family B 6	cationic trypsin	GPR
gi|169216532|ref|XP_001128169.2| PREDICTED: similar to hCG1981372	cationic trypsin	GPR
gi|154146262|ref|NP_003881.2| Fc fragment of IgG binding protein	cationic trypsin	GPR
gi|66346695|ref|NP_001990.2| fibrillin 2 precursor	cationic trypsin	GPR
gi|156766054|ref|NP_001096619.1| PNMA-like 1 isoform b	cationic trypsin	GPR
gi|55741807|ref|NP_055843.1| TRAF2 and NCK interacting kinase	cationic trypsin	GPR
gi|119120884|ref|NP_001034201.2| fer-1-like 6	cationic trypsin	GPR
gi|14670364|ref|NP_114440.1| POZ (BTB) and AT hook containing zinc finger 1 short isoform	cationic trypsin	GPR
gi|94818790|ref|NP_001035546.1| rhomboid domain containing 2 isoform a	cationic trypsin	GPR
gi|45827755|ref|NP_996743.1| transforming acidic coiled-coil containing protein 2 isoform b	cationic trypsin	GPR
gi|4559408|ref|NP_000386.1| colony stimulating factor 2 receptor beta precursor	cationic trypsin	GPR
gi|46409372|ref|NP_997253.1| G protein-coupled receptor 153	cationic trypsin	GPR
gi|10092619|ref|NP_065390.1| nuclear factor of kappa light polypeptide gene enhancer in B-cells inhibitor alpha	cationic trypsin	GPR
gi|169172231|ref|XP_001718149.1| PREDICTED: hypothetical protein	cationic trypsin	GPR
gi|58530871|ref|NP_001011550.1| melanoma antigen family A 4	cationic trypsin	GPR
gi|169202298|ref|XP_001717092.1| PREDICTED: hypothetical protein	cationic trypsin	GPR
gi|10337581|ref|NP_002270.1| type I hair keratin 3B	cationic trypsin	GPR
gi|30840978|ref|NP_065846.1| neuroligin 2	cationic trypsin	GPR
gi|169214149|ref|XP_001723854.1| PREDICTED: hypothetical protein	cationic trypsin	GPR
gi|13699836|ref|NP_085095.1| matrilin 4 isoform 3 precursor	cationic trypsin	GPR
gi|169216202|ref|XP_947707.3| PREDICTED: similar to Melanoma-associated antigen B5 (MAGE-B5 antigen) (Cancer/testis antigen 3.3) (CT3.3)	cationic trypsin	GPR
gi|154937346|ref|NP_919276.2| coiled-coil domain containing 129	cationic trypsin	GPR
gi|187937179|ref|NP_001073864.2| apoptosis-associated tyrosine kinase	cationic trypsin	GPR
gi|89363017|ref|NP_000384.2| alpha 2 type V collagen preproprotein	cationic trypsin	GPR
gi|93141014|ref|NP_001035187.1| motile sperm domain containing 3 isoform a	cationic trypsin	GPR
gi|74024895|ref|NP_036255.2| mitochondrial translation optimization 1 homolog isoform a	cationic trypsin	GPR
gi|27436971|ref|NP_004723.2| potassium voltage-gated channel shaker-related subfamily beta member 3	cationic trypsin	GPR
gi|194306651|ref|NP_060460.4| pyruvate dehydrogenase phosphatase regulatory subunit	cationic trypsin	GPR
gi|169161027|ref|XP_001714163.1| PREDICTED: hypothetical protein	cationic trypsin	GPR
gi|111160385|ref|NP_171608.2| UDP-GlcNAc:betaGal beta-1 3-N-acetylglucosaminyltransferase 9	cationic trypsin	GPR
gi|4506939|ref|NP_000184.1| sonic hedgehog preproprotein	cationic trypsin	GPR
gi|110630018|ref|NP_001036024.1| eukaryotic translation initiation factor 4 gamma 2 isoform 2	cationic trypsin	GPR
gi|116812616|ref|NP_004251.2| RecQ protein-like 4	cationic trypsin	GPR
gi|169170365|ref|XP_001718926.1| PREDICTED: hypothetical protein	cationic trypsin	GPR
gi|169170770|ref|XP_001726628.1| PREDICTED: similar to hCG2014184	cationic trypsin	GPR
gi|89026265|ref|XP_941408.1| PREDICTED: similar to hCG1817833	cationic trypsin	GPR
gi|169183882|ref|XP_001716697.1| PREDICTED: similar to proline-rich protein	cationic trypsin	GPR
gi|169192138|ref|XP_001716672.1| PREDICTED: hypothetical protein	cationic trypsin	GPR
gi|169198091|ref|XP_001715598.1| PREDICTED: hypothetical protein	cationic trypsin	GPR
gi|117938330|ref|NP_115479.3| l(3)mbt-like isoform II	cationic trypsin	GPR
gi|122937271|ref|NP_001073904.1| WAS protein homology region 2 domain containing 1	cationic trypsin	GPR
gi|57165415|ref|NP_001007028.1| asparagine-linked glycosylation 8 isoform b	cationic trypsin	GPR
gi|12545384|ref|NP_068808.1| basic helix-loop-helix transcription factor HAND2	cationic trypsin	GPR
gi|38569407|ref|NP_942002.1| arylsulfatase B isoform 2 precursor	cationic trypsin	GPR
gi|4505463|ref|NP_003623.1| contactin associated protein 1	cationic trypsin	GPR
gi|93352556|ref|NP_078875.3| rhomboid veinlet-like 6 isoform 1	cationic trypsin	GPR
gi|169162188|ref|XP_943296.3| PREDICTED: hypothetical protein LOC284498	cationic trypsin	GPR
gi|119943104|ref|NP_004371.2| CREB binding protein isoform a	cationic trypsin	GPR
gi|42518065|ref|NP_963923.1| tight junction protein 2 (zona occludens 2) isoform 2	cationic trypsin	GPR
gi|30794264|ref|NP_835466.1| glycosylphosphatidylinositol anchored high density lipoprotein binding protein 1	cationic trypsin	GPR
gi|169210726|ref|XP_001721070.1| PREDICTED: hypothetical protein	cationic trypsin	GPR
gi|169213755|ref|XP_001726637.1| PREDICTED: similar to hCG1776338	cationic trypsin	GPR
gi|169214893|ref|XP_001717391.1| PREDICTED: hypothetical protein LOC140731	cationic trypsin	GPR
gi|169216205|ref|XP_947717.3| PREDICTED: similar to hCG19378	cationic trypsin	GPR
gi|13904860|ref|NP_112503.1| cytochrome P450 family 19	cationic trypsin	GPR
gi|94536809|ref|NP_001035515.1| U2 small nuclear RNA auxiliary factor 1-like 4 isoform 1	cationic trypsin	GPR
gi|5032099|ref|NP_005622.1| smoothened	cationic trypsin	GPR
gi|61743954|ref|NP_001611.1| AHNAK nucleoprotein isoform 1	cationic trypsin	GPR
gi|178557734|ref|NP_001116538.1| microtubule-associated protein tau isoform 6	cationic trypsin	GPR
gi|166064062|ref|NP_002546.3| tumor suppressing subtransferable candidate 5	cationic trypsin	GPR
gi|169173306|ref|XP_001714808.1| PREDICTED: hypothetical protein	cationic trypsin	GPR
gi|197333863|ref|NP_001127942.1| hypothetical protein LOC205428 isoform b	cationic trypsin	GPR
gi|4504217|ref|NP_000171.1| guanylate cyclase 2D membrane (retina-specific)	cationic trypsin	GPR
gi|32490553|ref|NP_067073.1| leukocyte immunoglobulin-like receptor subfamily A member 5 isoform 1	cationic trypsin	GPR
gi|37594457|ref|NP_932155.1| nudix -type motif 9 isoform b	cationic trypsin	GPR
gi|14149740|ref|NP_065947.1| oxysterol-binding protein-like protein 5 isoform a	cationic trypsin	GPR
gi|169217587|ref|XP_001720371.1| PREDICTED: similar to SMN1 protein	cationic trypsin	GPR
gi|30023828|ref|NP_835231.1| thioredoxin domain containing 6	cationic trypsin	GPR
gi|132566532|ref|NP_054799.4| dual oxidase 2 precursor	cationic trypsin	GPR
gi|31377639|ref|NP_149121.2| sialic acid binding Ig-like lectin 10	cationic trypsin	GPR
gi|28269687|ref|NP_783318.1| zygote arrest 1	cationic trypsin	GPR
gi|19923198|ref|NP_001745.2| runt-related transcription factor 1 isoform AML1c	cationic trypsin	GPR
gi|148664192|ref|NP_001035100.1| hypothetical protein LOC375757	cationic trypsin	GPR
gi|94966757|ref|NP_006840.2| protein disulfide isomerase-associated 2	cationic trypsin	GPR
gi|193083180|ref|NP_001122404.1| cytochrome P450 family 4 subfamily F polypeptide 11	cationic trypsin	GPR
gi|40385873|ref|NP_954713.1| G protein-coupled receptor 150	cationic trypsin	GPR
gi|155029552|ref|NP_997263.2| hypothetical protein LOC388115	cationic trypsin	GPR
gi|189409128|ref|NP_110378.3| zinc finger E-box binding homeobox 1 isoform b	cationic trypsin	GPR
gi|169161033|ref|XP_001714195.1| PREDICTED: similar to transmembrane protein 16G isoform NGEP long	cationic trypsin	GPR
gi|58530876|ref|NP_005453.2| melanoma antigen family C 1	cationic trypsin	GPR
gi|4504763|ref|NP_002201.1| integrin alpha-V precursor	cationic trypsin	GPR
gi|169164444|ref|XP_001716202.1| PREDICTED: similar to hCG2005577	cationic trypsin	GPR
gi|169171189|ref|XP_379904.5| PREDICTED: mucin 12	cationic trypsin	GPR
gi|169173308|ref|XP_001714828.1| PREDICTED: similar to microsomal signal peptidase complex	cationic trypsin	GPR
gi|113422497|ref|XP_497310.3| PREDICTED: similar to hCG1820409	cationic trypsin	GPR
gi|89037039|ref|XP_950395.1| PREDICTED: hypothetical protein	cationic trypsin	GPR
gi|169207653|ref|XP_001719675.1| PREDICTED: hypothetical protein	cationic trypsin	GPR
gi|169213376|ref|XP_001717459.1| PREDICTED: similar to interleukin-like	cationic trypsin	GPR
gi|26051271|ref|NP_742053.1| voltage-gated potassium channel subfamily H member 2 isoform b	cationic trypsin	GPR
gi|122937502|ref|NP_001074001.1| transmembrane channel-like 3	cationic trypsin	GPR
gi|89060479|ref|XP_932749.1| PREDICTED: hypothetical protein	cationic trypsin	GPR
gi|169217992|ref|XP_001715489.1| PREDICTED: hypothetical protein	cationic trypsin	GPR
gi|154937380|ref|NP_001094348.1| hypothetical protein LOC642475	cationic trypsin	GPR
gi|21264320|ref|NP_612202.1| NLR family pyrin domain containing 6	cationic trypsin	GPR
gi|49574546|ref|NP_001001890.1| runt-related transcription factor 1 isoform AML1b	cationic trypsin	GPR
gi|14318422|ref|NP_002275.1| keratin 86	cationic trypsin	GPR
gi|8924248|ref|NP_060889.1| SRY-box 18	cationic trypsin	GPR
gi|38787941|ref|NP_056134.2| tensin like C1 domain containing phosphatase isoform 1	cationic trypsin	GPR
gi|32455273|ref|NP_006639.3| WNK lysine deficient protein kinase 2	cationic trypsin	GPR
gi|7662046|ref|NP_055542.1| myeloid/lymphoid or mixed-lineage leukemia 4	cationic trypsin	GPR
gi|169168280|ref|XP_001716002.1| PREDICTED: hypothetical protein	cationic trypsin	GPR
gi|150010661|ref|NP_055507.1| SEC14-like 5	cationic trypsin	GPR
gi|169169637|ref|XP_001718518.1| PREDICTED: hypothetical protein	cationic trypsin	GPR
gi|41152107|ref|NP_957717.1| ubiquitin-like 7	cationic trypsin	GPR
gi|113422499|ref|XP_001130893.1| PREDICTED: similar to glycerophosphodiester phosphodiesterase domain containing 5	cationic trypsin	GPR
gi|21361645|ref|NP_055565.2| discs large homolog 7	cationic trypsin	GPR
gi|122937277|ref|NP_001073908.1| heat shock transcription factor family member 5	cationic trypsin	GPR
gi|134244285|ref|NP_000426.2| Notch homolog 3	cationic trypsin	GPR
gi|169214154|ref|XP_001717241.1| PREDICTED: hypothetical protein	cationic trypsin	GPR
gi|169214513|ref|XP_001724316.1| PREDICTED: hypothetical protein	cationic trypsin	GPR
gi|169214895|ref|XP_001724262.1| PREDICTED: hypothetical protein	cationic trypsin	GPR
gi|117320550|ref|NP_001013694.3| hypothetical protein LOC400566	cationic trypsin	GPR
gi|116174789|ref|NP_001070672.1| centrosome spindle pole associated protein 1 isoform a	cationic trypsin	GPR
gi|4758906|ref|NP_004146.1| serine (or cysteine) proteinase inhibitor clade B (ovalbumin) member 9	cationic trypsin	GPR
gi|110224476|ref|NP_001035930.1| prosaposin isoform b preproprotein	cationic trypsin	GPR
gi|90819231|ref|NP_005927.2| myeloid/lymphoid or mixed-lineage leukemia (trithorax homolog Drosophila); translocated to 4 isoform 3	cationic trypsin	GPR
gi|33946291|ref|NP_079106.3| acyltransferase like 2	cationic trypsin	GPR
gi|116008152|ref|NP_001846.3| alpha 1 type XV collagen precursor	cationic trypsin	GPR
gi|150378528|ref|NP_001092881.1| G protein-coupled receptor associated sorting protein 1	cationic trypsin	GPR
gi|100913220|ref|NP_001847.3| alpha 1 type XVI collagen precursor	cationic trypsin	GPR
gi|94721255|ref|NP_599025.2| solute carrier family 26 member 6 isoform 2	cationic trypsin	GPR
gi|11386161|ref|NP_001843.1| alpha 2 type IX collagen	cationic trypsin	GPR
gi|155969695|ref|NP_690864.2| membrane-associated guanylate kinase-related 3	cationic trypsin	GPR
gi|27881423|ref|NP_036358.2| purinergic receptor P2X2 isoform I	cationic trypsin	GPR
gi|169162195|ref|XP_001715381.1| PREDICTED: hypothetical protein	cationic trypsin	GPR
gi|4505835|ref|NP_000288.1| polycystin 2	cationic trypsin	GPR
gi|169164448|ref|XP_001716239.1| PREDICTED: hypothetical protein	cationic trypsin	GPR
gi|68509921|ref|NP_001020332.1| cytochrome P450 family 2 subfamily D polypeptide 6 isoform 2	cationic trypsin	GPR
gi|169168282|ref|XP_001716104.1| PREDICTED: hypothetical protein	cationic trypsin	GPR
gi|38505280|ref|NP_938197.1| voltage-dependent calcium channel alpha 1G subunit isoform 6	cationic trypsin	GPR
gi|169169979|ref|XP_001715295.1| PREDICTED: hypothetical protein	cationic trypsin	GPR
gi|115511036|ref|NP_065829.3| alpha-kinase 3	cationic trypsin	GPR
gi|15529996|ref|NP_005624.2| son of sevenless homolog 1	cationic trypsin	GPR
gi|113423509|ref|XP_037523.11| PREDICTED: SET domain containing 1B	cationic trypsin	GPR
gi|41152076|ref|NP_955806.1| steroid-sensitive protein 1	cationic trypsin	GPR
gi|169213762|ref|XP_001719532.1| PREDICTED: similar to hCG2040227	cationic trypsin	GPR
gi|54607089|ref|NP_001005914.1| semaphorin 3B isoform 2 precursor	cationic trypsin	GPR
gi|21359951|ref|NP_077297.2| RNA binding motif protein 42	cationic trypsin	GPR
gi|169216539|ref|XP_372274.5| PREDICTED: hypothetical protein partial	cationic trypsin	GPR
gi|149773484|ref|NP_065913.1| leucine rich repeat and fibronectin type III domain containing 1	cationic trypsin	GPR
gi|33624873|ref|NP_878917.1| spectrin repeat containing nuclear envelope 2 isoform 4	cationic trypsin	GPR
gi|24497589|ref|NP_620689.1| aristaless related homeobox	cationic trypsin	GPR
gi|153791216|ref|NP_001093250.1| proteasome subunit beta5t	cationic trypsin	GPR
gi|74272284|ref|NP_001028229.1| membrane associated guanylate kinase WW and PDZ domain containing 1 isoform c	cationic trypsin	GPR
gi|46409426|ref|NP_997280.1| CD164 sialomucin-like 2	cationic trypsin	GPR
gi|7657039|ref|NP_055267.1| tumor necrosis factor receptor superfamily member 21 precursor	cationic trypsin	GPR
gi|121949746|ref|NP_001014980.1| family with sequence similarity 132 member A	cationic trypsin	GPR
gi|110618250|ref|NP_112554.2| mucin and cadherin-like isoform 3	cationic trypsin	GPR
gi|169166689|ref|XP_001724093.1| PREDICTED: hypothetical protein	cationic trypsin	GPR
gi|194018497|ref|NP_689749.3| FYVE RhoGEF and PH domain containing 5	cationic trypsin	GPR
gi|169170780|ref|XP_001719047.1| PREDICTED: similar to hCG1821214	cationic trypsin	GPR
gi|115648140|ref|NP_055149.2| hypothetical protein LOC23732	cationic trypsin	GPR
gi|169202306|ref|XP_001717480.1| PREDICTED: hypothetical protein	cationic trypsin	GPR
gi|169205010|ref|XP_001715055.1| PREDICTED: similar to hCG2041215	cationic trypsin	GPR
gi|24850133|ref|NP_056981.2| protein inhibitor of activated STAT 4	cationic trypsin	GPR
gi|169206489|ref|XP_001718483.1| PREDICTED: hypothetical protein	cationic trypsin	GPR
gi|38201619|ref|NP_004944.2| eukaryotic translation initiation factor 4 gamma 1 isoform 4	cationic trypsin	GPR
gi|10047134|ref|NP_064525.1| cajalin 2 isoform c	cationic trypsin	GPR
gi|56237029|ref|NP_002196.2| integrin alpha 5 precursor	cationic trypsin	GPR
gi|21630285|ref|NP_079067.2| PDZ domain containing 3	cationic trypsin	GPR
gi|126723295|ref|NP_570970.2| retinoic acid early transcript 1L	cationic trypsin	GPR
gi|149158711|ref|NP_065694.2| hypothetical protein LOC56673	cationic trypsin	GPR
gi|154937342|ref|NP_001094345.1| ring finger protein 190	cationic trypsin	GPR
gi|21735550|ref|NP_002437.2| mitogen-activated protein kinase kinase kinase 10	cationic trypsin	GPR
gi|110611914|ref|NP_000917.3| progesterone receptor	cationic trypsin	GPR
gi|113415311|ref|XP_001131806.1| PREDICTED: hypothetical protein	cationic trypsin	GPR
gi|119943110|ref|NP_004928.2| cystinosis nephropathic isoform 2	cationic trypsin	GPR
gi|157266328|ref|NP_000456.2| BRCA1 associated RING domain 1	cationic trypsin	GPR
gi|5730073|ref|NP_006549.1| KH domain containing RNA binding signal transduction associated 3	cationic trypsin	GPR
gi|22091448|ref|NP_665705.1| GDNF family receptor alpha 4 isoform b precursor	cationic trypsin	GPR
gi|162329608|ref|NP_001104777.1| phosphodiesterase 4A cAMP-specific isoform 1	cationic trypsin	GPR
gi|7662146|ref|NP_055602.1| DnaJ (Hsp40) homolog subfamily C member 6	cationic trypsin	GPR
gi|113427022|ref|XP_001125843.1| PREDICTED: hypothetical protein	cationic trypsin	GPR
gi|169216543|ref|XP_497182.4| PREDICTED: hypothetical protein	cationic trypsin	GPR
gi|29171709|ref|NP_796379.1| melanoma antigen family B 1	cationic trypsin	GPR
gi|15991829|ref|NP_277032.1| hexokinase 1 isoform HKI-ta/tb	cationic trypsin	GPR
gi|163644283|ref|NP_055429.2| proteasome (prosome macropain) activator subunit 4	cationic trypsin	GPR
gi|27734721|ref|NP_002596.1| phosphodiesterase 8A isoform 1	cationic trypsin	GPR
gi|11641411|ref|NP_068658.1| cell division cycle 25B isoform 3	cationic trypsin	GPR
gi|87116668|ref|NP_001034568.1| hypothetical protein LOC9870	cationic trypsin	GPR
gi|116875838|ref|NP_073601.2| methenyltetrahydrofolate synthetase domain containing	cationic trypsin	GPR
gi|18780273|ref|NP_110447.2| collagen type XXI alpha 1 precursor	cationic trypsin	GPR
gi|11128029|ref|NP_061749.1| protocadherin gamma subfamily B 6 isoform 1 precursor	cationic trypsin	GPR
gi|169161629|ref|XP_001718511.1| PREDICTED: hypothetical protein	cationic trypsin	GPR
gi|38348304|ref|NP_940898.1| von Willebrand factor A domain containing 2	cationic trypsin	GPR
gi|88971214|ref|XP_946192.1| PREDICTED: similar to hCG1786685	cationic trypsin	GPR
gi|4758874|ref|NP_004791.1| transmembrane 9 superfamily member 2	cationic trypsin	GPR
gi|4758472|ref|NP_004480.1| G protein pathway suppressor 2	cationic trypsin	GPR
gi|169204490|ref|XP_001714961.1| PREDICTED: hypothetical protein	cationic trypsin	GPR
gi|113425097|ref|XP_931878.2| PREDICTED: WAS protein homology region 2 domain containing 1-like 2	cationic trypsin	GPR
gi|169215850|ref|XP_945572.3| PREDICTED: similar to hCG1788605	cationic trypsin	GPR
gi|90819233|ref|NP_001035089.1| myeloid/lymphoid or mixed-lineage leukemia (trithorax homolog Drosophila); translocated to 4 isoform 2	cationic trypsin	GPR
gi|119395718|ref|NP_001073001.1| cytoplasmic polyadenylation element binding protein 1 isoform 2	cationic trypsin	GPR
gi|4758460|ref|NP_004479.1| glycoprotein V (platelet)	cationic trypsin	GPR
gi|122937486|ref|NP_001073993.1| chromosome 16 open reading frame 90	cationic trypsin	GPR
gi|40556370|ref|NP_056103.4| PHD finger protein 15	cationic trypsin	GPR
gi|22027587|ref|NP_542994.2| alpha 1 type XIII collagen isoform 8	cationic trypsin	GPR
gi|169167350|ref|XP_001719798.1| PREDICTED: similar to VCEW9374	cationic trypsin	GPR
gi|4758236|ref|NP_004416.1| extracellular matrix protein 1 isoform 1 precursor	cationic trypsin	GPR
gi|169173320|ref|XP_001715377.1| PREDICTED: similar to hCG1983308	cationic trypsin	GPR
gi|149158719|ref|NP_060722.2| transmembrane protein 206	cationic trypsin	GPR
gi|9966845|ref|NP_065106.1| anoctamin 2	cationic trypsin	GPR
gi|41150418|ref|XP_290712.2| PREDICTED: hypothetical protein LOC283933	cationic trypsin	GPR
gi|27734961|ref|NP_775796.1| hypothetical protein LOC160298	cationic trypsin	GPR
gi|169215852|ref|XP_001725692.1| PREDICTED: hypothetical protein	cationic trypsin	GPR
gi|110735404|ref|NP_573439.2| protein tyrosine phosphatase receptor type U isoform 1 precursor	cationic trypsin	GPR
gi|13904858|ref|NP_000094.2| cytochrome P450 family 19	cationic trypsin	GPR
gi|118918403|ref|NP_055995.4| spectrin repeat containing nuclear envelope 2 isoform 1	cationic trypsin	GPR
gi|42544179|ref|NP_036259.2| CDKN1A interacting zinc finger protein 1 isoform 1	cationic trypsin	GPR
gi|4506607|ref|NP_000970.1| ribosomal protein L18	cationic trypsin	GPR
gi|114431216|ref|NP_612358.3| tumor protein p53 inducible protein 13	cationic trypsin	GPR
gi|119120897|ref|NP_689739.4| par-3 partitioning defective 3 homolog B isoform b	cationic trypsin	GPR
gi|98985806|ref|NP_001845.3| alpha 1 type XI collagen isoform A preproprotein	cationic trypsin	GPR
gi|33946311|ref|NP_892114.1| solute carrier family 8 member 3 isoform C precursor	cationic trypsin	GPR
gi|34147558|ref|NP_005574.2| lymphoblastic leukemia derived sequence 1	cationic trypsin	GPR
gi|27734781|ref|NP_775970.1| melanoma antigen family B 18	cationic trypsin	GPR
gi|120587025|ref|NP_057232.2| SH3 and multiple ankyrin repeat domains 1	cationic trypsin	GPR
gi|22027571|ref|NP_542989.2| alpha 1 type XIII collagen isoform 3	cationic trypsin	GPR
gi|119943102|ref|NP_001073315.1| CREB binding protein isoform b	cationic trypsin	GPR
gi|197245373|ref|NP_001127788.1| hypothetical protein LOC163154 isoform 1	cationic trypsin	GPR
gi|25777732|ref|NP_000681.2| mitochondrial aldehyde dehydrogenase 2 precursor	cationic trypsin	GPR
gi|169169649|ref|XP_001718651.1| PREDICTED: hypothetical protein	cationic trypsin	GPR
gi|13540547|ref|NP_110404.1| solute carrier family 2 member 10	cationic trypsin	GPR
gi|15022801|ref|NP_003764.3| hyaluronoglucosaminidase 2	cationic trypsin	GPR
gi|169177253|ref|XP_001719326.1| PREDICTED: similar to Protein FAM27A/B/C isoform 2	cationic trypsin	GPR
gi|153946391|ref|NP_000827.2| N-methyl-D-aspartate receptor subunit 2D precursor	cationic trypsin	GPR
gi|46397377|ref|NP_997000.2| chromosome 14 open reading frame 68	cationic trypsin	GPR
gi|111955084|ref|NP_055799.2| 5-azacytidine induced 1 isoform a	cationic trypsin	GPR
gi|169215854|ref|XP_001718465.1| PREDICTED: hypothetical protein	cationic trypsin	GPR
gi|7661566|ref|NP_056249.1| integrator complex subunit 7	cationic trypsin	GPR
gi|117956387|ref|NP_079339.2| hypothetical protein LOC80133	cationic trypsin	GPR
gi|9506745|ref|NP_061822.1| urotensin 2 receptor	cationic trypsin	GPR
gi|169161562|ref|XP_001725736.1| PREDICTED: hypothetical protein	chymase	FPF
gi|113416343|ref|XP_001129337.1| PREDICTED: hypothetical protein	chymase	FPF
gi|169169253|ref|XP_001133842.2| PREDICTED: hypothetical protein	chymase	FPF
gi|4503755|ref|NP_002012.1| flavin containing monooxygenase 1	chymase	FPF
gi|110611233|ref|NP_569712.2| alpha 1 type XVIII collagen isoform 2 precursor	chymase	FPF
gi|10863879|ref|NP_066918.1| solute carrier family 5 (sodium-dependent vitamin transporter) member 6	chymase	FPF
gi|28558990|ref|NP_783653.1| thyroid peroxidase isoform e	chymase	FPF
gi|13540569|ref|NP_110418.1| sphingosine-1-phosphate phosphatase 1	chymase	FPF
gi|42476206|ref|NP_057690.2| receptor accessory protein 2	chymase	FPF
gi|169164699|ref|XP_001724941.1| PREDICTED: hypothetical protein	chymase	FPF
gi|47524175|ref|NP_998812.1| fibroblast growth factor receptor 4 isoform 1 precursor	chymase	FPF
gi|20336196|ref|NP_619539.1| A-kinase anchor protein 7 isoform beta	chymase	FPF
gi|125628677|ref|NP_005839.2| DENN/MADD domain containing 4A	chymase	FPF
gi|110349744|ref|NP_001035984.1| hypothetical protein LOC84281	chymase	FPF
gi|187828892|ref|NP_001120694.1| calcium channel alpha 1A subunit isoform 4	chymase	FPF
gi|19718759|ref|NP_579899.1| myoferlin isoform b	chymase	FPF
gi|112421134|ref|NP_061831.2| hypothetical protein LOC23742	chymase	FPF
gi|148613886|ref|NP_073752.5| regulatory factor X domain containing 2	chymase	FPF
gi|169206419|ref|XP_001725835.1| PREDICTED: hypothetical protein	chymase	FPF
gi|50233864|ref|NP_001001963.1| olfactory receptor family 2 subfamily L member 8	chymase	FPF
gi|169212967|ref|XP_001716782.1| PREDICTED: hypothetical protein	chymase	FPF
gi|163965434|ref|NP_999627.2| dapper antagonist of beta-catenin homolog 2	chymase	FPF
gi|7661538|ref|NP_056194.1| brain protein I3	chymase	FPF
gi|51702206|ref|NP_776253.3| solute carrier family 41 member 1	chymase	FPF
gi|87196600|ref|NP_001034592.1| polyserase 3	chymase	FPF
gi|120659785|ref|NP_001073350.1| protein kinase D2 isoform A	chymase	FPF
gi|160707881|ref|NP_064450.3| formin 2	chymase	FPF
gi|52317178|ref|NP_001004460.1| olfactory receptor family 10 subfamily A member 2	chymase	FPF
gi|28830308|ref|NP_006579.2| sulfotransferase family cytosolic 1C member 2	chymase	FPF
gi|169214823|ref|XP_001722281.1| PREDICTED: hypothetical protein	chymase	FPF
gi|190358548|ref|NP_001121798.1| bovine seminal plasma protein-like 1	chymase	FPF
gi|4503515|ref|NP_003747.1| eukaryotic translation initiation factor 3 subunit 3 gamma 40kDa	chymase	FPF
gi|50541965|ref|NP_008825.4| flavin containing monooxygenase 3 isoform 1	chymase	FPF
gi|116734847|ref|NP_000019.2| amylo-1 6-glucosidase 4-alpha-glucanotransferase isoform 1	chymase	FPF
gi|63175654|ref|NP_659496.2| fucokinase	chymase	FPF
gi|92859701|ref|NP_004990.3| myosin VI	chymase	FPF
gi|154091310|ref|NP_996830.3| transient receptor potential cation channel subfamily M member 3 isoform g	chymase	FPF
gi|186910323|ref|NP_079185.2| hypothetical protein LOC79969 isoform 2	chymase	FPF
gi|56549125|ref|NP_001005362.1| dynamin 2 isoform 4	chymase	FPF
gi|57242807|ref|NP_055618.2| zinc finger protein 518	chymase	FPF
gi|87567783|ref|NP_001034612.1| nicotinic cholinergic receptor alpha 1 isoform a precursor	chymase	FPF
gi|21687237|ref|NP_660319.1| zinc finger protein 563	chymase	FPF
gi|52627160|ref|NP_001005280.1| olfactory receptor family 10 subfamily A member 7	chymase	FPF
gi|169161265|ref|XP_001725582.1| PREDICTED: hypothetical protein	chymase	FPF
gi|169165739|ref|XP_001732894.1| PREDICTED: similar to hCG1794790	chymase	FPF
gi|13899295|ref|NP_113645.1| membrane-spanning 4-domains subfamily A member 8B	chymase	FPF
gi|167614488|ref|NP_056342.3| TBC1 domain family member 10B	chymase	FPF
gi|4757738|ref|NP_004833.1| A-kinase anchor protein 7 isoform alpha	chymase	FPF
gi|169217162|ref|XP_001713950.1| PREDICTED: hypothetical protein	chymase	FPF
gi|52693925|ref|NP_001005329.1| olfactory receptor family 51 subfamily A member 4	chymase	FPF
gi|25952134|ref|NP_116279.2| dispatched A	chymase	FPF
gi|115647960|ref|NP_940880.2| NTPase KAP family P-loop domain containing 1 isoform 2	chymase	FPF
gi|169160988|ref|XP_001717072.1| PREDICTED: hypothetical protein	chymase	FPF
gi|47519867|ref|NP_570126.2| 5-hydroxytryptamine receptor 3 subunit C	chymase	FPF
gi|194018476|ref|NP_055894.6| TBC1 domain family member 2B isoform b	chymase	FPF
gi|110735445|ref|NP_001442.2| forkhead box F1	chymase	FPF
gi|56682938|ref|NP_001008534.1| A kinase (PRKA) anchor protein 14 isoform b	chymase	FPF
gi|44889475|ref|NP_056028.2| RAB6 interacting protein 1	chymase	FPF
gi|122937345|ref|NP_001073936.1| myosin VB	chymase	FPF
gi|4503293|ref|NP_003578.1| DEAH (Asp-Glu-Ala-His) box polypeptide 16	chymase	FPF
gi|11138123|ref|NP_065135.2| cholinergic receptor nicotinic alpha 10	chymase	FPF
gi|52317217|ref|NP_001004694.1| olfactory receptor family 2 subfamily T member 29	chymase	FPF
gi|169215194|ref|XP_001714176.1| PREDICTED: similar to Down syndrome cell adhesion molecule	chymase	FPF
gi|110349748|ref|NP_001035985.1| hypothetical protein LOC84281	chymase	FPF
gi|194018478|ref|NP_653173.1| TBC1 domain family member 2B isoform a	chymase	FPF
gi|169171130|ref|XP_001726512.1| PREDICTED: similar to hCG2014367	chymase	FPF
gi|50541961|ref|NP_001002294.1| flavin containing monooxygenase 3 isoform 2	chymase	FPF
gi|116734860|ref|NP_000633.2| amylo-1 6-glucosidase 4-alpha-glucanotransferase isoform 1	chymase	FPF
gi|47778925|ref|NP_005894.3| SMAD mothers against DPP homolog 5	chymase	FPF
gi|41327749|ref|NP_037499.2| anaphase-promoting complex subunit 4	chymase	FPF
gi|197100650|ref|NP_001124539.1| NTPase KAP family P-loop domain containing 1 isoform 1	chymase	FPF
gi|126362955|ref|NP_001075146.1| sodium channel voltage-gated type III alpha isoform 3	chymase	FPF
gi|148727333|ref|NP_689540.2| adenylate kinase 7	chymase	FPF
gi|4503231|ref|NP_000768.1| cytochrome P450 family 3 subfamily A polypeptide 5	chymase	FPF
gi|169183793|ref|XP_001722770.1| PREDICTED: hypothetical protein	chymase	FPF
gi|4757890|ref|NP_004328.1| oxidative stress induced growth inhibitor family member 2 isoform 2	chymase	FPF
gi|4502523|ref|NP_000709.1| calcium channel voltage-dependent N type alpha 1B subunit	chymase	FPF
gi|47086427|ref|NP_997724.1| XK Kell blood group complex subunit-related X-linked	chymase	FPF
gi|94721261|ref|NP_149124.3| 2' 3'-cyclic nucleotide 3' phosphodiesterase	chymase	FPF
gi|31542858|ref|NP_076404.2| G protein-coupled receptor 87	chymase	FPF
gi|55953106|ref|NP_001007268.1| phospholipase A2 receptor 1 isoform 2 precursor	chymase	FPF
gi|23943787|ref|NP_115536.1| dermatan sulfate epimerase-like	chymase	FPF
gi|52317215|ref|NP_001004693.1| olfactory receptor family 2 subfamily T member 10	chymase	FPF
gi|169205464|ref|XP_001725324.1| PREDICTED: hypothetical protein	chymase	FPF
gi|27881501|ref|NP_056472.2| ATP-binding cassette sub-family A member 12 isoform b	chymase	FPF
gi|169160994|ref|XP_001717320.1| PREDICTED: hypothetical protein	chymase	FPF
gi|32698786|ref|NP_872296.1| zinc finger protein 227	chymase	FPF
gi|154091308|ref|NP_996829.3| transient receptor potential cation channel subfamily M member 3 isoform f	chymase	FPF
gi|169202794|ref|XP_001716781.1| PREDICTED: hypothetical protein	chymase	FPF
gi|17402896|ref|NP_478123.1| RAD51 homolog C isoform 1	chymase	FPF
gi|28916698|ref|NP_071373.2| transposon-derived Buster3 transposase-like	chymase	FPF
gi|28557751|ref|NP_787107.1| olfactory receptor family 2 subfamily L member 13	chymase	FPF
gi|154354976|ref|NP_006598.2| pituitary tumor-transforming 2	chymase	FPF
gi|4502831|ref|NP_000737.1| cholinergic receptor nicotinic alpha 7 precursor	chymase	FPF
gi|23110997|ref|NP_076434.2| membrane-spanning 4-domains subfamily A member 5	chymase	FPF
gi|186972132|ref|NP_001119583.1| oxidative stress induced growth inhibitor family member 2 isoform 1	chymase	FPF
gi|169214845|ref|XP_001722868.1| PREDICTED: hypothetical protein	chymase	FPF
gi|38202209|ref|NP_060798.2| methyl-CpG binding domain protein 5	chymase	FPF
gi|51873036|ref|NP_002532.2| oxoglutarate (alpha-ketoglutarate) dehydrogenase (lipoamide) isoform 1 precursor	chymase	FPF
gi|30795238|ref|NP_775099.2| ATP-binding cassette sub-family A member 12 isoform a	chymase	FPF
gi|29029601|ref|NP_116045.2| DEAH (Asp-Glu-Ala-His) box polypeptide 37	chymase	FPF
gi|169202798|ref|XP_001716823.1| PREDICTED: similar to hCG1816027	chymase	FPF
gi|72384335|ref|NP_001010877.2| zinc finger protein 311	chymase	FPF
gi|170784869|ref|NP_001116307.1| tetratricopeptide repeat domain 13 isoform b	chymase	FPF
gi|169170725|ref|XP_001718053.1| PREDICTED: similar to hCG1989139	chymase	FPF
gi|167857788|ref|NP_005922.2| MHC class I polypeptide-related sequence B	chymase	FPF
gi|134142828|ref|NP_003791.3| RNA guanylyltransferase and 5'-phosphatase	chymase	FPF
gi|126032305|ref|NP_001017373.2| sterile alpha motif domain containing 3 isoform a	chymase	FPF
gi|110347463|ref|NP_006725.3| human immunodeficiency virus type I enhancer binding protein 2	chymase	FPF
gi|169161000|ref|XP_001713923.1| PREDICTED: similar to olfactory receptor OR1-43	chymase	FPF
gi|115430223|ref|NP_002297.2| galectin 3	chymase	FPF
gi|5729820|ref|NP_006558.1| phenylalanyl-tRNA synthetase 2 precursor	chymase	FPF
gi|116734849|ref|NP_000636.2| amylo-1 6-glucosidase 4-alpha-glucanotransferase isoform 2	chymase	FPF
gi|55956910|ref|NP_002421.3| meningioma 1	chymase	FPF
gi|4557457|ref|NP_000070.1| nicotinic cholinergic receptor alpha 1 isoform b precursor	chymase	FPF
gi|154146199|ref|NP_741996.2| sal-like 3	chymase	FPF
gi|188595718|ref|NP_001120973.1| tissue non-specific alkaline phosphatase precursor	chymase	FPF
gi|31377681|ref|NP_079085.2| tectonic family member 2	chymase	FPF
gi|33589827|ref|NP_000736.2| cholinergic receptor nicotinic alpha 5	chymase	FPF
gi|120659787|ref|NP_001073351.1| protein kinase D2 isoform B	chymase	FPF
gi|169213717|ref|XP_001719325.1| PREDICTED: similar to Nuclear factor interleukin 3 regulated	chymase	FPF
gi|33636738|ref|NP_891993.1| cAMP-dependent protein kinase catalytic subunit beta isoform 1	chymase	FPF
gi|41393559|ref|NP_904325.2| kinesin family member 1B isoform alpha	chymase	FPF
gi|6912524|ref|NP_036468.1| nuclear prelamin A recognition factor isoform a	chymase	FPF
gi|22779860|ref|NP_005241.1| forkhead box L1	chymase	FPF
gi|13699859|ref|NP_000952.1| prostaglandin I2 (prostacyclin) synthase	chymase	FPF
gi|153946387|ref|NP_570966.2| WAP four-disulfide core domain 8 precursor	chymase	FPF
gi|151301041|ref|NP_079131.3| ARP5 actin-related protein 5 homolog	chymase	FPF
gi|133922609|ref|NP_056144.3| hypothetical protein LOC23383	chymase	FPF
gi|21618354|ref|NP_659198.1| suppressor of cytokine signaling 5	chymase	FPF
gi|169170331|ref|XP_001718435.1| PREDICTED: hypothetical protein	chymase	FPF
gi|113420954|ref|XP_931104.2| PREDICTED: hypothetical protein	chymase	FPF
gi|169218268|ref|XP_945884.2| PREDICTED: similar to mutated in ataxia telangiectasia partial	chymase	FPF
gi|22538470|ref|NP_005433.2| eomesodermin	chymase	FPF
gi|66346676|ref|NP_001018048.1| vacuolar protein sorting 13A isoform D	chymase	FPF
gi|148839305|ref|NP_056110.2| structural maintenance of chromosomes flexible hinge domain containing 1	chymase	FPF
gi|116734853|ref|NP_000637.2| amylo-1 6-glucosidase 4-alpha-glucanotransferase isoform 3	chymase	FPF
gi|110349746|ref|NP_001035986.1| hypothetical protein LOC84281	chymase	FPF
gi|4507555|ref|NP_003267.1| thymopoietin isoform alpha	chymase	FPF
gi|15619008|ref|NP_056001.1| vacuolar protein sorting 13A isoform B	chymase	FPF
gi|153791572|ref|NP_001004297.2| olfactory receptor family 13 subfamily A member 1	chymase	FPF
gi|73623030|ref|NP_001867.2| carnitine palmitoyltransferase 1A isoform 1	chymase	FPF
gi|169213723|ref|XP_001732907.1| PREDICTED: hypothetical LOC100130656	chymase	FPF
gi|50054481|ref|NP_001001922.1| olfactory receptor family 52 subfamily N member 5	chymase	FPF
gi|7706541|ref|NP_057518.1| regulator of telomere elongation helicase 1 isoform 1	chymase	FPF
gi|74271845|ref|NP_653271.2| alpha-2-macroglobulin-like 1	chymase	FPF
gi|6912348|ref|NP_036284.1| lysophosphatidic acid receptor 3	chymase	FPF
gi|4759156|ref|NP_004587.1| small nuclear ribonucleoprotein polypeptide A	chymase	FPF
gi|4503233|ref|NP_000756.1| cytochrome P450 family 3 subfamily A polypeptide 7	chymase	FPF
gi|154091312|ref|NP_079247.5| transient receptor potential cation channel subfamily M member 3 isoform b	chymase	FPF
gi|4503657|ref|NP_003914.1| forkhead box H1	chymase	FPF
gi|27436925|ref|NP_115807.1| synoviolin 1 isoform a	chymase	FPF
gi|195976754|ref|NP_001124448.1| dysferlin isoform 9	chymase	FPF
gi|151101235|ref|NP_036593.2| TERF1 (TRF1)-interacting nuclear factor 2 isoform 2	chymase	FPF
gi|91718902|ref|NP_733751.2| myeloid/lymphoid or mixed-lineage leukemia 3	chymase	FPF
gi|53832005|ref|NP_000712.2| calcium channel voltage-dependent R type alpha 1E subunit	chymase	FPF
gi|22027480|ref|NP_060012.3| pogo transposable element with KRAB domain	chymase	FPF
gi|21361331|ref|NP_001866.2| carbamoyl-phosphate synthetase 1 isoform b precursor	chymase	FPF
gi|169214868|ref|XP_001716506.1| PREDICTED: similar to zinc finger NFX1-type containing 1	chymase	FPF
gi|169215813|ref|XP_001717453.1| PREDICTED: hypothetical protein	chymase	FPF
gi|156071476|ref|NP_999876.2| hypothetical protein LOC401137	chymase	FPF
gi|56549119|ref|NP_004936.2| dynamin 2 isoform 3	chymase	FPF
gi|156616290|ref|NP_001096078.1| collagen type VI alpha 6	chymase	FPF
gi|52317146|ref|NP_001004748.1| olfactory receptor family 51 subfamily A member 2	chymase	FPF
gi|169215815|ref|XP_943419.2| PREDICTED: similar to hCG40360	chymase	FPF
gi|163310745|ref|NP_001106189.1| LIM and calponin homology domains 1 isoform c	chymase	FPF
gi|4885301|ref|NP_005282.1| G protein-coupled receptor 17	chymase	FPF
gi|73623028|ref|NP_001027017.1| carnitine palmitoyltransferase 1A isoform 2	chymase	FPF
gi|67782338|ref|NP_001019978.1| amyloid precursor-like protein 1 isoform 1 precursor	chymase	FPF
gi|150456444|ref|NP_065869.3| hypothetical protein LOC57578	chymase	FPF
gi|59853099|ref|NP_004399.2| dynamin 1 isoform 1	chymase	FPF
gi|169172209|ref|XP_001717762.1| PREDICTED: hypothetical protein	chymase	FPF
gi|13236579|ref|NP_077306.1| solute carrier family 27 member 3	chymase	FPF
gi|113425870|ref|XP_370932.2| PREDICTED: hypothetical protein LOC283876	chymase	FPF
gi|189571603|ref|NP_001121674.1| hypothetical protein LOC387718	chymase	FPF
gi|116734851|ref|NP_000634.2| amylo-1 6-glucosidase 4-alpha-glucanotransferase isoform 1	chymase	FPF
gi|92859618|ref|NP_003071.2| sphingomyelin phosphodiesterase 2 neutral membrane (neutral sphingomyelinase)	chymase	FPF
gi|157671931|ref|NP_848593.2| solute carrier family 5 (sodium/glucose cotransporter) member 12	chymase	FPF
gi|7657615|ref|NP_055440.1| podocin	chymase	FPF
gi|40807480|ref|NP_955453.1| suppressor of cytokine signaling 4	chymase	FPF
gi|46909587|ref|NP_997461.1| cAMP-dependent protein kinase catalytic subunit beta isoform 3	chymase	FPF
gi|157266337|ref|NP_001704.2| betaine-homocysteine methyltransferase	chymase	FPF
gi|47778929|ref|NP_001001419.1| SMAD mothers against DPP homolog 5	chymase	FPF
gi|124028512|ref|NP_659491.4| WD40-repeat protein upregulated in HCC isoform b	chymase	FPF
gi|157419122|ref|NP_002281.2| laminin alpha 4 isoform 2 precursor	chymase	FPF
gi|121114304|ref|NP_004110.2| fms-related tyrosine kinase 3	chymase	FPF
gi|38454194|ref|NP_055259.2| tubulin gamma complex associated protein 4	chymase	FPF
gi|11545912|ref|NP_071445.1| nucleotide-binding oligomerization domain containing 2	chymase	FPF
gi|149944509|ref|NP_066962.2| UDP glucuronosyltransferase 2 family polypeptide B4	chymase	FPF
gi|169168257|ref|XP_001724572.1| PREDICTED: similar to hCG2042168	chymase	FPF
gi|20373179|ref|NP_620414.1| G protein-coupled receptor 73	chymase	FPF
gi|150378489|ref|NP_001092880.1| G protein-coupled receptor associated sorting protein 1	chymase	FPF
gi|169208950|ref|XP_001718575.1| PREDICTED: hypothetical protein	chymase	FPF
gi|54607074|ref|NP_001006114.1| hypothetical protein LOC54059 isoform 2	chymase	FPF
gi|24762239|ref|NP_733772.1| RAS guanyl releasing protein 3 (calcium and DAG-regulated)	chymase	FPF
gi|33859835|ref|NP_000592.3| hepatocyte growth factor isoform 1 preproprotein	chymase	FPF
gi|4502351|ref|NP_001692.1| bile acid Coenzyme A: amino acid N-acyltransferase	chymase	FPF
gi|34452711|ref|NP_899630.1| Ca2+-dependent secretion activator isoform 3	chymase	FPF
gi|169209367|ref|XP_001717798.1| PREDICTED: similar to hCG2042717	chymase	FPF
gi|38045886|ref|NP_443132.2| CUB and Sushi multiple domains 3 isoform 3	chymase	FPF
gi|53828742|ref|NP_001005495.1| olfactory receptor family 2 subfamily T member 3	chymase	FPF
gi|37577132|ref|NP_919440.1| ubiquitin conjugating enzyme E2 J2 isoform 3	chymase	FPF
gi|13569913|ref|NP_112203.1| exonuclease NEF-sp	chymase	FPF
gi|195976756|ref|NP_001124449.1| dysferlin isoform 10	chymase	FPF
gi|7657335|ref|NP_056531.1| misshapen/NIK-related kinase isoform 1	chymase	FPF
gi|189083866|ref|NP_001121082.1| bile acid Coenzyme A: amino acid N-acyltransferase	chymase	FPF
gi|150417984|ref|NP_061985.2| ATP-binding cassette sub-family A member 7	chymase	FPF
gi|156151402|ref|NP_079389.2| hypothetical protein LOC80183	chymase	FPF
gi|20304127|ref|NP_620169.1| patatin-like phospholipase domain containing 5	chymase	FPF
gi|169172560|ref|XP_001722582.1| PREDICTED: hypothetical protein	chymase	FPF
gi|169208955|ref|XP_001718711.1| PREDICTED: similar to hCG2041271	chymase	FPF
gi|34335264|ref|NP_898869.1| zinc finger MYND-type containing 8 isoform c	chymase	FPF
gi|4503465|ref|NP_001948.1| endothelin receptor type A	chymase	FPF
gi|83921609|ref|NP_001002912.3| hypothetical protein LOC127254	chymase	FPF
gi|40068466|ref|NP_059989.1| AT rich interactive domain 1B (SWI1-like) isoform 1	chymase	FPF
gi|22749341|ref|NP_689873.1| hypothetical protein LOC199870	chymase	FPF
gi|4503761|ref|NP_001452.1| flavin containing monooxygenase 5	chymase	FPF
gi|21735419|ref|NP_055959.1| zinc finger CCHC domain containing 14	chymase	FPF
gi|169213367|ref|XP_001717246.1| PREDICTED: hypothetical protein	chymase	FPF
gi|116734857|ref|NP_000635.2| amylo-1 6-glucosidase 4-alpha-glucanotransferase isoform 1	chymase	FPF
gi|195947376|ref|NP_997309.2| forkhead box I2	chymase	FPF
gi|157388969|ref|NP_060718.2| nei endonuclease VIII-like 3	chymase	FPF
gi|5174509|ref|NP_005891.1| Sma- and Mad-related protein 1	chymase	FPF
gi|14249464|ref|NP_116181.1| zinc finger and BTB domain containing 45	chymase	FPF
gi|154091316|ref|NP_996828.3| transient receptor potential cation channel subfamily M member 3 isoform e	chymase	FPF
gi|29789060|ref|NP_055617.1| hypothetical protein LOC9847	chymase	FPF
gi|169183877|ref|XP_001722459.1| PREDICTED: similar to hCG1742476	chymase	FPF
gi|34452715|ref|NP_003707.2| Ca2+-dependent secretion activator isoform 1	chymase	FPF
gi|53793658|ref|NP_001003745.1| olfactory receptor family 10 subfamily A member 3	chymase	FPF
gi|109150412|ref|NP_116322.3| hypothetical protein LOC85019	chymase	FPF
gi|169161614|ref|XP_001726841.1| PREDICTED: hypothetical protein	chymase	FPF
gi|58533163|ref|NP_001010931.1| hepatocyte growth factor isoform 2 precursor	chymase	FPF
gi|113419196|ref|XP_001125753.1| PREDICTED: similar to intestinal mucin	chymase	FPF
gi|169202296|ref|XP_001724912.1| PREDICTED: hypothetical protein	chymase	FPF
gi|66392157|ref|NP_001013860.1| RGD motif leucine rich repeats tropomodulin domain and proline-rich containing	chymase	FPF
gi|40549451|ref|NP_006682.2| lymphatic vessel endothelial hyaluronan receptor 1	chymase	FPF
gi|124028510|ref|NP_001074025.1| WD40-repeat protein upregulated in HCC isoform c	chymase	FPF
gi|119120884|ref|NP_001034201.2| fer-1-like 6	chymase	FPF
gi|94818790|ref|NP_001035546.1| rhomboid domain containing 2 isoform a	chymase	FPF
gi|24307959|ref|NP_055275.1| RNA-binding protein pippin	chymase	FPF
gi|58533170|ref|NP_001010932.1| hepatocyte growth factor isoform 3 precursor	chymase	FPF
gi|4506055|ref|NP_002721.1| cAMP-dependent protein kinase catalytic subunit alpha isoform 1	chymase	FPF
gi|46852161|ref|NP_443129.3| methyl-CpG binding domain protein 6	chymase	FPF
gi|34452713|ref|NP_899631.1| Ca2+-dependent secretion activator isoform 2	chymase	FPF
gi|51972202|ref|NP_001004313.1| transmembrane protein 220	chymase	FPF
gi|42544243|ref|NP_056384.2| dynamin 3	chymase	FPF
gi|154091314|ref|NP_001007472.2| transient receptor potential cation channel subfamily M member 3 isoform k	chymase	FPF
gi|7661968|ref|NP_055481.1| epsin 4	chymase	FPF
gi|27436927|ref|NP_757385.1| synoviolin 1 isoform b	chymase	FPF
gi|134284357|ref|NP_001077077.1| nuclear prelamin A recognition factor isoform d	chymase	FPF
gi|57165415|ref|NP_001007028.1| asparagine-linked glycosylation 8 isoform b	chymase	FPF
gi|93352556|ref|NP_078875.3| rhomboid veinlet-like 6 isoform 1	chymase	FPF
gi|88971183|ref|XP_945989.1| PREDICTED: similar to hCG1794790	chymase	FPF
gi|169203796|ref|XP_001719879.1| PREDICTED: hypothetical protein	chymase	FPF
gi|26051258|ref|NP_733749.1| RAS guanyl releasing protein 4	chymase	FPF
gi|4758326|ref|NP_004092.1| coagulation factor II (thrombin) receptor-like 2 precursor	chymase	FPF
gi|146149345|ref|NP_001025126.2| WD repeat domain 21B	chymase	FPF
gi|93277080|ref|NP_060269.3| hypothetical protein LOC54916	chymase	FPF
gi|169167938|ref|XP_001721046.1| PREDICTED: hypothetical protein	chymase	FPF
gi|169171861|ref|XP_001714016.1| PREDICTED: similar to hCG1989139	chymase	FPF
gi|7662018|ref|NP_055968.1| PHD finger protein 3	chymase	FPF
gi|47778931|ref|NP_001001420.1| SMAD mothers against DPP homolog 5	chymase	FPF
gi|118498345|ref|NP_008816.3| AT-binding transcription factor 1	chymase	FPF
gi|169164444|ref|XP_001716202.1| PREDICTED: similar to hCG2005577	chymase	FPF
gi|50843948|ref|NP_078881.3| Rho GTPase activating protein 10	chymase	FPF
gi|169192141|ref|XP_001131609.2| PREDICTED: similar to eukaryotic translation initiation factor 3 subunit 6 interacting protein	chymase	FPF
gi|4505245|ref|NP_002429.1| mannose receptor C type 1 precursor	chymase	FPF
gi|38787941|ref|NP_056134.2| tensin like C1 domain containing phosphatase isoform 1	chymase	FPF
gi|169162854|ref|XP_001717067.1| PREDICTED: hypothetical protein	chymase	FPF
gi|169167642|ref|XP_001721924.1| PREDICTED: hypothetical protein	chymase	FPF
gi|154240720|ref|NP_954584.2| hypothetical protein LOC134145	chymase	FPF
gi|157419128|ref|NP_001098678.1| laminin alpha 4 isoform 3 precursor	chymase	FPF
gi|26638659|ref|NP_003767.2| mitochondrial ribosomal protein L40	chymase	FPF
gi|52353250|ref|NP_001005164.1| olfactory receptor family 52 subfamily E member 2	chymase	FPF
gi|19913418|ref|NP_005168.2| ATPase H+ transporting lysosomal V0 subunit a1 isoform c	chymase	FPF
gi|7706637|ref|NP_057250.1| protein inhibitor of activated STAT 1	chymase	FPF
gi|40548322|ref|NP_954976.1| Rho GTPase activating protein 27	chymase	FPF
gi|195976758|ref|NP_001124450.1| dysferlin isoform 11	chymase	FPF
gi|150378528|ref|NP_001092881.1| G protein-coupled receptor associated sorting protein 1	chymase	FPF
gi|19923312|ref|NP_005369.2| v-myc myelocytomatosis viral related oncogene neuroblastoma derived	chymase	FPF
gi|11545793|ref|NP_071361.1| G patch domain containing 3	chymase	FPF
gi|56549675|ref|NP_001008486.1| solute carrier family 41 member 3 isoform 3	chymase	FPF
gi|169160689|ref|XP_001725678.1| PREDICTED: hypothetical protein	chymase	FPF
gi|169165055|ref|XP_001716343.1| PREDICTED: similar to Fanconi anemia complementation group D2 protein	chymase	FPF
gi|9257199|ref|NP_059345.1| BAI1-associated protein 2 isoform 2	chymase	FPF
gi|169171191|ref|XP_001718210.1| PREDICTED: similar to hCG1989139	chymase	FPF
gi|21618325|ref|NP_004464.2| forkhead box E1	chymase	FPF
gi|56711286|ref|NP_001008537.1| hypothetical protein LOC340533	chymase	FPF
gi|169162857|ref|XP_001717126.1| PREDICTED: hypothetical protein	chymase	FPF
gi|110618250|ref|NP_112554.2| mucin and cadherin-like isoform 3	chymase	FPF
gi|30520346|ref|NP_848928.1| A kinase (PRKA) anchor protein 14 isoform a	chymase	FPF
gi|38045888|ref|NP_937756.1| CUB and Sushi multiple domains 3 isoform 1	chymase	FPF
gi|169213380|ref|XP_372730.6| PREDICTED: similar to hCG2040171	chymase	FPF
gi|88942757|ref|XP_935569.1| PREDICTED: hypothetical protein	chymase	FPF
gi|34878904|ref|NP_003167.2| synaptonemal complex protein 1	chymase	FPF
gi|54234024|ref|NP_056104.2| vacuolar protein sorting 39	chymase	FPF
gi|49087132|ref|NP_005398.1| sal-like 2	chymase	FPF
gi|169201859|ref|XP_001724635.1| PREDICTED: hypothetical protein	chymase	FPF
gi|16933530|ref|NP_000774.2| cytochrome P450 family 26 subfamily A polypeptide 1 isoform 1	chymase	FPF
gi|4826876|ref|NP_005005.1| osteomodulin	chymase	FPF
gi|168229248|ref|NP_597680.2| asparagine synthetase	chymase	FPF
gi|169188546|ref|XP_001726557.1| PREDICTED: hypothetical protein	chymase	FPF
gi|169207662|ref|XP_001720755.1| PREDICTED: hypothetical protein	chymase	FPF
gi|151101266|ref|NP_001092744.1| TERF1 (TRF1)-interacting nuclear factor 2 isoform 1	chymase	FPF
gi|74048514|ref|NP_733468.2| cancer susceptibility candidate 5 isoform 1	chymase	FPF
gi|94818879|ref|NP_001035547.1| rhomboid domain containing 2 isoform b	chymase	FPF
gi|11056046|ref|NP_067012.1| cell adhesion molecule 3 isoform 1	chymase	FPF
gi|154091318|ref|NP_996827.3| transient receptor potential cation channel subfamily M member 3 isoform d	chymase	FPF
gi|7661870|ref|NP_055500.1| homocysteine-inducible endoplasmic reticulum stress-inducible ubiquitin-like domain member 1 isoform 1	chymase	FPF
gi|168229250|ref|NP_001664.3| asparagine synthetase	chymase	FPF
gi|5032193|ref|NP_005649.1| TNF receptor-associated factor 1	chymase	FPF
gi|153791218|ref|NP_001093146.1| hypothetical protein LOC115749	chymase	FPF
gi|20070205|ref|NP_005549.2| ladinin 1	coagulation factor IXa	EGR
gi|62988324|ref|NP_071376.1| tenascin N	coagulation factor IXa	EGR
gi|4506477|ref|NP_002901.1| renin binding protein	coagulation factor IXa	EGR
gi|169168206|ref|XP_001714521.1| PREDICTED: ankyrin repeat domain 31	coagulation factor IXa	EGR
gi|169169253|ref|XP_001133842.2| PREDICTED: hypothetical protein	coagulation factor IXa	EGR
gi|4503755|ref|NP_002012.1| flavin containing monooxygenase 1	coagulation factor IXa	EGR
gi|4885631|ref|NP_005415.1| tyrosine kinase with immunoglobulin-like and EGF-like domains 1	coagulation factor IXa	EGR
gi|169202768|ref|XP_001724443.1| PREDICTED: hypothetical protein	coagulation factor IXa	EGR
gi|169208450|ref|XP_001727028.1| PREDICTED: similar to hCG2042704	coagulation factor IXa	EGR
gi|110611233|ref|NP_569712.2| alpha 1 type XVIII collagen isoform 2 precursor	coagulation factor IXa	EGR
gi|169212961|ref|XP_001716424.1| PREDICTED: similar to lipoxygenase homology domains 1	coagulation factor IXa	EGR
gi|28558990|ref|NP_783653.1| thyroid peroxidase isoform e	coagulation factor IXa	EGR
gi|52317134|ref|NP_001004742.1| olfactory receptor family 5 subfamily M member 3	coagulation factor IXa	EGR
gi|87298935|ref|NP_078988.2| engulfment and cell motility 3	coagulation factor IXa	EGR
gi|34452693|ref|NP_898880.1| vacuolar protein sorting 28 isoform 2	coagulation factor IXa	EGR
gi|6912612|ref|NP_036542.1| seizure related 6 homolog (mouse)-like 2 isoform 1	coagulation factor IXa	EGR
gi|148664226|ref|NP_004563.2| plakophilin 2 isoform 2b	coagulation factor IXa	EGR
gi|91208426|ref|NP_006436.3| U5 snRNP-specific protein	coagulation factor IXa	EGR
gi|169171521|ref|XP_001724040.1| PREDICTED: hypothetical protein	coagulation factor IXa	EGR
gi|169172161|ref|XP_001723752.1| PREDICTED: hypothetical protein	coagulation factor IXa	EGR
gi|169203647|ref|XP_001726709.1| PREDICTED: hypothetical protein	coagulation factor IXa	EGR
gi|169211022|ref|XP_001726907.1| PREDICTED: hypothetical protein	coagulation factor IXa	EGR
gi|18860855|ref|NP_570715.1| menin isoform 1	coagulation factor IXa	EGR
gi|195546926|ref|NP_001124306.1| LIM domain binding 2 isoform b	coagulation factor IXa	EGR
gi|7657017|ref|NP_056198.1| hypothetical protein LOC25832	coagulation factor IXa	EGR
gi|47132585|ref|NP_002727.2| cAMP-dependent protein kinase regulatory subunit beta 2	coagulation factor IXa	EGR
gi|56788349|ref|NP_085050.2| THAP domain containing 7 isoform 1	coagulation factor IXa	EGR
gi|27436988|ref|NP_002228.2| potassium voltage-gated channel subfamily G member 1	coagulation factor IXa	EGR
gi|8922534|ref|NP_060616.1| RNA methyltransferase like 1	coagulation factor IXa	EGR
gi|62865654|ref|NP_060260.3| regulator of G-protein signalling 3 isoform 3	coagulation factor IXa	EGR
gi|148228925|ref|NP_001091071.1| X antigen family member 1C isoform 1	coagulation factor IXa	EGR
gi|178057327|ref|NP_001116537.1| hypothetical protein LOC401335	coagulation factor IXa	EGR
gi|145701012|ref|NP_542770.2| EGL nine (C.elegans) homolog 2	coagulation factor IXa	EGR
gi|119120918|ref|NP_997194.2| coiled-coil domain containing 64	coagulation factor IXa	EGR
gi|133925801|ref|NP_001076046.1| RNA binding motif protein 9 isoform 4	coagulation factor IXa	EGR
gi|4505021|ref|NP_002328.1| low density lipoprotein receptor-related protein associated protein 1 precursor	coagulation factor IXa	EGR
gi|10880975|ref|NP_067002.1| hypothetical protein LOC57821	coagulation factor IXa	EGR
gi|21361449|ref|NP_055395.2| solute carrier family 2 (facilitated glucose transporter) member 8	coagulation factor IXa	EGR
gi|55743118|ref|NP_036365.1| RAB3 GTPase-activating protein	coagulation factor IXa	EGR
gi|169160613|ref|XP_001724808.1| PREDICTED: similar to hCG2033298	coagulation factor IXa	EGR
gi|11386157|ref|NP_001776.1| cytidine deaminase	coagulation factor IXa	EGR
gi|38202241|ref|NP_937882.1| WNT1 inducible signaling pathway protein 3 isoform 3	coagulation factor IXa	EGR
gi|33469947|ref|NP_877496.1| engulfment and cell motility 2	coagulation factor IXa	EGR
gi|169162799|ref|XP_001722274.1| PREDICTED: hypothetical protein LOC127731	coagulation factor IXa	EGR
gi|169163081|ref|XP_001721126.1| PREDICTED: hypothetical protein	coagulation factor IXa	EGR
gi|187828892|ref|NP_001120694.1| calcium channel alpha 1A subunit isoform 4	coagulation factor IXa	EGR
gi|161169017|ref|NP_001104489.1| neuron navigator 2 isoform 4	coagulation factor IXa	EGR
gi|89028707|ref|XP_942803.1| PREDICTED: similar to microsomal signal peptidase complex	coagulation factor IXa	EGR
gi|169173240|ref|XP_001724152.1| PREDICTED: hypothetical protein	coagulation factor IXa	EGR
gi|169191772|ref|XP_001722230.1| PREDICTED: similar to hCG2017625	coagulation factor IXa	EGR
gi|169208456|ref|XP_001714145.1| PREDICTED: hypothetical protein	coagulation factor IXa	EGR
gi|169213689|ref|XP_001719120.1| PREDICTED: similar to hCG2004878	coagulation factor IXa	EGR
gi|19718759|ref|NP_579899.1| myoferlin isoform b	coagulation factor IXa	EGR
gi|31317220|ref|NP_851851.1| PRR5-ARHGAP8 fusion protein	coagulation factor IXa	EGR
gi|4504057|ref|NP_001492.1| gonadotropin-releasing hormone 2 isoform a preproprotein	coagulation factor IXa	EGR
gi|138175821|ref|NP_037512.3| zinc finger protein 228 isoform 2	coagulation factor IXa	EGR
gi|156416026|ref|NP_001095924.1| zinc finger protein 219	coagulation factor IXa	EGR
gi|30089954|ref|NP_056541.2| H326	coagulation factor IXa	EGR
gi|46592915|ref|NP_004906.3| ATP-binding cassette sub-family G member 1 isoform 4	coagulation factor IXa	EGR
gi|122937249|ref|NP_001073892.1| glutamate receptor interacting protein 2	coagulation factor IXa	EGR
gi|169161567|ref|XP_001725987.1| PREDICTED: hypothetical protein isoform 2	coagulation factor IXa	EGR
gi|4758302|ref|NP_004441.1| enhancer of rudimentary homolog	coagulation factor IXa	EGR
gi|13376834|ref|NP_079507.1| zinc finger and SCAN domain containing 16	coagulation factor IXa	EGR
gi|169176743|ref|XP_001720554.1| PREDICTED: hypothetical protein	coagulation factor IXa	EGR
gi|46409310|ref|NP_997219.1| zinc finger protein 467	coagulation factor IXa	EGR
gi|70780366|ref|NP_065211.2| ankyrin 1 isoform 5	coagulation factor IXa	EGR
gi|89030821|ref|XP_933838.1| PREDICTED: similar to FLJ00409 protein	coagulation factor IXa	EGR
gi|24308527|ref|NP_714544.1| stereocilin	coagulation factor IXa	EGR
gi|50233864|ref|NP_001001963.1| olfactory receptor family 2 subfamily L member 8	coagulation factor IXa	EGR
gi|169208458|ref|XP_001714439.1| PREDICTED: hypothetical protein	coagulation factor IXa	EGR
gi|169212967|ref|XP_001716782.1| PREDICTED: hypothetical protein	coagulation factor IXa	EGR
gi|10092691|ref|NP_055243.1| tight junction protein 3	coagulation factor IXa	EGR
gi|194018586|ref|NP_001123380.1| hypothetical protein LOC729085	coagulation factor IXa	EGR
gi|195972871|ref|NP_001124432.1| phospholipase C-like 3 isoform a	coagulation factor IXa	EGR
gi|195947359|ref|NP_001124330.1| histidine acid phosphatase domain containing 2A isoform 5	coagulation factor IXa	EGR
gi|4502303|ref|NP_001688.1| mitochondrial ATP synthase O subunit precursor	coagulation factor IXa	EGR
gi|29893564|ref|NP_006328.2| microspherule protein 1 isoform 1	coagulation factor IXa	EGR
gi|45359842|ref|NP_963891.1| calcium channel voltage-dependent beta 2 subunit isoform 4	coagulation factor IXa	EGR
gi|4502997|ref|NP_001859.1| pancreatic carboxypeptidase A1 precursor	coagulation factor IXa	EGR
gi|149944451|ref|NP_065934.1| zinc finger SWIM domain containing 5	coagulation factor IXa	EGR
gi|8394376|ref|NP_058626.1| syntaxin 18	coagulation factor IXa	EGR
gi|4758866|ref|NP_004763.1| neuronal protein 3.1	coagulation factor IXa	EGR
gi|169161569|ref|XP_001725981.1| PREDICTED: hypothetical protein isoform 1	coagulation factor IXa	EGR
gi|169164703|ref|XP_001727052.1| PREDICTED: hypothetical LOC100130761	coagulation factor IXa	EGR
gi|169172876|ref|XP_001720787.1| PREDICTED: hypothetical protein	coagulation factor IXa	EGR
gi|5032283|ref|NP_003997.1| dystrophin Dp427m isoform	coagulation factor IXa	EGR
gi|113424358|ref|XP_001134012.1| PREDICTED: similar to fatty acid binding protein homologue	coagulation factor IXa	EGR
gi|169210151|ref|XP_001720505.1| PREDICTED: hypothetical protein	coagulation factor IXa	EGR
gi|169211027|ref|XP_208993.7| PREDICTED: hypothetical protein LOC284069	coagulation factor IXa	EGR
gi|7657544|ref|NP_055006.1| sodium channel voltage gated type VIII alpha	coagulation factor IXa	EGR
gi|33636698|ref|NP_036422.3| tousled-like kinase 1	coagulation factor IXa	EGR
gi|46519154|ref|NP_078944.2| ankyrin repeat and KH domain containing 1 isoform 3	coagulation factor IXa	EGR
gi|171184451|ref|NP_055625.4| centrosome-associated protein 350	coagulation factor IXa	EGR
gi|122937420|ref|NP_001073961.1| plasma kallikrein-like protein 4	coagulation factor IXa	EGR
gi|133925803|ref|NP_001076047.1| RNA binding motif protein 9 isoform 5	coagulation factor IXa	EGR
gi|31542656|ref|NP_061943.2| DEAD (Asp-Glu-Ala-Asp) box polypeptide 49	coagulation factor IXa	EGR
gi|9966761|ref|NP_000381.1| choroideremia isoform a	coagulation factor IXa	EGR
gi|32307166|ref|NP_776089.2| Rho guanine exchange factor 15	coagulation factor IXa	EGR
gi|169214823|ref|XP_001722281.1| PREDICTED: hypothetical protein	coagulation factor IXa	EGR
gi|195947361|ref|NP_001124331.1| histidine acid phosphatase domain containing 2A isoform 2	coagulation factor IXa	EGR
gi|138175847|ref|NP_001076804.1| zinc finger protein 228 isoform 1	coagulation factor IXa	EGR
gi|92110013|ref|NP_036501.2| olfactory receptor family 2 subfamily F member 1	coagulation factor IXa	EGR
gi|18105030|ref|NP_536805.1| acetylcholinesterase collagen-like tail subunit isoform VIII precursor	coagulation factor IXa	EGR
gi|156139122|ref|NP_085128.2| CXXC finger 6	coagulation factor IXa	EGR
gi|169176748|ref|XP_001720636.1| PREDICTED: hypothetical protein	coagulation factor IXa	EGR
gi|38524616|ref|NP_940982.1| solute carrier family 27 member 1	coagulation factor IXa	EGR
gi|50541965|ref|NP_008825.4| flavin containing monooxygenase 3 isoform 1	coagulation factor IXa	EGR
gi|89057602|ref|XP_942093.1| PREDICTED: similar to LOC147645 protein	coagulation factor IXa	EGR
gi|81295816|ref|NP_036469.2| nasopharyngeal epithelium specific protein 1	coagulation factor IXa	EGR
gi|41872339|ref|NP_958846.1| periphilin 1 isoform 5	coagulation factor IXa	EGR
gi|49410495|ref|NP_277047.2| TSPY-like 5	coagulation factor IXa	EGR
gi|116734847|ref|NP_000019.2| amylo-1 6-glucosidase 4-alpha-glucanotransferase isoform 1	coagulation factor IXa	EGR
gi|24430186|ref|NP_714969.1| phosphatidylinositol glycan class C	coagulation factor IXa	EGR
gi|34304379|ref|NP_899068.1| inversin isoform b	coagulation factor IXa	EGR
gi|63175654|ref|NP_659496.2| fucokinase	coagulation factor IXa	EGR
gi|157412247|ref|NP_001098674.1| RUN and SH3 domain containing 1 isoform b	coagulation factor IXa	EGR
gi|15451765|ref|NP_150242.1| promyelocytic leukemia protein isoform 9	coagulation factor IXa	EGR
gi|15029530|ref|NP_071426.1| leucine rich repeat containing 4	coagulation factor IXa	EGR
gi|11072093|ref|NP_060501.2| WD repeat domain 6 protein	coagulation factor IXa	EGR
gi|38372935|ref|NP_068767.3| brevican isoform 1	coagulation factor IXa	EGR
gi|153281158|ref|NP_004411.2| dual specificity phosphatase 8	coagulation factor IXa	EGR
gi|112382226|ref|NP_001036147.1| atrophin-1 like protein isoform b	coagulation factor IXa	EGR
gi|169163721|ref|XP_001716262.1| PREDICTED: similar to EID2 protein	coagulation factor IXa	EGR
gi|40018644|ref|NP_060442.2| hypothetical protein LOC55668 isoform 2	coagulation factor IXa	EGR
gi|153792407|ref|NP_612376.1| zinc finger protein 251	coagulation factor IXa	EGR
gi|24432009|ref|NP_078891.2| poly (ADP-ribose) polymerase family member 8	coagulation factor IXa	EGR
gi|154091310|ref|NP_996830.3| transient receptor potential cation channel subfamily M member 3 isoform g	coagulation factor IXa	EGR
gi|118722347|ref|NP_037529.3| over-expressed breast tumor protein	coagulation factor IXa	EGR
gi|4507917|ref|NP_003381.1| wee1 tyrosine kinase	coagulation factor IXa	EGR
gi|145611446|ref|NP_001012302.2| tumor protein p53 inducible protein 5	coagulation factor IXa	EGR
gi|32189376|ref|NP_057297.2| thyroid hormone receptor interactor 4	coagulation factor IXa	EGR
gi|194097411|ref|NP_859075.2| transmembrane protein 119	coagulation factor IXa	EGR
gi|169217861|ref|XP_001720252.1| PREDICTED: similar to family with sequence similarity 75 member A2 partial	coagulation factor IXa	EGR
gi|56549125|ref|NP_001005362.1| dynamin 2 isoform 4	coagulation factor IXa	EGR
gi|118600973|ref|NP_057108.2| RNA binding motif protein X-linked 2	coagulation factor IXa	EGR
gi|133925805|ref|NP_001076048.1| RNA binding motif protein 9 isoform 6	coagulation factor IXa	EGR
gi|13435356|ref|NP_006109.2| HCLS1 associated protein X-1 isoform a	coagulation factor IXa	EGR
gi|133930786|ref|NP_115960.2| egf-like module-containing mucin-like receptor 3	coagulation factor IXa	EGR
gi|52218834|ref|NP_001004465.1| olfactory receptor family 10 subfamily H member 4	coagulation factor IXa	EGR
gi|169162152|ref|XP_001128963.2| PREDICTED: hypothetical protein	coagulation factor IXa	EGR
gi|55743100|ref|NP_476505.2| alpha 3 type VI collagen isoform 2 precursor	coagulation factor IXa	EGR
gi|116006955|ref|NP_039250.2| neuregulin 1 isoform HRG-beta1	coagulation factor IXa	EGR
gi|169165737|ref|XP_001717580.1| PREDICTED: hypothetical protein	coagulation factor IXa	EGR
gi|19923242|ref|NP_003400.2| zinc finger protein 161 homolog	coagulation factor IXa	EGR
gi|10047144|ref|NP_065169.1| sal-like 4	coagulation factor IXa	EGR
gi|169203262|ref|XP_001719905.1| PREDICTED: hypothetical protein	coagulation factor IXa	EGR
gi|169211035|ref|XP_001719198.1| PREDICTED: similar to hCG1654542	coagulation factor IXa	EGR
gi|22902136|ref|NP_690599.1| osterix	coagulation factor IXa	EGR
gi|33457308|ref|NP_872353.2| transmembrane emp24 protein transport domain containing 4	coagulation factor IXa	EGR
gi|27754776|ref|NP_003656.2| ficolin 3 isoform 1 precursor	coagulation factor IXa	EGR
gi|52353953|ref|NP_001004490.1| olfactory receptor family 2 subfamily AG member 2	coagulation factor IXa	EGR
gi|6912396|ref|NP_036335.1| glyoxylate reductase/hydroxypyruvate reductase	coagulation factor IXa	EGR
gi|13376123|ref|NP_079049.1| jumonji domain containing 5	coagulation factor IXa	EGR
gi|4506473|ref|NP_002899.1| v-rel reticuloendotheliosis viral oncogene homolog	coagulation factor IXa	EGR
gi|169216484|ref|XP_001714789.1| PREDICTED: similar to transient receptor potential cation channel subfamily C member 6	coagulation factor IXa	EGR
gi|42716280|ref|NP_976221.1| high density lipoprotein binding protein	coagulation factor IXa	EGR
gi|195972873|ref|NP_001124433.1| phospholipase C-like 3 isoform c	coagulation factor IXa	EGR
gi|163659920|ref|NP_443071.2| pannexin 2	coagulation factor IXa	EGR
gi|188219579|ref|NP_001120833.1| ring finger protein 19B isoform b	coagulation factor IXa	EGR
gi|115647960|ref|NP_940880.2| NTPase KAP family P-loop domain containing 1 isoform 2	coagulation factor IXa	EGR
gi|7661936|ref|NP_055464.1| scaffold attachment factor B2	coagulation factor IXa	EGR
gi|148664186|ref|NP_001005242.2| plakophilin 2 isoform 2a	coagulation factor IXa	EGR
gi|47519867|ref|NP_570126.2| 5-hydroxytryptamine receptor 3 subunit C	coagulation factor IXa	EGR
gi|55953133|ref|NP_001533.2| immunoglobulin superfamily member 3 isoform 1	coagulation factor IXa	EGR
gi|89027871|ref|XP_933946.1| PREDICTED: similar to Putative protein FAM90A8	coagulation factor IXa	EGR
gi|75709208|ref|NP_009205.3| acyl-CoA thioesterase 7 isoform hBACHa	coagulation factor IXa	EGR
gi|31563338|ref|NP_004505.2| forkhead box K2	coagulation factor IXa	EGR
gi|169207059|ref|XP_001718394.1| PREDICTED: hypothetical protein	coagulation factor IXa	EGR
gi|169214098|ref|XP_001719252.1| PREDICTED: hypothetical protein	coagulation factor IXa	EGR
gi|145309326|ref|NP_002284.3| laminin gamma 1 precursor	coagulation factor IXa	EGR
gi|58743323|ref|NP_001011718.1| XK Kell blood group complex subunit-related family member 7	coagulation factor IXa	EGR
gi|39725942|ref|NP_068602.2| twinkle	coagulation factor IXa	EGR
gi|19924175|ref|NP_004312.2| axonal transport of synaptic vesicles	coagulation factor IXa	EGR
gi|90991702|ref|NP_078928.3| leucine-rich repeat kinase 1	coagulation factor IXa	EGR
gi|23510455|ref|NP_700359.1| zinc finger protein 41	coagulation factor IXa	EGR
gi|113412053|ref|XP_001133824.1| PREDICTED: hypothetical protein	coagulation factor IXa	EGR
gi|6912268|ref|NP_036238.1| binder of Arl Two	coagulation factor IXa	EGR
gi|169167309|ref|XP_001721627.1| PREDICTED: similar to hCG1640714	coagulation factor IXa	EGR
gi|169168897|ref|XP_001719850.1| PREDICTED: hypothetical protein	coagulation factor IXa	EGR
gi|11138123|ref|NP_065135.2| cholinergic receptor nicotinic alpha 10	coagulation factor IXa	EGR
gi|169191953|ref|XP_001723289.1| PREDICTED: hypothetical protein	coagulation factor IXa	EGR
gi|169202228|ref|XP_001716116.1| PREDICTED: hypothetical protein	coagulation factor IXa	EGR
gi|50301236|ref|NP_001445.2| forkhead box J1	coagulation factor IXa	EGR
gi|169202786|ref|XP_001716391.1| PREDICTED: similar to hCG1795201	coagulation factor IXa	EGR
gi|52317217|ref|NP_001004694.1| olfactory receptor family 2 subfamily T member 29	coagulation factor IXa	EGR
gi|169208469|ref|XP_934123.3| PREDICTED: hypothetical protein isoform 1	coagulation factor IXa	EGR
gi|41327754|ref|NP_065690.2| ankyrin repeat domain 3	coagulation factor IXa	EGR
gi|4557581|ref|NP_001435.1| fatty acid binding protein 5 (psoriasis-associated)	coagulation factor IXa	EGR
gi|89066852|ref|XP_946086.1| PREDICTED: similar to KIAA0641 protein	coagulation factor IXa	EGR
gi|8922509|ref|NP_060604.1| IQ motif containing C	coagulation factor IXa	EGR
gi|4885409|ref|NP_005327.1| high density lipoprotein binding protein	coagulation factor IXa	EGR
gi|24431985|ref|NP_060538.2| piwi-like 2	coagulation factor IXa	EGR
gi|13376115|ref|NP_079045.1| adipocyte-specific adhesion molecule	coagulation factor IXa	EGR
gi|24308115|ref|NP_056464.1| interferon regulatory factor 2 binding protein 1	coagulation factor IXa	EGR
gi|6996016|ref|NP_033666.1| lymphotoxin-beta isoform b	coagulation factor IXa	EGR
gi|56550081|ref|NP_001007794.1| BUB3 budding uninhibited by benzimidazoles 3 isoform b	coagulation factor IXa	EGR
gi|56237027|ref|NP_006537.3| insulin-like growth factor 2 mRNA binding protein 1	coagulation factor IXa	EGR
gi|130978956|ref|NP_001075955.1| adrenocortical dysplasia homolog isoform 1	coagulation factor IXa	EGR
gi|8659574|ref|NP_006512.2| transcription factor E3	coagulation factor IXa	EGR
gi|169161270|ref|XP_001725808.1| PREDICTED: hypothetical protein isoform 2	coagulation factor IXa	EGR
gi|4501969|ref|NP_000015.1| adrenergic beta-2- receptor surface	coagulation factor IXa	EGR
gi|23397574|ref|NP_695003.1| sorting nexin 33	coagulation factor IXa	EGR
gi|38045954|ref|NP_008889.2| zinc finger protein 16	coagulation factor IXa	EGR
gi|21071032|ref|NP_057306.2| DEAD-box protein abstrakt	coagulation factor IXa	EGR
gi|14916455|ref|NP_149117.1| protein serine kinase H2	coagulation factor IXa	EGR
gi|5453766|ref|NP_006150.1| nel-like 2	coagulation factor IXa	EGR
gi|4885263|ref|NP_005252.1| GTP-binding mitogen-induced T-cell protein	coagulation factor IXa	EGR
gi|6453818|ref|NP_015556.1| kinesin family member 22	coagulation factor IXa	EGR
gi|50541961|ref|NP_001002294.1| flavin containing monooxygenase 3 isoform 2	coagulation factor IXa	EGR
gi|116734860|ref|NP_000633.2| amylo-1 6-glucosidase 4-alpha-glucanotransferase isoform 1	coagulation factor IXa	EGR
gi|41327749|ref|NP_037499.2| anaphase-promoting complex subunit 4	coagulation factor IXa	EGR
gi|197100650|ref|NP_001124539.1| NTPase KAP family P-loop domain containing 1 isoform 1	coagulation factor IXa	EGR
gi|24497603|ref|NP_036478.2| nucleoporin 62kDa	coagulation factor IXa	EGR
gi|15618995|ref|NP_258259.1| keratin 71	coagulation factor IXa	EGR
gi|169161272|ref|XP_001725805.1| PREDICTED: hypothetical protein isoform 1	coagulation factor IXa	EGR
gi|4758178|ref|NP_004402.1| dynein cytoplasmic 1 intermediate chain 1	coagulation factor IXa	EGR
gi|7669520|ref|NP_039254.1| neuregulin 1 isoform ndf43	coagulation factor IXa	EGR
gi|169170715|ref|XP_001726920.1| PREDICTED: hypothetical protein	coagulation factor IXa	EGR
gi|4757890|ref|NP_004328.1| oxidative stress induced growth inhibitor family member 2 isoform 2	coagulation factor IXa	EGR
gi|169207580|ref|XP_001721846.1| PREDICTED: hypothetical protein	coagulation factor IXa	EGR
gi|169217167|ref|XP_001714048.1| PREDICTED: similar to hCG2045904	coagulation factor IXa	EGR
gi|152963637|ref|NP_001002836.2| zinc finger protein 787	coagulation factor IXa	EGR
gi|55953106|ref|NP_001007268.1| phospholipase A2 receptor 1 isoform 2 precursor	coagulation factor IXa	EGR
gi|116256481|ref|NP_006049.3| TNFAIP3 interacting protein 1	coagulation factor IXa	EGR
gi|52317215|ref|NP_001004693.1| olfactory receptor family 2 subfamily T member 10	coagulation factor IXa	EGR
gi|149158696|ref|NP_001092004.1| HLA-B associated transcript-3 isoform b	coagulation factor IXa	EGR
gi|186910315|ref|NP_000330.2| solute carrier family 12 member 3 isoform 1	coagulation factor IXa	EGR
gi|169172895|ref|XP_001721062.1| PREDICTED: similar to LP5624	coagulation factor IXa	EGR
gi|4505725|ref|NP_000457.1| peroxin1	coagulation factor IXa	EGR
gi|66346721|ref|NP_004554.2| mitochondrial phosphoenolpyruvate carboxykinase 2 isoform 1 precursor	coagulation factor IXa	EGR
gi|169203664|ref|XP_001718959.1| PREDICTED: hypothetical protein	coagulation factor IXa	EGR
gi|169205464|ref|XP_001725324.1| PREDICTED: hypothetical protein	coagulation factor IXa	EGR
gi|45580696|ref|NP_996261.1| hematopoietic signal peptide-containing isoform 2	coagulation factor IXa	EGR
gi|31324577|ref|NP_203744.1| molecule interacting with Rab13	coagulation factor IXa	EGR
gi|194248070|ref|NP_001123538.1| synaptic Ras GTPase activating protein 1 isoform b	coagulation factor IXa	EGR
gi|34304381|ref|NP_055240.2| inversin isoform a	coagulation factor IXa	EGR
gi|153082752|ref|NP_002190.2| interferon regulatory factor 2	coagulation factor IXa	EGR
gi|52218848|ref|NP_001004471.1| olfactory receptor family 10 subfamily Q member 1	coagulation factor IXa	EGR
gi|4504501|ref|NP_000404.1| hydroxysteroid (17-beta) dehydrogenase 1	coagulation factor IXa	EGR
gi|19923961|ref|NP_612443.1| hypothetical protein LOC113763	coagulation factor IXa	EGR
gi|52145310|ref|NP_004276.2| hexose-6-phosphate dehydrogenase precursor	coagulation factor IXa	EGR
gi|154091308|ref|NP_996829.3| transient receptor potential cation channel subfamily M member 3 isoform f	coagulation factor IXa	EGR
gi|47519639|ref|NP_002366.2| microtubule-associated protein 4 isoform 1	coagulation factor IXa	EGR
gi|4557467|ref|NP_000073.1| excision repair cross-complementing rodent repair deficiency complementation group 8 isoform 1	coagulation factor IXa	EGR
gi|4506397|ref|NP_003570.1| RAD54-like protein	coagulation factor IXa	EGR
gi|169204400|ref|XP_001714456.1| PREDICTED: hypothetical protein	coagulation factor IXa	EGR
gi|6912550|ref|NP_036483.1| olfactory receptor family 10 subfamily J member 1	coagulation factor IXa	EGR
gi|153266778|ref|NP_001093578.1| v-abl Abelson murine leukemia viral oncogene homolog 2 isoform c	coagulation factor IXa	EGR
gi|33300633|ref|NP_060341.2| cleavage and polyadenylation specific factor 3-like	coagulation factor IXa	EGR
gi|110347400|ref|NP_055068.2| odz odd Oz/ten-m homolog 1	coagulation factor IXa	EGR
gi|133908631|ref|NP_620710.2| SWI/SNF-related matrix-associated actin-dependent regulator of chromatin d1 isoform b	coagulation factor IXa	EGR
gi|28557751|ref|NP_787107.1| olfactory receptor family 2 subfamily L member 13	coagulation factor IXa	EGR
gi|46592956|ref|NP_997057.1| ATP-binding cassette sub-family G member 1 isoform 3	coagulation factor IXa	EGR
gi|169166057|ref|XP_948634.3| PREDICTED: hypothetical protein	coagulation factor IXa	EGR
gi|148743783|ref|NP_443725.3| chemokine-like factor superfamily 1 isoform 13	coagulation factor IXa	EGR
gi|186972132|ref|NP_001119583.1| oxidative stress induced growth inhibitor family member 2 isoform 1	coagulation factor IXa	EGR
gi|169203667|ref|XP_948599.3| PREDICTED: similar to LOC120376 protein	coagulation factor IXa	EGR
gi|169204930|ref|XP_001718192.1| PREDICTED: hypothetical protein	coagulation factor IXa	EGR
gi|17975757|ref|NP_523353.1| male-specific lethal 3-like 1 isoform a	coagulation factor IXa	EGR
gi|46409657|ref|NP_065851.1| WD repeat domain 56	coagulation factor IXa	EGR
gi|94421471|ref|NP_112567.2| ring finger protein 17	coagulation factor IXa	EGR
gi|5174411|ref|NP_005885.1| CD5 molecule-like	coagulation factor IXa	EGR
gi|25188193|ref|NP_741995.1| RAB39B member RAS oncogene family	coagulation factor IXa	EGR
gi|169165751|ref|XP_001718079.1| PREDICTED: hypothetical protein	coagulation factor IXa	EGR
gi|45387958|ref|NP_055626.3| 1A6/DRIM (down-regulated in metastasis) interacting protein	coagulation factor IXa	EGR
gi|145580575|ref|NP_073713.2| C-terminal binding protein 2 isoform 2	coagulation factor IXa	EGR
gi|169217560|ref|XP_001722858.1| PREDICTED: similar to hCG2001591	coagulation factor IXa	EGR
gi|54873627|ref|NP_149043.1| myosin IG	coagulation factor IXa	EGR
gi|38327601|ref|NP_937872.1| regulator of G-protein signalling 12 isoform 1	coagulation factor IXa	EGR
gi|16306582|ref|NP_036289.2| F-box and leucine-rich repeat protein 2	coagulation factor IXa	EGR
gi|148232726|ref|NP_000715.2| calcium channel voltage-dependent beta 2 subunit isoform 1	coagulation factor IXa	EGR
gi|4758050|ref|NP_004368.1| carnitine palmitoyltransferase 1B isoform a	coagulation factor IXa	EGR
gi|89337270|ref|NP_073586.5| retinoic acid induced 16	coagulation factor IXa	EGR
gi|133925795|ref|NP_001076582.1| zinc finger CCCH-type with G patch domain isoform c	coagulation factor IXa	EGR
gi|193788653|ref|NP_001123363.1| hypothetical protein LOC100131897	coagulation factor IXa	EGR
gi|42542403|ref|NP_057019.3| CGI-01 protein isoform 1	coagulation factor IXa	EGR
gi|24497605|ref|NP_057637.2| nucleoporin 62kDa	coagulation factor IXa	EGR
gi|193804923|ref|NP_060485.4| hypothetical protein LOC55086	coagulation factor IXa	EGR
gi|32528286|ref|NP_863656.1| acyl-CoA thioesterase 7 isoform hBACHd	coagulation factor IXa	EGR
gi|71979665|ref|NP_005301.2| growth factor receptor-bound protein 7	coagulation factor IXa	EGR
gi|55743106|ref|NP_476508.2| alpha 3 type VI collagen isoform 5 precursor	coagulation factor IXa	EGR
gi|169163101|ref|XP_001720994.1| PREDICTED: hypothetical protein	coagulation factor IXa	EGR
gi|88961734|ref|XP_371632.3| PREDICTED: similar to hCG1643239	coagulation factor IXa	EGR
gi|14211943|ref|NP_115992.1| lysyl oxidase-like 3 precursor	coagulation factor IXa	EGR
gi|188595716|ref|NP_001120972.1| met proto-oncogene isoform a precursor	coagulation factor IXa	EGR
gi|155030192|ref|NP_001093896.1| RAP1 GTP-GDP dissociation stimulator 1 isoform 1	coagulation factor IXa	EGR
gi|169211051|ref|XP_001130201.2| PREDICTED: hypothetical protein	coagulation factor IXa	EGR
gi|169211777|ref|XP_001722675.1| PREDICTED: similar to NS5ATP13TP1	coagulation factor IXa	EGR
gi|18860857|ref|NP_570716.1| menin isoform 1	coagulation factor IXa	EGR
gi|6978649|ref|NP_005189.2| choline/ethanolamine kinase isoform a	coagulation factor IXa	EGR
gi|154448894|ref|NP_001093631.1| exportin 7 isoform a	coagulation factor IXa	EGR
gi|17975759|ref|NP_523354.1| male-specific lethal 3-like 1 isoform b	coagulation factor IXa	EGR
gi|157743275|ref|NP_113656.2| calneuron 1 isoform 1	coagulation factor IXa	EGR
gi|123701326|ref|NP_848552.1| zinc finger protein 831	coagulation factor IXa	EGR
gi|66363694|ref|NP_001018238.1| HCLS1 associated protein X-1 isoform b	coagulation factor IXa	EGR
gi|4506979|ref|NP_003975.1| solute carrier family 13 (sodium-dependent dicarboxylate transporter) member 2	coagulation factor IXa	EGR
gi|148743778|ref|NP_851785.2| chemokine-like factor superfamily 1 isoform 14	coagulation factor IXa	EGR
gi|47519675|ref|NP_112146.2| microtubule-associated protein 4 isoform 2	coagulation factor IXa	EGR
gi|146219843|ref|NP_006653.2| Snf2-related CBP activator protein	coagulation factor IXa	EGR
gi|47717106|ref|NP_004790.2| zinc finger FYVE domain containing 9 isoform 3	coagulation factor IXa	EGR
gi|5174487|ref|NP_006029.1| spermatogenesis associated 2	coagulation factor IXa	EGR
gi|169211434|ref|XP_001717001.1| PREDICTED: hypothetical protein	coagulation factor IXa	EGR
gi|169212994|ref|XP_001713987.1| PREDICTED: functional smad suppressing element 18	coagulation factor IXa	EGR
gi|195976807|ref|NP_002890.2| retinol binding protein 1 cellular isoform a	coagulation factor IXa	EGR
gi|50980307|ref|NP_055949.2| myosin phosphatase-Rho interacting protein isoform 1	coagulation factor IXa	EGR
gi|83281200|ref|NP_776175.2| protogenin	coagulation factor IXa	EGR
gi|27477136|ref|NP_064504.2| zinc finger antiviral protein isoform 1	coagulation factor IXa	EGR
gi|29789403|ref|NP_776152.1| PDZ domain containing 8	coagulation factor IXa	EGR
gi|194578891|ref|NP_115993.3| abhydrolase domain-containing protein 1	coagulation factor IXa	EGR
gi|113408549|ref|XP_001133020.1| PREDICTED: hypothetical protein	coagulation factor IXa	EGR
gi|38146107|ref|NP_075388.2| arginine/serine-rich coiled-coil 2 isoform a	coagulation factor IXa	EGR
gi|169205471|ref|XP_001725448.1| PREDICTED: hypothetical protein	coagulation factor IXa	EGR
gi|169207592|ref|XP_001722771.1| PREDICTED: similar to zinc finger homeobox 2	coagulation factor IXa	EGR
gi|5729820|ref|NP_006558.1| phenylalanyl-tRNA synthetase 2 precursor	coagulation factor IXa	EGR
gi|19743819|ref|NP_391988.1| integrin beta 1 isoform 1D precursor	coagulation factor IXa	EGR
gi|169212151|ref|XP_001725916.1| PREDICTED: hypothetical protein	coagulation factor IXa	EGR
gi|4504969|ref|NP_003884.1| LIM domain binding 1 isoform 3	coagulation factor IXa	EGR
gi|169216502|ref|XP_001714194.1| PREDICTED: similar to hCG1653500	coagulation factor IXa	EGR
gi|15991827|ref|NP_277031.1| hexokinase 1 isoform HKI-R	coagulation factor IXa	EGR
gi|24797141|ref|NP_000881.3| potassium inwardly-rectifying channel J5	coagulation factor IXa	EGR
gi|116734849|ref|NP_000636.2| amylo-1 6-glucosidase 4-alpha-glucanotransferase isoform 2	coagulation factor IXa	EGR
gi|7669526|ref|NP_039258.1| neuregulin 1 isoform HRG-alpha	coagulation factor IXa	EGR
gi|50980301|ref|NP_958431.2| myosin phosphatase-Rho interacting protein isoform 2	coagulation factor IXa	EGR
gi|112789532|ref|NP_001036189.1| poliovirus receptor related 2 isoform delta precursor	coagulation factor IXa	EGR
gi|117553613|ref|NP_659482.3| coiled-coil domain containing 151	coagulation factor IXa	EGR
gi|31881740|ref|NP_064631.2| solute carrier family 12 (potassium/chloride transporters) member 9	coagulation factor IXa	EGR
gi|108773801|ref|NP_000161.2| glycine dehydrogenase (decarboxylating)	coagulation factor IXa	EGR
gi|4503129|ref|NP_003789.1| catenin alpha-like 1	coagulation factor IXa	EGR
gi|169168591|ref|XP_001714119.1| PREDICTED: similar to major histocompatibility complex class II DQ beta 1 isoform 1	coagulation factor IXa	EGR
gi|169170325|ref|XP_001718357.1| PREDICTED: hypothetical protein	coagulation factor IXa	EGR
gi|24432058|ref|NP_116212.3| aminopeptidase O	coagulation factor IXa	EGR
gi|197276600|ref|NP_001127836.1| microtubule-associated protein 4 isoform 4	coagulation factor IXa	EGR
gi|19913350|ref|NP_579878.1| Wolf-Hirschhorn syndrome candidate 1 protein isoform 1	coagulation factor IXa	EGR
gi|169204939|ref|XP_001718379.1| PREDICTED: hypothetical protein	coagulation factor IXa	EGR
gi|33356174|ref|NP_002678.2| pinin desmosome associated protein	coagulation factor IXa	EGR
gi|89062318|ref|XP_946390.1| PREDICTED: hypothetical protein	coagulation factor IXa	EGR
gi|71143127|ref|NP_056047.1| IQ motif and Sec7 domain 3	coagulation factor IXa	EGR
gi|31377770|ref|NP_056241.2| WD repeat domain 51A	coagulation factor IXa	EGR
gi|148226485|ref|NP_963884.2| calcium channel voltage-dependent beta 2 subunit isoform 3	coagulation factor IXa	EGR
gi|62953116|ref|NP_001017523.1| BTB (POZ) domain containing 11 isoform b	coagulation factor IXa	EGR
gi|148231153|ref|NP_001091060.1| X antigen family member 1 isoform 1	coagulation factor IXa	EGR
gi|116812614|ref|NP_997211.2| hypothetical protein LOC150763	coagulation factor IXa	EGR
gi|19923717|ref|NP_612144.1| deltex 3-like	coagulation factor IXa	EGR
gi|58331253|ref|NP_443075.2| obscurin cytoskeletal calmodulin and titin-interacting RhoGEF isoform a	coagulation factor IXa	EGR
gi|169161589|ref|XP_001726479.1| PREDICTED: similar to related RAS viral (r-ras) oncogene homolog 2	coagulation factor IXa	EGR
gi|186910317|ref|NP_001119579.1| solute carrier family 12 member 3 isoform 2	coagulation factor IXa	EGR
gi|169165760|ref|XP_001732910.1| PREDICTED: similar to hCG1818012	coagulation factor IXa	EGR
gi|169166063|ref|XP_001717232.1| PREDICTED: similar to hCG1657343	coagulation factor IXa	EGR
gi|169167607|ref|XP_001717393.1| PREDICTED: hypothetical protein	coagulation factor IXa	EGR
gi|169168593|ref|XP_001714126.1| PREDICTED: similar to major histocompatibility complex class II DQ beta 1 isoform 2	coagulation factor IXa	EGR
gi|197276602|ref|NP_001127837.1| microtubule-associated protein 4 isoform 5	coagulation factor IXa	EGR
gi|169177000|ref|XP_001726994.1| PREDICTED: similar to hemicentin 2	coagulation factor IXa	EGR
gi|116008442|ref|NP_055885.3| zinc finger CCCH-type containing 13	coagulation factor IXa	EGR
gi|47717112|ref|NP_015563.2| zinc finger FYVE domain containing 9 isoform 1	coagulation factor IXa	EGR
gi|140560917|ref|NP_062830.1| myomesin 1 isoform b	coagulation factor IXa	EGR
gi|18860902|ref|NP_002835.2| protein tyrosine phosphatase receptor type K precursor	coagulation factor IXa	EGR
gi|169205944|ref|XP_001132868.2| PREDICTED: hypothetical protein	coagulation factor IXa	EGR
gi|38327539|ref|NP_063945.2| inositol polyphosphate-5-phosphatase E	coagulation factor IXa	EGR
gi|169213717|ref|XP_001719325.1| PREDICTED: similar to Nuclear factor interleukin 3 regulated	coagulation factor IXa	EGR
gi|13236587|ref|NP_077310.1| transmembrane protein 43	coagulation factor IXa	EGR
gi|13699830|ref|NP_003824.2| matrilin 4 isoform 1 precursor	coagulation factor IXa	EGR
gi|4507363|ref|NP_003180.1| T-cell acute lymphocytic leukemia 1	coagulation factor IXa	EGR
gi|4507213|ref|NP_003126.1| signal recognition particle 19kDa	coagulation factor IXa	EGR
gi|110556640|ref|NP_598375.2| DNA helicase HEL308	coagulation factor IXa	EGR
gi|20336298|ref|NP_619526.1| DEAD (Asp-Glu-Ala-Asp) box polypeptide 31 isoform 2	coagulation factor IXa	EGR
gi|113417656|ref|XP_001130376.1| PREDICTED: hypothetical protein	coagulation factor IXa	EGR
gi|113418755|ref|XP_001133112.1| PREDICTED: hypothetical protein	coagulation factor IXa	EGR
gi|169171558|ref|XP_001716973.1| PREDICTED: similar to rCG28098	coagulation factor IXa	EGR
gi|169202810|ref|XP_001717198.1| PREDICTED: hypothetical protein	coagulation factor IXa	EGR
gi|169207598|ref|XP_001717285.1| PREDICTED: similar to hCG2038413	coagulation factor IXa	EGR
gi|155030194|ref|NP_066982.3| RAP1 GTP-GDP dissociation stimulator 1 isoform 2	coagulation factor IXa	EGR
gi|46358366|ref|NP_689770.3| zinc finger protein 746	coagulation factor IXa	EGR
gi|164519084|ref|NP_036329.3| RAB GTPase activating protein 1	coagulation factor IXa	EGR
gi|20127452|ref|NP_003241.2| thyroid hormone receptor alpha isoform 2	coagulation factor IXa	EGR
gi|151301041|ref|NP_079131.3| ARP5 actin-related protein 5 homolog	coagulation factor IXa	EGR
gi|9910346|ref|NP_064539.1| chromosome 15 open reading frame 24	coagulation factor IXa	EGR
gi|32189316|ref|NP_060565.3| kelch repeat and BTB (POZ) domain containing 4	coagulation factor IXa	EGR
gi|5031681|ref|NP_005855.1| embryonal Fyn-associated substrate isoform 1	coagulation factor IXa	EGR
gi|169170331|ref|XP_001718435.1| PREDICTED: hypothetical protein	coagulation factor IXa	EGR
gi|52317200|ref|NP_001004689.1| olfactory receptor family 2 subfamily M member 3	coagulation factor IXa	EGR
gi|148727288|ref|NP_002327.2| low density lipoprotein receptor-related protein 6	coagulation factor IXa	EGR
gi|60685229|ref|NP_055782.2| myotubularin related protein 15	coagulation factor IXa	EGR
gi|153791372|ref|NP_003983.2| CDC-like kinase 3 isoform b	coagulation factor IXa	EGR
gi|27436957|ref|NP_036433.2| membrane associated guanylate kinase WW and PDZ domain containing 2	coagulation factor IXa	EGR
gi|4557643|ref|NP_000850.1| 3-hydroxy-3-methylglutaryl-Coenzyme A reductase isoform 1	coagulation factor IXa	EGR
gi|120587019|ref|NP_055160.2| zinc finger protein 318	coagulation factor IXa	EGR
gi|24308223|ref|NP_065868.1| hypothetical protein LOC57577	coagulation factor IXa	EGR
gi|118572590|ref|NP_037502.3| oxidative stress induced growth inhibitor 1 isoform 1	coagulation factor IXa	EGR
gi|157412240|ref|NP_001094800.1| C1GALT1-specific chaperone 1-like	coagulation factor IXa	EGR
gi|89941475|ref|NP_001034974.1| fukutin-related protein	coagulation factor IXa	EGR
gi|169165360|ref|XP_001723058.1| PREDICTED: hypothetical protein	coagulation factor IXa	EGR
gi|169170737|ref|XP_001718198.1| PREDICTED: similar to hCG2014067	coagulation factor IXa	EGR
gi|20127652|ref|NP_061092.3| presenilin associated rhomboid-like isoform 1 preproprotein	coagulation factor IXa	EGR
gi|169191970|ref|XP_295865.6| PREDICTED: chromosome 10 open reading frame 112	coagulation factor IXa	EGR
gi|194097436|ref|NP_001123500.1| CDC-like kinase 3 isoform a	coagulation factor IXa	EGR
gi|57222269|ref|NP_001009565.1| cyclin-dependent kinase-like 4	coagulation factor IXa	EGR
gi|41393593|ref|NP_777582.3| aarF domain containing kinase 5	coagulation factor IXa	EGR
gi|116734853|ref|NP_000637.2| amylo-1 6-glucosidase 4-alpha-glucanotransferase isoform 3	coagulation factor IXa	EGR
gi|21702735|ref|NP_612439.2| ADP-ribosylhydrolase like 1 isoform 1	coagulation factor IXa	EGR
gi|195947369|ref|NP_689618.3| junction-mediating and regulatory protein	coagulation factor IXa	EGR
gi|31657129|ref|NP_036525.1| phosphoribosylformylglycinamidine synthase	coagulation factor IXa	EGR
gi|55953135|ref|NP_001007238.1| immunoglobulin superfamily member 3 isoform 2	coagulation factor IXa	EGR
gi|64464726|ref|NP_055973.2| KN motif and ankyrin repeat domains 1 isoform a	coagulation factor IXa	EGR
gi|55925468|ref|NP_055725.2| zinc finger protein 507	coagulation factor IXa	EGR
gi|16596696|ref|NP_444281.1| SPT3-associated factor 42	coagulation factor IXa	EGR
gi|134133288|ref|NP_060227.2| zinc finger protein 407	coagulation factor IXa	EGR
gi|96975038|ref|NP_694955.2| coiled-coil domain containing 100	coagulation factor IXa	EGR
gi|169163113|ref|XP_001719548.1| PREDICTED: hypothetical protein	coagulation factor IXa	EGR
gi|24308169|ref|NP_060009.1| dynein axonemal heavy chain 3	coagulation factor IXa	EGR
gi|32129209|ref|NP_067006.3| RAP2C member of RAS oncogene family	coagulation factor IXa	EGR
gi|6912458|ref|NP_036427.1| calcineurin binding protein 1	coagulation factor IXa	EGR
gi|67003570|ref|NP_001019849.1| leucine rich repeat containing 24	coagulation factor IXa	EGR
gi|169211443|ref|XP_001724488.1| PREDICTED: hypothetical protein	coagulation factor IXa	EGR
gi|169214863|ref|XP_001716235.1| PREDICTED: hypothetical protein	coagulation factor IXa	EGR
gi|169216509|ref|XP_001719015.1| PREDICTED: hypothetical protein	coagulation factor IXa	EGR
gi|157311604|ref|NP_055459.4| phosphodiesterase 4D interacting protein isoform 1	coagulation factor IXa	EGR
gi|27545315|ref|NP_057444.2| coiled-coil domain containing 44	coagulation factor IXa	EGR
gi|34452725|ref|NP_003765.2| polypeptide N-acetylgalactosaminyltransferase 4	coagulation factor IXa	EGR
gi|153070264|ref|NP_005916.2| meprin A beta	coagulation factor IXa	EGR
gi|51972236|ref|NP_001004328.1| zinc finger protein 705A	coagulation factor IXa	EGR
gi|45545421|ref|NP_848638.2| ectonucleotide pyrophosphatase/phosphodiesterase 7	coagulation factor IXa	EGR
gi|21071054|ref|NP_620636.1| helicase-like transcription factor	coagulation factor IXa	EGR
gi|116734712|ref|NP_000011.2| activin A receptor type II-like 1	coagulation factor IXa	EGR
gi|52317132|ref|NP_001004745.1| olfactory receptor family 5 subfamily T member 1	coagulation factor IXa	EGR
gi|73623030|ref|NP_001867.2| carnitine palmitoyltransferase 1A isoform 1	coagulation factor IXa	EGR
gi|169167320|ref|XP_001713766.1| PREDICTED: hypothetical protein isoform 1	coagulation factor IXa	EGR
gi|194018484|ref|NP_659444.2| NLR family pyrin domain containing 11	coagulation factor IXa	EGR
gi|52353350|ref|NP_001005195.1| olfactory receptor family 8 subfamily B member 12	coagulation factor IXa	EGR
gi|116006965|ref|NP_004486.2| neuregulin 1 isoform HRG-gamma	coagulation factor IXa	EGR
gi|24308029|ref|NP_056111.1| dedicator of cytokinesis 9 isoform a	coagulation factor IXa	EGR
gi|4503233|ref|NP_000756.1| cytochrome P450 family 3 subfamily A polypeptide 7	coagulation factor IXa	EGR
gi|4557365|ref|NP_000048.1| Bloom syndrome protein	coagulation factor IXa	EGR
gi|169168920|ref|XP_001720114.1| PREDICTED: similar to hCG1817212	coagulation factor IXa	EGR
gi|154091312|ref|NP_079247.5| transient receptor potential cation channel subfamily M member 3 isoform b	coagulation factor IXa	EGR
gi|7705943|ref|NP_057432.1| hypothetical protein LOC10826 isoform 1	coagulation factor IXa	EGR
gi|169214866|ref|XP_001716366.1| PREDICTED: similar to zinc finger protein 663	coagulation factor IXa	EGR
gi|13699834|ref|NP_085080.1| matrilin 4 isoform 2 precursor	coagulation factor IXa	EGR
gi|195976754|ref|NP_001124448.1| dysferlin isoform 9	coagulation factor IXa	EGR
gi|23111062|ref|NP_004583.2| splicing factor arginine/serine-rich 8	coagulation factor IXa	EGR
gi|153266885|ref|NP_004112.2| gamma-glutamyltransferase 5 isoform b	coagulation factor IXa	EGR
gi|95147555|ref|NP_002364.5| microtubule-associated protein 1A	coagulation factor IXa	EGR
gi|148664197|ref|NP_060420.2| coiled-coil domain containing 40	coagulation factor IXa	EGR
gi|61888896|ref|NP_002933.1| roundabout axon guidance receptor homolog 2 isoform ROBO2b	coagulation factor IXa	EGR
gi|91718902|ref|NP_733751.2| myeloid/lymphoid or mixed-lineage leukemia 3	coagulation factor IXa	EGR
gi|194239705|ref|NP_001123520.1| dedicator of cytokinesis 9 isoform b	coagulation factor IXa	EGR
gi|134142822|ref|NP_001076799.1| zinc finger protein 133	coagulation factor IXa	EGR
gi|53832005|ref|NP_000712.2| calcium channel voltage-dependent R type alpha 1E subunit	coagulation factor IXa	EGR
gi|23510387|ref|NP_694690.1| myotubularin-related protein 3 isoform a	coagulation factor IXa	EGR
gi|188528644|ref|NP_653230.2| raftlin family member 2	coagulation factor IXa	EGR
gi|71274152|ref|NP_001025054.1| hypothetical protein LOC388939	coagulation factor IXa	EGR
gi|22538393|ref|NP_671714.1| A-kinase anchor protein 9 isoform 3	coagulation factor IXa	EGR
gi|169160657|ref|XP_001725417.1| PREDICTED: hypothetical protein isoform 2	coagulation factor IXa	EGR
gi|87239981|ref|NP_003738.2| tankyrase TRF1-interacting ankyrin-related ADP-ribose polymerase	coagulation factor IXa	EGR
gi|169167324|ref|XP_001713785.1| PREDICTED: hypothetical protein isoform 3	coagulation factor IXa	EGR
gi|169168922|ref|XP_001720121.1| PREDICTED: hypothetical protein	coagulation factor IXa	EGR
gi|52630326|ref|NP_001005273.1| chromodomain helicase DNA binding protein 3 isoform 1	coagulation factor IXa	EGR
gi|169202278|ref|XP_001723286.1| PREDICTED: similar to zinc finger protein 705A	coagulation factor IXa	EGR
gi|17017980|ref|NP_476503.1| kelch-like 4 isoform 2	coagulation factor IXa	EGR
gi|5902122|ref|NP_008877.1| spectrin beta non-erythrocytic 2	coagulation factor IXa	EGR
gi|50080197|ref|NP_001001956.1| olfactory receptor family 13 subfamily C member 9	coagulation factor IXa	EGR
gi|23510362|ref|NP_694592.1| protein-tyrosine kinase fyn isoform b	coagulation factor IXa	EGR
gi|169214483|ref|XP_001718547.1| PREDICTED: hypothetical protein	coagulation factor IXa	EGR
gi|169215215|ref|XP_001719583.1| PREDICTED: similar to Uncharacterized protein FLJ16545	coagulation factor IXa	EGR
gi|16118235|ref|NP_258416.1| potassium channel subfamily K member 7 isoform B	coagulation factor IXa	EGR
gi|30179903|ref|NP_055402.2| SRY (sex determining region Y)-box 8	coagulation factor IXa	EGR
gi|39725636|ref|NP_059980.2| transmembrane emp24 protein transport domain containing 9	coagulation factor IXa	EGR
gi|56549119|ref|NP_004936.2| dynamin 2 isoform 3	coagulation factor IXa	EGR
gi|157502179|ref|NP_001098983.1| tetratricopeptide repeat domain 21A isoform 1	coagulation factor IXa	EGR
gi|148727331|ref|NP_001092006.1| ubiquitin specific peptidase 5 isoform 1	coagulation factor IXa	EGR
gi|126723060|ref|NP_055983.1| zinc finger CCCH-type containing 4	coagulation factor IXa	EGR
gi|193083163|ref|NP_001122401.1| roundabout axon guidance receptor homolog 2 isoform ROBO2a	coagulation factor IXa	EGR
gi|23943900|ref|NP_689681.2| transmembrane channel-like 8	coagulation factor IXa	EGR
gi|22538387|ref|NP_005742.4| A-kinase anchor protein 9 isoform 2	coagulation factor IXa	EGR
gi|66346662|ref|NP_001017526.1| Rho GTPase activating protein 8 isoform 1	coagulation factor IXa	EGR
gi|169160659|ref|XP_001725410.1| PREDICTED: hypothetical protein isoform 1	coagulation factor IXa	EGR
gi|21361591|ref|NP_057011.2| transforming growth factor beta 1 induced transcript 1 isoform 2	coagulation factor IXa	EGR
gi|17402909|ref|NP_036233.2| tripartite motif protein TRIM29	coagulation factor IXa	EGR
gi|186910319|ref|NP_001119580.1| solute carrier family 12 member 3 isoform 3	coagulation factor IXa	EGR
gi|113420453|ref|XP_001125699.1| PREDICTED: similar to E3 ubiquitin protein ligase HECT domain containing 1	coagulation factor IXa	EGR
gi|5453860|ref|NP_006192.1| PCTAIRE protein kinase 1 isoform 1	coagulation factor IXa	EGR
gi|148727247|ref|NP_003472.2| ubiquitin specific peptidase 5 isoform 2	coagulation factor IXa	EGR
gi|169214870|ref|XP_001716512.1| PREDICTED: similar to hCG2041260	coagulation factor IXa	EGR
gi|6912338|ref|NP_036276.1| dynein axonemal intermediate chain 1	coagulation factor IXa	EGR
gi|92859678|ref|NP_003077.2| small nuclear RNA activating complex polypeptide 4 190kDa	coagulation factor IXa	EGR
gi|116235480|ref|NP_149118.2| leucine zipper transcription regulator 2	coagulation factor IXa	EGR
gi|78000156|ref|NP_056451.3| eukaryotic translation initiation factor 2B subunit 4 delta isoform 3	coagulation factor IXa	EGR
gi|86991432|ref|NP_005261.2| GLI-Kruppel family member GLI2	coagulation factor IXa	EGR
gi|62079295|ref|NP_065876.2| Crm cramped-like	coagulation factor IXa	EGR
gi|32880206|ref|NP_071923.2| cadherin-like 24 isoform 1	coagulation factor IXa	EGR
gi|157427675|ref|NP_005090.3| ADAM metallopeptidase with thrombospondin type 1 motif 4 preproprotein	coagulation factor IXa	EGR
gi|116734714|ref|NP_001070869.1| activin A receptor type II-like 1	coagulation factor IXa	EGR
gi|47078278|ref|NP_997634.1| choline kinase alpha isoform b	coagulation factor IXa	EGR
gi|73623028|ref|NP_001027017.1| carnitine palmitoyltransferase 1A isoform 2	coagulation factor IXa	EGR
gi|169166077|ref|XP_001717786.1| PREDICTED: similar to hCG1818012	coagulation factor IXa	EGR
gi|113415912|ref|XP_001127939.1| PREDICTED: hypothetical protein	coagulation factor IXa	EGR
gi|22202611|ref|NP_001295.2| carboxypeptidase D precursor	coagulation factor IXa	EGR
gi|169167328|ref|XP_001713660.1| PREDICTED: hypothetical protein isoform 1	coagulation factor IXa	EGR
gi|59853099|ref|NP_004399.2| dynamin 1 isoform 1	coagulation factor IXa	EGR
gi|169172209|ref|XP_001717762.1| PREDICTED: hypothetical protein	coagulation factor IXa	EGR
gi|118026935|ref|NP_001071160.1| asparagine-linked glycosylation 9 protein isoform d	coagulation factor IXa	EGR
gi|169201836|ref|XP_001724628.1| PREDICTED: hypothetical protein	coagulation factor IXa	EGR
gi|13236579|ref|NP_077306.1| solute carrier family 27 member 3	coagulation factor IXa	EGR
gi|4557499|ref|NP_001320.1| C-terminal binding protein 2 isoform 1	coagulation factor IXa	EGR
gi|38569482|ref|NP_065826.2| hypothetical protein LOC57535	coagulation factor IXa	EGR
gi|169210704|ref|XP_001713698.1| PREDICTED: hypothetical protein	coagulation factor IXa	EGR
gi|169211067|ref|XP_001719557.1| PREDICTED: similar to MGC40489 protein	coagulation factor IXa	EGR
gi|169214129|ref|XP_001723273.1| PREDICTED: hypothetical protein	coagulation factor IXa	EGR
gi|164663816|ref|NP_001106878.1| LIM domain binding 1 isoform 1	coagulation factor IXa	EGR
gi|169214872|ref|XP_001716531.1| PREDICTED: hypothetical protein	coagulation factor IXa	EGR
gi|169216516|ref|XP_943360.2| PREDICTED: similar to hCG1645335	coagulation factor IXa	EGR
gi|113430823|ref|XP_001133238.1| PREDICTED: hypothetical protein	coagulation factor IXa	EGR
gi|116734851|ref|NP_000634.2| amylo-1 6-glucosidase 4-alpha-glucanotransferase isoform 1	coagulation factor IXa	EGR
gi|4504191|ref|NP_000170.1| mutS homolog 6	coagulation factor IXa	EGR
gi|149274643|ref|NP_112489.3| solute carrier family 25 member 28	coagulation factor IXa	EGR
gi|58535453|ref|NP_001011649.1| CDK5 regulatory subunit associated protein 2 isoform b	coagulation factor IXa	EGR
gi|72534670|ref|NP_001026859.1| phospholipase A2-activating protein isoform 1	coagulation factor IXa	EGR
gi|140970633|ref|NP_001005852.2| hypothetical protein LOC246126	coagulation factor IXa	EGR
gi|4826980|ref|NP_005114.1| nuclear receptor subfamily 1 group H member 4	coagulation factor IXa	EGR
gi|29570800|ref|NP_817089.1| cadherin-like 26 isoform a	coagulation factor IXa	EGR
gi|32880203|ref|NP_659422.2| cadherin-like 24 isoform 2	coagulation factor IXa	EGR
gi|169161292|ref|XP_001726367.1| PREDICTED: hypothetical protein	coagulation factor IXa	EGR
gi|169164745|ref|XP_001723202.1| PREDICTED: similar to hCG2014450	coagulation factor IXa	EGR
gi|169167330|ref|XP_001713783.1| PREDICTED: hypothetical protein isoform 2	coagulation factor IXa	EGR
gi|7661880|ref|NP_055531.1| centaurin beta1	coagulation factor IXa	EGR
gi|13399322|ref|NP_078938.1| N-acetyltransferase 10	coagulation factor IXa	EGR
gi|4503653|ref|NP_003636.1| solute carrier family 27 (fatty acid transporter) member 2	coagulation factor IXa	EGR
gi|19743821|ref|NP_391989.1| integrin beta 1 isoform 1C-2 precursor	coagulation factor IXa	EGR
gi|169214131|ref|XP_001723275.1| PREDICTED: hypothetical protein	coagulation factor IXa	EGR
gi|169214874|ref|XP_001716599.1| PREDICTED: similar to hCG2041260	coagulation factor IXa	EGR
gi|55770876|ref|NP_004548.3| notch4 preproprotein	coagulation factor IXa	EGR
gi|27901803|ref|NP_006733.1| protein serine kinase H1	coagulation factor IXa	EGR
gi|188497750|ref|NP_277035.2| hexokinase 1 isoform HKI-td	coagulation factor IXa	EGR
gi|40316946|ref|NP_954631.1| ADP-ribosylhydrolase like 1 isoform 2	coagulation factor IXa	EGR
gi|156523235|ref|NP_115872.2| phosphatidic acid phosphatase type 2 domain containing 1B isoform 2	coagulation factor IXa	EGR
gi|7706712|ref|NP_057622.1| sirtuin 7	coagulation factor IXa	EGR
gi|66932909|ref|NP_001018494.1| pumilio 1 isoform 1	coagulation factor IXa	EGR
gi|56682969|ref|NP_003272.3| troponin I skeletal slow	coagulation factor IXa	EGR
gi|13236528|ref|NP_077277.1| fukutin-related protein	coagulation factor IXa	EGR
gi|21704283|ref|NP_065706.2| junctophilin 3	coagulation factor IXa	EGR
gi|70780357|ref|NP_000028.3| ankyrin 1 isoform 3	coagulation factor IXa	EGR
gi|18450280|ref|NP_569118.1| dipeptidyl peptidase 8 isoform 1	coagulation factor IXa	EGR
gi|47132622|ref|NP_002442.2| 5'-methylthioadenosine phosphorylase	coagulation factor IXa	EGR
gi|169201839|ref|XP_001717442.1| PREDICTED: similar to hCG2038970	coagulation factor IXa	EGR
gi|17017982|ref|NP_061990.2| kelch-like 4 isoform 1	coagulation factor IXa	EGR
gi|52317180|ref|NP_001004481.1| olfactory receptor family 13 subfamily C member 2	coagulation factor IXa	EGR
gi|169211801|ref|XP_001716658.1| PREDICTED: similar to Rho GTPase-activating protein 23 (Rho-type GTPase-activating protein 23)	coagulation factor IXa	EGR
gi|15082261|ref|NP_003386.1| wingless-type MMTV integration site family member 9A	coagulation factor IXa	EGR
gi|16716339|ref|NP_112178.1| poliovirus receptor-related 4	coagulation factor IXa	EGR
gi|153266901|ref|NP_001093251.1| gamma-glutamyltransferase 5 isoform a	coagulation factor IXa	EGR
gi|150456428|ref|NP_065992.1| hypothetical protein LOC57701	coagulation factor IXa	EGR
gi|4507961|ref|NP_003398.1| zinc finger protein 36 C3H type homolog	coagulation factor IXa	EGR
gi|119360348|ref|NP_000138.2| fucosidase alpha-L-1 tissue	coagulation factor IXa	EGR
gi|11386139|ref|NP_000923.1| phospholipase C beta 3 (phosphatidylinositol-specific)	coagulation factor IXa	EGR
gi|21359818|ref|NP_055880.1| exophilin 5	coagulation factor IXa	EGR
gi|39725634|ref|NP_056130.2| la related protein isoform 1	coagulation factor IXa	EGR
gi|14916427|ref|NP_149111.1| naked cuticle homolog 2	coagulation factor IXa	EGR
gi|169161013|ref|XP_001713985.1| PREDICTED: similar to PRAME family member 13	coagulation factor IXa	EGR
gi|169165038|ref|XP_001725761.1| PREDICTED: hypothetical protein	coagulation factor IXa	EGR
gi|7657138|ref|NP_055313.1| golgi integral membrane protein 4	coagulation factor IXa	EGR
gi|165377334|ref|NP_001107013.1| hypothetical protein LOC727905	coagulation factor IXa	EGR
gi|5032281|ref|NP_000100.2| dystrophin Dp427c isoform	coagulation factor IXa	EGR
gi|5730079|ref|NP_006616.1| FUS interacting protein (serine-arginine rich) 1 isoform 1	coagulation factor IXa	EGR
gi|23510364|ref|NP_694593.1| protein-tyrosine kinase fyn isoform c	coagulation factor IXa	EGR
gi|19923830|ref|NP_065385.2| pre-B-cell leukemia homeobox interacting protein 1	coagulation factor IXa	EGR
gi|34447229|ref|NP_003754.2| syntaxin 16 isoform b	coagulation factor IXa	EGR
gi|118722345|ref|NP_997365.2| hypothetical protein LOC401024	coagulation factor IXa	EGR
gi|21361543|ref|NP_057567.3| PHD finger protein 7 isoform 1	coagulation factor IXa	EGR
gi|189217904|ref|NP_001121369.1| RPGRIP1-like isoform b	coagulation factor IXa	EGR
gi|4506509|ref|NP_002917.1| regulator of G-protein signalling 12 isoform 2	coagulation factor IXa	EGR
gi|157388967|ref|NP_060689.2| coiled-coil domain containing 87	coagulation factor IXa	EGR
gi|38569419|ref|NP_203528.2| AAT1-alpha	coagulation factor IXa	EGR
gi|56118292|ref|NP_085126.1| sphingosine kinase type 1-interacting protein	coagulation factor IXa	EGR
gi|9910244|ref|NP_064576.1| mitochondrial ribosomal protein S22	coagulation factor IXa	EGR
gi|169203691|ref|XP_001719499.1| PREDICTED: hypothetical protein	coagulation factor IXa	EGR
gi|19923913|ref|NP_612399.1| transmembrane protein 169	coagulation factor IXa	EGR
gi|46255041|ref|NP_002879.2| retinoic acid receptor responder (tazarotene induced) 1 isoform 2	coagulation factor IXa	EGR
gi|113430121|ref|XP_001128419.1| PREDICTED: hypothetical protein LOC84848	coagulation factor IXa	EGR
gi|20270337|ref|NP_620147.1| Leo1 Paf1/RNA polymerase II complex component homolog	coagulation factor IXa	EGR
gi|82546824|ref|NP_001032242.1| forkhead box K1	coagulation factor IXa	EGR
gi|169160669|ref|XP_001717674.1| PREDICTED: hypothetical protein	coagulation factor IXa	EGR
gi|61742782|ref|NP_060964.3| leucine rich repeat and death domain containing protein isoform 2	coagulation factor IXa	EGR
gi|169166086|ref|XP_001717832.1| PREDICTED: hypothetical protein	coagulation factor IXa	EGR
gi|89027550|ref|XP_499363.2| PREDICTED: hypothetical protein	coagulation factor IXa	EGR
gi|4502351|ref|NP_001692.1| bile acid Coenzyme A: amino acid N-acyltransferase	coagulation factor IXa	EGR
gi|19913428|ref|NP_001684.2| vacuolar H+ATPase B2	coagulation factor IXa	EGR
gi|13569913|ref|NP_112203.1| exonuclease NEF-sp	coagulation factor IXa	EGR
gi|195976756|ref|NP_001124449.1| dysferlin isoform 10	coagulation factor IXa	EGR
gi|148612813|ref|NP_001091970.1| sickle tail isoform 2	coagulation factor IXa	EGR
gi|116284392|ref|NP_002448.2| mucin 2 precursor	coagulation factor IXa	EGR
gi|190358543|ref|NP_065945.2| hypothetical protein LOC57654	coagulation factor IXa	EGR
gi|133908641|ref|NP_004524.3| myosin binding protein C fast type	coagulation factor IXa	EGR
gi|113415902|ref|XP_496731.2| PREDICTED: similar to double homeobox 4	coagulation factor IXa	EGR
gi|169169295|ref|XP_001724931.1| PREDICTED: similar to hCG2036711	coagulation factor IXa	EGR
gi|189083866|ref|NP_001121082.1| bile acid Coenzyme A: amino acid N-acyltransferase	coagulation factor IXa	EGR
gi|27764882|ref|NP_060662.2| leprecan-like 1 isoform a	coagulation factor IXa	EGR
gi|150417984|ref|NP_061985.2| ATP-binding cassette sub-family A member 7	coagulation factor IXa	EGR
gi|169205961|ref|XP_001717572.1| PREDICTED: hypothetical protein	coagulation factor IXa	EGR
gi|169210190|ref|XP_001715818.1| PREDICTED: hypothetical protein	coagulation factor IXa	EGR
gi|169211808|ref|XP_001716730.1| PREDICTED: similar to UBP1	coagulation factor IXa	EGR
gi|169213023|ref|XP_001714732.1| PREDICTED: hypothetical protein	coagulation factor IXa	EGR
gi|38504671|ref|NP_078859.2| secernin 3	coagulation factor IXa	EGR
gi|116256453|ref|NP_006303.3| nuclear receptor co-repressor 2 isoform 1	coagulation factor IXa	EGR
gi|116517325|ref|NP_001004059.2| olfactory receptor family 4 subfamily S member 2	coagulation factor IXa	EGR
gi|20304127|ref|NP_620169.1| patatin-like phospholipase domain containing 5	coagulation factor IXa	EGR
gi|148223541|ref|NP_963865.2| calcium channel voltage-dependent beta 2 subunit isoform 6	coagulation factor IXa	EGR
gi|23397642|ref|NP_055483.2| GREB1 protein isoform a	coagulation factor IXa	EGR
gi|93352554|ref|NP_001004334.2| GPR158-like 1	coagulation factor IXa	EGR
gi|120953243|ref|NP_115541.3| leucine-rich repeats and IQ motif containing 1 isoform 2	coagulation factor IXa	EGR
gi|4758954|ref|NP_004567.1| beta isoform of regulatory subunit B55 protein phosphatase 2 isoform a	coagulation factor IXa	EGR
gi|21357327|ref|NP_065840.1| immunoglobulin superfamily member 9	coagulation factor IXa	EGR
gi|122937193|ref|NP_001073866.1| DNB5	coagulation factor IXa	EGR
gi|52317261|ref|NP_001004741.1| olfactory receptor family 5 subfamily M member 10	coagulation factor IXa	EGR
gi|150418002|ref|NP_002114.3| major histocompatibility complex class II DQ beta 1 precursor	coagulation factor IXa	EGR
gi|113415904|ref|XP_933116.2| PREDICTED: similar to double homeobox 4	coagulation factor IXa	EGR
gi|169169297|ref|XP_496826.3| PREDICTED: NHS-like 1 isoform 1	coagulation factor IXa	EGR
gi|197313662|ref|NP_001127890.1| leprecan-like 1 isoform b	coagulation factor IXa	EGR
gi|169201843|ref|XP_001715209.1| PREDICTED: hypothetical protein	coagulation factor IXa	EGR
gi|169217203|ref|XP_001714695.1| PREDICTED: similar to AMMECR2 protein	coagulation factor IXa	EGR
gi|34335264|ref|NP_898869.1| zinc finger MYND-type containing 8 isoform c	coagulation factor IXa	EGR
gi|44680154|ref|NP_057240.3| myotubularin-related protein 2	coagulation factor IXa	EGR
gi|27436969|ref|NP_742128.1| potassium voltage-gated channel shaker-related subfamily beta member 2 isoform 2	coagulation factor IXa	EGR
gi|156415998|ref|NP_001095142.1| zinc finger protein 219	coagulation factor IXa	EGR
gi|109255239|ref|NP_001035859.1| centrosomal protein 63 isoform b	coagulation factor IXa	EGR
gi|106507204|ref|NP_001035805.1| hypothetical protein LOC653319	coagulation factor IXa	EGR
gi|58331115|ref|NP_001009942.1| ankyrin repeat domain 16 isoform b	coagulation factor IXa	EGR
gi|53832007|ref|NP_005174.2| calcium channel voltage-dependent L type alpha 1F subunit	coagulation factor IXa	EGR
gi|5031855|ref|NP_005556.1| lymphocyte cytosolic protein 2	coagulation factor IXa	EGR
gi|52317104|ref|NP_001004730.1| olfactory receptor family 5 subfamily AR member 1	coagulation factor IXa	EGR
gi|62420880|ref|NP_006671.2| malic enzyme 3 NADP(+)-dependent mitochondrial	coagulation factor IXa	EGR
gi|83921609|ref|NP_001002912.3| hypothetical protein LOC127254	coagulation factor IXa	EGR
gi|57528105|ref|NP_001009612.1| hypothetical protein LOC400831	coagulation factor IXa	EGR
gi|21361805|ref|NP_060933.2| integrin alpha FG-GAP repeat containing 2	coagulation factor IXa	EGR
gi|169163128|ref|XP_001722270.1| PREDICTED: hypothetical protein	coagulation factor IXa	EGR
gi|22027630|ref|NP_665802.1| TNF receptor-associated factor 6	coagulation factor IXa	EGR
gi|169169622|ref|XP_001725059.1| PREDICTED: hypothetical protein LOC401258	coagulation factor IXa	EGR
gi|40068466|ref|NP_059989.1| AT rich interactive domain 1B (SWI1-like) isoform 1	coagulation factor IXa	EGR
gi|169202839|ref|XP_001717955.1| PREDICTED: similar to hCG23889	coagulation factor IXa	EGR
gi|169203334|ref|XP_001722173.1| PREDICTED: hypothetical protein	coagulation factor IXa	EGR
gi|126723564|ref|NP_055797.2| pecanex-like 1	coagulation factor IXa	EGR
gi|91176325|ref|NP_038477.2| bromodomain adjacent to zinc finger domain 2A	coagulation factor IXa	EGR
gi|169205965|ref|XP_001133269.2| PREDICTED: similar to hCG30005	coagulation factor IXa	EGR
gi|188536067|ref|NP_065094.3| carboxypeptidase B isoform 1 precursor	coagulation factor IXa	EGR
gi|169214502|ref|XP_001718695.1| PREDICTED: hypothetical protein	coagulation factor IXa	EGR
gi|15991831|ref|NP_277033.1| hexokinase 1 isoform HKI-ta/tb	coagulation factor IXa	EGR
gi|55741677|ref|NP_055527.1| SET domain containing 1A	coagulation factor IXa	EGR
gi|40018646|ref|NP_060396.2| hypothetical protein LOC55668 isoform 1	coagulation factor IXa	EGR
gi|126012497|ref|NP_001362.2| dynein axonemal heavy polypeptide 8	coagulation factor IXa	EGR
gi|4503761|ref|NP_001452.1| flavin containing monooxygenase 5	coagulation factor IXa	EGR
gi|8923009|ref|NP_060085.1| non-SMC element 4 homolog A	coagulation factor IXa	EGR
gi|53933278|ref|NP_001005516.1| olfactory receptor family 5 subfamily K member 3	coagulation factor IXa	EGR
gi|148229505|ref|NP_001091072.1| X antigen family member 1E isoform 1	coagulation factor IXa	EGR
gi|96303826|ref|NP_001025147.2| zinc finger protein 16	coagulation factor IXa	EGR
gi|31377839|ref|NP_079303.2| zinc finger protein 606	coagulation factor IXa	EGR
gi|21493029|ref|NP_009131.2| A-kinase anchor protein 13 isoform 2	coagulation factor IXa	EGR
gi|21071052|ref|NP_003062.2| helicase-like transcription factor	coagulation factor IXa	EGR
gi|4885467|ref|NP_005353.1| melanoma antigen family A 3	coagulation factor IXa	EGR
gi|169166092|ref|XP_001724987.1| PREDICTED: hypothetical protein	coagulation factor IXa	EGR
gi|169167335|ref|XP_001722891.1| PREDICTED: similar to B7h.4	coagulation factor IXa	EGR
gi|21071001|ref|NP_001135.3| autocrine motility factor receptor	coagulation factor IXa	EGR
gi|169168617|ref|XP_001721229.1| PREDICTED: similar to gametogenetin 1 binding protein 1 isoform 1	coagulation factor IXa	EGR
gi|169201847|ref|XP_001716453.1| PREDICTED: hypothetical protein	coagulation factor IXa	EGR
gi|144226847|ref|NP_056126.1| obscurin-like 1	coagulation factor IXa	EGR
gi|55743138|ref|NP_001006945.1| ribosomal protein S6 kinase 90kDa polypeptide 4 isoform b	coagulation factor IXa	EGR
gi|23943892|ref|NP_703152.1| oral cancer overexpressed 1	coagulation factor IXa	EGR
gi|116734857|ref|NP_000635.2| amylo-1 6-glucosidase 4-alpha-glucanotransferase isoform 1	coagulation factor IXa	EGR
gi|39780597|ref|NP_060685.2| PNMA-like 1 isoform a	coagulation factor IXa	EGR
gi|119964690|ref|NP_003909.2| glycogenin 2 isoform b	coagulation factor IXa	EGR
gi|8923823|ref|NP_061128.1| potassium inwardly-rectifying channel J16	coagulation factor IXa	EGR
gi|83582809|ref|NP_060612.2| integrator complex subunit 10	coagulation factor IXa	EGR
gi|4758934|ref|NP_004244.1| phospholipase A2-activating protein isoform 2	coagulation factor IXa	EGR
gi|58331191|ref|NP_001010938.1| tyrosine kinase non-receptor 2 isoform 2	coagulation factor IXa	EGR
gi|53832014|ref|NP_001812.2| choroideremia-like Rab escort protein 2	coagulation factor IXa	EGR
gi|4503635|ref|NP_000497.1| coagulation factor II preproprotein	coagulation factor IXa	EGR
gi|169165388|ref|XP_001725014.1| PREDICTED: similar to hCG1643239	coagulation factor IXa	EGR
gi|154091316|ref|NP_996828.3| transient receptor potential cation channel subfamily M member 3 isoform e	coagulation factor IXa	EGR
gi|169168619|ref|XP_001721230.1| PREDICTED: similar to gametogenetin 1 binding protein 1 isoform 2	coagulation factor IXa	EGR
gi|32483371|ref|NP_859053.1| GTP-binding mitogen-induced T-cell protein	coagulation factor IXa	EGR
gi|169170360|ref|XP_001133202.2| PREDICTED: similar to NAC-alpha domain-containing protein 1	coagulation factor IXa	EGR
gi|145580578|ref|NP_001077383.1| C-terminal binding protein 2 isoform 1	coagulation factor IXa	EGR
gi|169216530|ref|XP_001717109.1| PREDICTED: similar to LOC389906 protein	coagulation factor IXa	EGR
gi|41281996|ref|NP_891552.1| HEAT repeat containing 3	coagulation factor IXa	EGR
gi|47778943|ref|NP_001001433.1| syntaxin 16 isoform a	coagulation factor IXa	EGR
[truncated: 58,001 more rows]
