# Supplementary material for: A Sequence and Structure Based Method to Predict Putative Substrates, Functions and Regulatory Networks of Endo Proteases
Source: PLoS One. 2009 May 27;4(5):e5700. doi: 10.1371/journal.pone.0005700 (PMC2683571; doi:10.1371/journal.pone.0005700)
Supplement: Table S4 — Putative Substrates of Human Proteome Queried with Tripeptide (P3P2P1) Motif (4.20 MB PDF) [file pone.0005700.s005.pdf › TABLE S4/April3_HumanProteome_SerineProtease_P3P2P1_PART5.xls]

## Sheet: April3_HumanProteome_SerineProt
Protein Name	Enzyme Name	Cleavage Sequence
gi|52145312|ref|NP_001004298.2| hypothetical protein LOC118611	cationic trypsin	GPR
gi|20162570|ref|NP_619648.1| melanoma antigen family E 2	cationic trypsin	GPR
gi|5729828|ref|NP_006691.1| TRAF-type zinc finger domain containing 1	cationic trypsin	GPR
gi|188528675|ref|NP_003052.2| slit homolog 1	cationic trypsin	GPR
gi|149192855|ref|NP_037450.2| hypothetical protein LOC84726	cationic trypsin	GPR
gi|169161633|ref|XP_001718549.1| PREDICTED: hypothetical protein	cationic trypsin	GPR
gi|169162201|ref|XP_001723575.1| PREDICTED: hypothetical protein LOC400818	cationic trypsin	GPR
gi|4759054|ref|NP_004156.1| Ras-related associated with diabetes	cationic trypsin	GPR
gi|169165408|ref|XP_001725734.1| PREDICTED: hypothetical protein	cationic trypsin	GPR
gi|5031587|ref|NP_005874.1| adenomatosis polyposis coli 2	cationic trypsin	GPR
gi|112821681|ref|NP_443131.2| G protein-regulated inducer of neurite outgrowth 1	cationic trypsin	GPR
gi|169208984|ref|XP_001719171.1| PREDICTED: similar to hCG1786715 partial	cationic trypsin	GPR
gi|17432433|ref|NP_476519.1| rififylin	cationic trypsin	GPR
gi|112789566|ref|NP_689418.2| taste receptor type 1 member 2	cationic trypsin	GPR
gi|113430240|ref|XP_001126120.1| PREDICTED: similar to transcription associated factor TAFII31L	cationic trypsin	GPR
gi|117414150|ref|NP_003264.2| transmembrane 7 superfamily member 2	cationic trypsin	GPR
gi|118918407|ref|NP_878918.2| spectrin repeat containing nuclear envelope 2 isoform 5	cationic trypsin	GPR
gi|122937273|ref|NP_001073909.1| hypothetical protein LOC131149	cationic trypsin	GPR
gi|4504561|ref|NP_001535.1| intercellular adhesion molecule 4 isoform 1 precursor	cationic trypsin	GPR
gi|12408658|ref|NP_073720.1| cell division cycle 25C protein isoform b	cationic trypsin	GPR
gi|116536085|ref|NP_058649.3| phosphodiesterase 11A isoform 4	cationic trypsin	GPR
gi|37620216|ref|NP_932346.1| methionine sulfoxide reductase B3 isoform 1	cationic trypsin	GPR
gi|169163150|ref|XP_001724463.1| PREDICTED: hypothetical protein	cationic trypsin	GPR
gi|28557798|ref|NP_777571.1| family with sequence similarity 84 member B	cationic trypsin	GPR
gi|169169317|ref|XP_001716838.1| PREDICTED: hypothetical protein	cationic trypsin	GPR
gi|34304377|ref|NP_149348.2| hyaluronoglucosaminidase 2	cationic trypsin	GPR
gi|32698918|ref|NP_872349.1| NOL1/NOP2/Sun domain family member 6	cationic trypsin	GPR
gi|111185957|ref|NP_775931.3| downstream of tyrosine kinase 7	cationic trypsin	GPR
gi|19913398|ref|NP_599032.1| smoothelin isoform a	cationic trypsin	GPR
gi|51242137|ref|NP_001003682.1| transmembrane protein 200B	cationic trypsin	GPR
gi|170014703|ref|NP_003014.3| SH3-domain binding protein 2	cationic trypsin	GPR
gi|42794775|ref|NP_071368.3| thioredoxin domain containing 5 isoform 2	cationic trypsin	GPR
gi|169214906|ref|XP_001724416.1| PREDICTED: hypothetical protein LOC149650	cationic trypsin	GPR
gi|54607116|ref|NP_938012.2| leiomodin 3 (fetal)	cationic trypsin	GPR
gi|31317239|ref|NP_067081.2| interleukin 22 receptor alpha 1	cationic trypsin	GPR
gi|148747864|ref|NP_001092049.1| JAW1-related protein isoform a	cationic trypsin	GPR
gi|102467481|ref|NP_060421.2| neutral sphingomyelinase 3 isoform 2	cationic trypsin	GPR
gi|98985808|ref|NP_542197.2| alpha 1 type XI collagen isoform C preproprotein	cationic trypsin	GPR
gi|51093863|ref|NP_073744.2| hypothetical protein LOC64855 isoform 1	cationic trypsin	GPR
gi|61102725|ref|NP_291029.2| la related protein isoform 2	cationic trypsin	GPR
gi|169163152|ref|XP_001724464.1| PREDICTED: hypothetical protein	cationic trypsin	GPR
gi|4506791|ref|NP_002962.1| special AT-rich sequence binding protein 1	cationic trypsin	GPR
gi|61966741|ref|NP_001013664.1| TMF regulated nuclear protein	cationic trypsin	GPR
gi|150417967|ref|NP_001092874.1| voltage-gated sodium channel type V alpha isoform c	cationic trypsin	GPR
gi|4505937|ref|NP_002684.1| DNA polymerase gamma	cationic trypsin	GPR
gi|169164781|ref|XP_001128966.2| PREDICTED: hypothetical protein	cationic trypsin	GPR
gi|73915100|ref|NP_000752.2| cytochrome P450 family 1 subfamily A polypeptide 2	cationic trypsin	GPR
gi|29171747|ref|NP_808211.1| phosphatidic acid phosphatase type 2C isoform 3	cationic trypsin	GPR
gi|21361513|ref|NP_057028.2| amidohydrolase domain containing 2	cationic trypsin	GPR
gi|169168296|ref|XP_001716727.1| PREDICTED: hypothetical protein	cationic trypsin	GPR
gi|169169319|ref|XP_001722448.1| PREDICTED: hypothetical protein LOC285754	cationic trypsin	GPR
gi|112380630|ref|NP_036266.2| leiomodin 1 (smooth muscle)	cationic trypsin	GPR
gi|169173327|ref|XP_001715577.1| PREDICTED: similar to hCG1778814	cationic trypsin	GPR
gi|169179957|ref|XP_001714971.1| PREDICTED: hypothetical protein	cationic trypsin	GPR
gi|169184022|ref|XP_001714577.1| PREDICTED: hypothetical protein	cationic trypsin	GPR
gi|112420992|ref|NP_775960.4| crumbs homolog 2	cationic trypsin	GPR
gi|32454746|ref|NP_859525.1| origin recognition complex subunit 4	cationic trypsin	GPR
gi|13375952|ref|NP_078958.1| TBC1 domain family member 17	cationic trypsin	GPR
gi|169211835|ref|XP_001724565.1| PREDICTED: hypothetical protein	cationic trypsin	GPR
gi|169213053|ref|XP_001732936.1| PREDICTED: hypothetical LOC100131655	cationic trypsin	GPR
gi|169216217|ref|XP_001716120.1| PREDICTED: similar to hCG1816984	cationic trypsin	GPR
gi|169216551|ref|XP_001717283.1| PREDICTED: similar to ATPase Cu++ transporting alpha polypeptide	cationic trypsin	GPR
gi|119508426|ref|NP_001844.3| alpha 3 type IX collagen	cationic trypsin	GPR
gi|102467242|ref|NP_064623.2| inner centromere protein antigens 135/155kDa isoform 2	cationic trypsin	GPR
gi|83035136|ref|NP_079011.3| F-box protein 31	cationic trypsin	GPR
gi|157266264|ref|NP_942147.3| pleckstrin homology-like domain family B member 3	cationic trypsin	GPR
gi|150378498|ref|NP_056127.2| hypothetical protein LOC84162	cationic trypsin	GPR
gi|4505845|ref|NP_003552.1| phospholipase A2 group X	cationic trypsin	GPR
gi|167830411|ref|NP_000897.3| natriuretic peptide receptor 1	cationic trypsin	GPR
gi|61742784|ref|NP_665893.2| leucine rich repeat and death domain containing protein isoform 1	cationic trypsin	GPR
gi|169163786|ref|XP_001717614.1| PREDICTED: similar to LOC529047 protein	cationic trypsin	GPR
gi|192807327|ref|NP_001122322.1| Ras-related associated with diabetes	cationic trypsin	GPR
gi|56606142|ref|NP_001008224.1| complement component 1 q subcomponent-like 4	cationic trypsin	GPR
gi|169172250|ref|XP_001719493.1| PREDICTED: hypothetical protein	cationic trypsin	GPR
gi|47524177|ref|NP_075252.2| fibroblast growth factor receptor 4 isoform 2 precursor	cationic trypsin	GPR
gi|46409622|ref|NP_997380.1| hypothetical protein LOC401253	cationic trypsin	GPR
gi|16076875|ref|NP_203128.1| tripartite motif-containing 7 isoform 4	cationic trypsin	GPR
gi|122937267|ref|NP_001073903.1| lemur tyrosine kinase 3	cationic trypsin	GPR
gi|18426971|ref|NP_550440.1| deoxyguanosine kinase isoform b precursor	cationic trypsin	GPR
gi|38348384|ref|NP_940951.1| hypothetical protein LOC374986	cationic trypsin	GPR
gi|22547138|ref|NP_666499.1| mitochondrial ribosomal protein L4 isoform a	cationic trypsin	GPR
gi|115511020|ref|NP_060045.4| Smg-6 homolog nonsense mediated mRNA decay factor	cationic trypsin	GPR
gi|94721257|ref|NP_602298.2| solute carrier family 26 member 6 isoform 3	cationic trypsin	GPR
gi|115430229|ref|NP_005123.2| REC8 homolog	cationic trypsin	GPR
gi|154759265|ref|NP_001094068.1| zinc finger protein 707	cationic trypsin	GPR
gi|134244585|ref|NP_004875.2| putative neuronal cell adhesion molecule	cationic trypsin	GPR
gi|73089054|ref|NP_001026849.1| methionine sulfoxide reductase B3 isoform 2	cationic trypsin	GPR
gi|13435391|ref|NP_001073.3| cytochrome P450 family 4 subfamily F polypeptide 2	cationic trypsin	GPR
gi|169171209|ref|XP_001718648.1| PREDICTED: hypothetical protein	cationic trypsin	GPR
gi|166851804|ref|NP_694591.2| tudor domain containing 9	cationic trypsin	GPR
gi|47778921|ref|NP_001849.2| alpha 1 type XIX collagen precursor	cationic trypsin	GPR
gi|18860866|ref|NP_569828.1| MAP-kinase activating death domain-containing protein isoform c	cationic trypsin	GPR
gi|7363441|ref|NP_039225.1| olfactory receptor family 11 subfamily A member 1	cationic trypsin	GPR
gi|38348206|ref|NP_940847.1| Ras and Rab interactor-like	cationic trypsin	GPR
gi|52627151|ref|NP_001005276.1| olfactory receptor family 2 subfamily AE member 1	cationic trypsin	GPR
gi|47717123|ref|NP_003015.2| intersectin 1 isoform ITSN-l	cationic trypsin	GPR
gi|167830436|ref|NP_001107869.1| DEAH (Asp-Glu-Ala-His) box polypeptide 36 isoform 2	cationic trypsin	GPR
gi|37595545|ref|NP_002586.2| PCTAIRE protein kinase 2	cationic trypsin	GPR
gi|169173332|ref|XP_001715671.1| PREDICTED: similar to hCG1646161	cationic trypsin	GPR
gi|38504667|ref|NP_942140.1| surfactant pulmonary-associated protein B	cationic trypsin	GPR
gi|103472003|ref|NP_005929.2| forkhead box O4	cationic trypsin	GPR
gi|148922944|ref|NP_055979.1| pleckstrin homology domain containing family M (with RUN domain) member 2	cationic trypsin	GPR
gi|169210214|ref|XP_001720872.1| PREDICTED: hypothetical protein LOC283933	cationic trypsin	GPR
gi|164420691|ref|NP_001106710.1| homeodomain interacting protein kinase 2 isoform 2	cationic trypsin	GPR
gi|169215861|ref|XP_001725795.1| PREDICTED: similar to Metallophosphoesterase domain containing 1	cationic trypsin	GPR
gi|149944526|ref|NP_085135.1| additional sex combs like 3	cationic trypsin	GPR
gi|56790299|ref|NP_002770.3| pleckstrin and Sec7 domain containing	cationic trypsin	GPR
gi|48675827|ref|NP_778228.2| pleckstrin homology domain containing family A member 7	cationic trypsin	GPR
gi|122937215|ref|NP_001073877.1| prospero homeobox 2	cationic trypsin	GPR
gi|22547136|ref|NP_057040.2| mitochondrial ribosomal protein L4 isoform a	cationic trypsin	GPR
gi|22748751|ref|NP_689559.1| solute carrier family 43 member 2	cationic trypsin	GPR
gi|38787957|ref|NP_736610.2| tensin like C1 domain containing phosphatase isoform 2	cationic trypsin	GPR
gi|18087845|ref|NP_542399.1| cell division cycle associated 5	cationic trypsin	GPR
gi|31542729|ref|NP_078888.3| DEAH (Asp-Glu-Ala-His) box polypeptide 40	cationic trypsin	GPR
gi|122114658|ref|NP_055852.2| hypothetical protein LOC23053	cationic trypsin	GPR
gi|169163156|ref|XP_001724604.1| PREDICTED: hypothetical protein	cationic trypsin	GPR
gi|169163480|ref|XP_001126897.2| PREDICTED: hypothetical protein	cationic trypsin	GPR
gi|4508001|ref|NP_003438.1| zinc finger protein 165	cationic trypsin	GPR
gi|113414449|ref|XP_001129776.1| PREDICTED: similar to ribosomal protein L23a	cationic trypsin	GPR
gi|38505292|ref|NP_938406.1| voltage-dependent calcium channel alpha 1G subunit isoform 3	cationic trypsin	GPR
gi|169184029|ref|XP_001714006.1| PREDICTED: hypothetical protein	cationic trypsin	GPR
gi|11545787|ref|NP_071356.1| egl nine homolog 3	cationic trypsin	GPR
gi|32454748|ref|NP_859526.1| origin recognition complex subunit 4	cationic trypsin	GPR
gi|21264602|ref|NP_005551.3| laminin alpha 5	cationic trypsin	GPR
gi|169211842|ref|XP_001717370.1| PREDICTED: hypothetical protein	cationic trypsin	GPR
gi|188536047|ref|NP_003065.3| SWI/SNF-related matrix-associated actin-dependent regulator of chromatin c1	cationic trypsin	GPR
gi|169214914|ref|XP_001724568.1| PREDICTED: hypothetical protein	cationic trypsin	GPR
gi|147903292|ref|NP_997205.2| nuclear localized factor 1	cationic trypsin	GPR
gi|188497754|ref|NP_000179.2| hexokinase 1 isoform HKI	cationic trypsin	GPR
gi|45243534|ref|NP_982354.1| protocadherin 9 isoform 1 precursor	cationic trypsin	GPR
gi|89111941|ref|NP_870988.2| myotubularin related protein 11	cationic trypsin	GPR
gi|18034690|ref|NP_056326.2| hypothetical protein LOC25980	cationic trypsin	GPR
gi|74229025|ref|NP_001028198.1| membralin isoform 1	cationic trypsin	GPR
gi|29171682|ref|NP_002177.2| interleukin 9 receptor precursor	cationic trypsin	GPR
gi|33946308|ref|NP_891981.1| solute carrier family 8 member 3 isoform F	cationic trypsin	GPR
gi|7019547|ref|NP_037386.1| TANK-binding kinase 1	cationic trypsin	GPR
gi|166064060|ref|NP_899056.2| tumor suppressing subtransferable candidate 5	cationic trypsin	GPR
gi|169161645|ref|XP_001718762.1| PREDICTED: hypothetical protein	cationic trypsin	GPR
gi|190610012|ref|NP_008896.2| zinc finger protein 24	cationic trypsin	GPR
gi|14165392|ref|NP_114070.1| protocadherin alpha 12 isoform 2 precursor	cationic trypsin	GPR
gi|13129004|ref|NP_076949.1| GIY-YIG domain containing 2 isoform 1	cationic trypsin	GPR
gi|169170800|ref|XP_001719263.1| PREDICTED: hypothetical protein	cationic trypsin	GPR
gi|28466989|ref|NP_065186.2| ATPase class V type 10D	cationic trypsin	GPR
gi|169210752|ref|XP_001127683.2| PREDICTED: hypothetical protein	cationic trypsin	GPR
gi|169214177|ref|XP_001717643.1| PREDICTED: similar to hCG22561	cationic trypsin	GPR
gi|31317272|ref|NP_055806.2| WD repeat and FYVE domain containing 3 isoform 1	cationic trypsin	GPR
gi|169215865|ref|XP_001126739.2| PREDICTED: hypothetical protein	cationic trypsin	GPR
gi|7656983|ref|NP_055292.1| TP53-target gene 5 protein	cationic trypsin	GPR
gi|41406097|ref|NP_004414.3| dishevelled 3	cationic trypsin	GPR
gi|169172258|ref|XP_001126176.2| PREDICTED: similar to NAC-alpha domain-containing protein 1	cationic trypsin	GPR
gi|169188676|ref|XP_001717631.1| PREDICTED: hypothetical protein	cationic trypsin	GPR
gi|19923352|ref|NP_006158.2| NK3 homeobox 1	cationic trypsin	GPR
gi|134142824|ref|NP_004465.3| forkhead box D2	cationic trypsin	GPR
gi|169210219|ref|XP_001714879.1| PREDICTED: similar to hCG2040631	cationic trypsin	GPR
gi|169213059|ref|XP_001721819.1| PREDICTED: hypothetical protein	cationic trypsin	GPR
gi|47132537|ref|NP_775656.1| phosphodiesterase 8A isoform 2	cationic trypsin	GPR
gi|24308073|ref|NP_056281.1| protein tyrosine phosphatase non-receptor type 23	cationic trypsin	GPR
gi|105990514|ref|NP_001448.2| filamin B beta (actin binding protein 278)	cationic trypsin	GPR
gi|154937344|ref|NP_872334.2| complement component 1 q subcomponent-like 2	cationic trypsin	GPR
gi|111378391|ref|NP_778148.2| hypothetical protein LOC126321 isoform c	cationic trypsin	GPR
gi|54607110|ref|NP_777589.2| zinc finger MIZ-type containing 2 isoform 2	cationic trypsin	GPR
gi|95147356|ref|NP_620590.2| mitogen-activated protein kinase 15	cationic trypsin	GPR
gi|108773804|ref|NP_079350.4| Fraser syndrome 1	cationic trypsin	GPR
gi|58197554|ref|NP_001010866.1| transmembrane protein 201	cationic trypsin	GPR
gi|148762940|ref|NP_001073883.2| DVL-binding protein DAPLE	cationic trypsin	GPR
gi|4506975|ref|NP_001037.1| solute carrier family 12 (sodium/potassium/chloride transporters) member 2	cationic trypsin	GPR
gi|169164119|ref|XP_001726968.1| PREDICTED: hypothetical protein	cationic trypsin	GPR
gi|88979659|ref|XP_945292.1| PREDICTED: similar to KIAA1276 protein	cationic trypsin	GPR
gi|6912420|ref|NP_036394.1| heparan sulfate 2-O-sulfotransferase 1 isoform 1	cationic trypsin	GPR
gi|169203846|ref|XP_001714568.1| PREDICTED: hypothetical protein	cationic trypsin	GPR
gi|42560244|ref|NP_004783.2| peptidyl-prolyl isomerase G (cyclophilin G)	cationic trypsin	GPR
gi|113426467|ref|XP_001130731.1| PREDICTED: hypothetical protein	cationic trypsin	GPR
gi|11225266|ref|NP_055370.1| transient receptor potential cation channel subfamily M member 5	cationic trypsin	GPR
gi|42733592|ref|NP_976223.1| hypothetical protein LOC399693	cationic trypsin	GPR
gi|40255016|ref|NP_612405.2| membrane-associated RING-CH protein IX	cationic trypsin	GPR
gi|110618248|ref|NP_068743.2| mucin and cadherin-like isoform 1	cationic trypsin	GPR
gi|114431236|ref|NP_067047.4| zinc finger protein 462	cationic trypsin	GPR
gi|7656971|ref|NP_055702.1| phosphonoformate immuno-associated protein 5 isoform 2	cationic trypsin	GPR
gi|194328738|ref|NP_056017.2| hypothetical protein LOC23247	cationic trypsin	GPR
gi|169161648|ref|XP_001718832.1| PREDICTED: similar to hCG2041870	cationic trypsin	GPR
gi|4502735|ref|NP_000066.1| cyclin-dependent kinase 4	cationic trypsin	GPR
gi|169163788|ref|XP_001717664.1| PREDICTED: similar to RIKEN cDNA C230030N03	cationic trypsin	GPR
gi|169164121|ref|XP_001726969.1| PREDICTED: hypothetical protein	cationic trypsin	GPR
gi|169170805|ref|XP_001719315.1| PREDICTED: hypothetical protein	cationic trypsin	GPR
gi|169171605|ref|XP_001714429.1| PREDICTED: hypothetical protein	cationic trypsin	GPR
gi|39752679|ref|NP_945347.1| lipase member I	cationic trypsin	GPR
gi|10863899|ref|NP_004747.1| numb homolog (Drosophila)-like	cationic trypsin	GPR
gi|31543198|ref|NP_114406.1| serine/threonine kinase 40	cationic trypsin	GPR
gi|4826673|ref|NP_004923.1| cadherin 6 type 2 preproprotein	cationic trypsin	GPR
gi|169204517|ref|XP_001721042.1| PREDICTED: hypothetical protein	cationic trypsin	GPR
gi|110618256|ref|NP_778227.3| trace amine associated receptor 9	cationic trypsin	GPR
gi|113428306|ref|XP_372741.4| PREDICTED: similar to peptidyl-Pro cis trans isomerase	cationic trypsin	GPR
gi|13259529|ref|NP_075014.1| survival of motor neuron 2 centromeric isoform b	cationic trypsin	GPR
gi|5730059|ref|NP_006644.1| fibroblast growth factor receptor substrate 3	cationic trypsin	GPR
gi|7710145|ref|NP_056647.1| methyl-CpG binding domain protein 2 testis-specific isoform	cationic trypsin	GPR
gi|188528689|ref|NP_008880.2| syntaxin binding protein 2 isoform a	cationic trypsin	GPR
gi|19913396|ref|NP_599031.1| smoothelin isoform b	cationic trypsin	GPR
gi|13194201|ref|NP_075380.1| reticulon 4 receptor precursor	cationic trypsin	GPR
gi|169164796|ref|XP_001718785.1| PREDICTED: hypothetical protein	cationic trypsin	GPR
gi|75750526|ref|NP_001028747.1| dual specificity phosphatase 28	cationic trypsin	GPR
gi|58533172|ref|NP_115817.1| zinc finger matrin type 1 isoform 3	cationic trypsin	GPR
gi|169170807|ref|XP_001719336.1| PREDICTED: hypothetical protein	cationic trypsin	GPR
gi|169172263|ref|XP_001714236.1| PREDICTED: hypothetical protein	cationic trypsin	GPR
gi|19923281|ref|NP_004264.2| carbohydrate (chondroitin 6) sulfotransferase 3	cationic trypsin	GPR
gi|197382758|ref|NP_001127964.1| heparan sulfate 2-O-sulfotransferase 1 isoform 2	cationic trypsin	GPR
gi|148839372|ref|NP_057700.3| thioredoxin domain containing 3	cationic trypsin	GPR
gi|169203850|ref|XP_001714604.1| PREDICTED: hypothetical protein	cationic trypsin	GPR
gi|116268109|ref|NP_115582.3| nucleotide-binding oligomerization domains 27	cationic trypsin	GPR
gi|113427667|ref|XP_001127023.1| PREDICTED: hypothetical protein	cationic trypsin	GPR
gi|118498339|ref|NP_597714.2| EMI domain containing 2	cationic trypsin	GPR
gi|48476342|ref|NP_077008.2| solute carrier family 25 member 23	cationic trypsin	GPR
gi|67188445|ref|NP_004706.3| CTD (carboxy-terminal domain RNA polymerase II polypeptide A) phosphatase subunit 1 isoform FCP1a	cationic trypsin	GPR
gi|46094081|ref|NP_060952.2| development and differentiation enhancing factor 1	cationic trypsin	GPR
gi|130484306|ref|NP_001001788.2| retinoic acid early transcript 1G	cationic trypsin	GPR
gi|116517305|ref|NP_996805.2| cysteine-rich protein 3	cationic trypsin	GPR
gi|119120903|ref|NP_476518.4| par-3 partitioning defective 3 homolog B isoform c	cationic trypsin	GPR
gi|163310741|ref|NP_055803.2| LIM and calponin homology domains 1 isoform a	cationic trypsin	GPR
gi|37700249|ref|NP_937794.1| HEPACAM family member 2 isoform 2	cationic trypsin	GPR
gi|30023826|ref|NP_835230.1| G-protein coupled purinergic receptor P2Y8	cationic trypsin	GPR
gi|169166123|ref|XP_946926.2| PREDICTED: similar to hCG40500	cationic trypsin	GPR
gi|169172606|ref|XP_001717066.1| PREDICTED: hypothetical protein	cationic trypsin	GPR
gi|169177313|ref|XP_001719623.1| PREDICTED: hypothetical protein	cationic trypsin	GPR
gi|61175248|ref|NP_001012998.1| spermidine/spermine N1-acetyl transferase-like 1	cationic trypsin	GPR
gi|169209868|ref|XP_001725947.1| PREDICTED: hypothetical protein	cationic trypsin	GPR
gi|169210497|ref|XP_001723271.1| PREDICTED: similar to BEAN protein	cationic trypsin	GPR
gi|32479527|ref|NP_000209.2| potassium voltage-gated channel KQT-like subfamily member 1 isoform 1	cationic trypsin	GPR
gi|157278361|ref|NP_001007596.2| nuclear localized factor 2	cationic trypsin	GPR
gi|189571636|ref|NP_055985.2| sulfatase 1	cationic trypsin	GPR
gi|55741653|ref|NP_065982.1| hypothetical protein LOC57691	cationic trypsin	GPR
gi|71274144|ref|NP_001025053.1| AT hook DNA binding motif containing 1	cationic trypsin	GPR
gi|40254834|ref|NP_006603.2| kinesin family member 1C	cationic trypsin	GPR
gi|4507725|ref|NP_000362.1| transthyretin	cationic trypsin	GPR
gi|11641413|ref|NP_068659.1| cell division cycle 25B isoform 1	cationic trypsin	GPR
gi|51173724|ref|NP_004044.3| bystin	cationic trypsin	GPR
gi|117938310|ref|NP_060483.3| sine oculis binding protein homolog	cationic trypsin	GPR
gi|65505873|ref|NP_079139.4| transcription elongation factor A (SII)-like 4	cationic trypsin	GPR
gi|4885323|ref|NP_005293.1| G protein-coupled receptor 37	cationic trypsin	GPR
gi|89142735|ref|NP_112733.2| alpha 3 type IV collagen isoform 4 precursor	cationic trypsin	GPR
gi|10190672|ref|NP_065688.1| fibroblast growth factor 22 precursor	cationic trypsin	GPR
gi|113411427|ref|XP_935771.2| PREDICTED: hypothetical protein	cationic trypsin	GPR
gi|196114999|ref|NP_001124482.1| special AT-rich sequence binding protein 1	cationic trypsin	GPR
gi|61744471|ref|NP_004622.2| low density lipoprotein receptor-related protein 8 isoform 1 precursor	cationic trypsin	GPR
gi|169193229|ref|XP_001720752.1| PREDICTED: hypothetical protein	cationic trypsin	GPR
gi|169198902|ref|XP_001723342.1| PREDICTED: hypothetical protein	cationic trypsin	GPR
gi|32967591|ref|NP_002588.3| phosducin isoform a	cationic trypsin	GPR
gi|169213069|ref|XP_001727082.1| PREDICTED: similar to hCG1645807	cationic trypsin	GPR
gi|110347431|ref|NP_001036009.1| latent transforming growth factor beta binding protein 4 isoform a	cationic trypsin	GPR
gi|21264337|ref|NP_071926.4| centaurin delta 3	cationic trypsin	GPR
gi|189571638|ref|NP_001121676.1| sulfatase 1	cationic trypsin	GPR
gi|57863253|ref|NP_067678.1| zinc finger protein 500	cationic trypsin	GPR
gi|8923733|ref|NP_060055.1| solute carrier family 2 (facilitated glucose transporter) member 6	cationic trypsin	GPR
gi|56676397|ref|NP_037407.4| ankyrin repeat domain 11	cationic trypsin	GPR
gi|76880480|ref|NP_055632.2| hypothetical protein LOC9865	cationic trypsin	GPR
gi|154350198|ref|NP_060851.2| hypothetical protein LOC55337	cationic trypsin	GPR
gi|71040096|ref|NP_859071.2| Rho GTPase activating protein 30 isoform 2	cationic trypsin	GPR
gi|169163493|ref|XP_001716380.1| PREDICTED: hypothetical protein	cationic trypsin	GPR
gi|187171277|ref|NP_001119603.1| DNA polymerase gamma	cationic trypsin	GPR
gi|169164125|ref|XP_001726971.1| PREDICTED: hypothetical protein	cationic trypsin	GPR
gi|169164483|ref|XP_001717105.1| PREDICTED: similar to hCG1793303	cationic trypsin	GPR
gi|169169337|ref|XP_001717834.1| PREDICTED: hypothetical protein	cationic trypsin	GPR
gi|169171225|ref|XP_001718963.1| PREDICTED: similar to hCG2014184	cationic trypsin	GPR
gi|19747281|ref|NP_597674.1| X antigen family member 1D isoform 1c	cationic trypsin	GPR
gi|15529982|ref|NP_219484.1| IMP4 U3 small nucleolar ribonucleoprotein homolog	cationic trypsin	GPR
gi|24308303|ref|NP_085148.1| SH3-binding domain protein 5-like	cationic trypsin	GPR
gi|9910362|ref|NP_064548.1| semaphorin sem2	cationic trypsin	GPR
gi|61676106|ref|NP_001012777.1| hypothetical protein LOC348180 isoform 1	cationic trypsin	GPR
gi|90819237|ref|NP_001035090.1| myeloid/lymphoid or mixed-lineage leukemia (trithorax homolog Drosophila); translocated to 4 isoform 1	cationic trypsin	GPR
gi|46852178|ref|NP_064507.3| potassium channel modulatory factor 1	cationic trypsin	GPR
gi|157837999|ref|NP_001094846.2| hCG23177	cationic trypsin	GPR
gi|119226260|ref|NP_006378.3| calcium homeostasis endoplasmic reticulum protein	cationic trypsin	GPR
gi|16945972|ref|NP_476502.1| kelch domain containing 3	cationic trypsin	GPR
gi|195539395|ref|NP_002797.3| proteasome 26S ATPase subunit 6	cationic trypsin	GPR
gi|113204604|ref|NP_006483.2| aristaless-like homeobox 3	cationic trypsin	GPR
gi|33598937|ref|NP_878315.1| scavenger receptor class F member 2 isoform 2	cationic trypsin	GPR
gi|11641283|ref|NP_071758.1| LIM homeobox protein 5	cationic trypsin	GPR
gi|22027574|ref|NP_542990.2| alpha 1 type XIII collagen isoform 4	cationic trypsin	GPR
gi|150417969|ref|NP_001092875.1| voltage-gated sodium channel type V alpha isoform d	cationic trypsin	GPR
gi|122937239|ref|NP_001073888.1| zinc finger CCCH-type domain containing 5	cationic trypsin	GPR
gi|18860868|ref|NP_569829.1| MAP-kinase activating death domain-containing protein isoform e	cationic trypsin	GPR
gi|5032211|ref|NP_005651.1| solute carrier family 35 member A2 isoform a	cationic trypsin	GPR
gi|169218221|ref|XP_001719419.1| PREDICTED: hypothetical protein partial	cationic trypsin	GPR
gi|89061941|ref|XP_945536.1| PREDICTED: similar to hCG1991759	cationic trypsin	GPR
gi|31543392|ref|NP_573570.2| peroxisome proliferator-activated receptor gamma coactivator 1 beta	cationic trypsin	GPR
gi|11464975|ref|NP_068586.1| elongation of very long chain fatty acids-like 5	cationic trypsin	GPR
gi|145699105|ref|NP_699199.2| connexin40.1	cationic trypsin	GPR
gi|83779010|ref|NP_076982.3| SECIS binding protein 2	cationic trypsin	GPR
gi|119709834|ref|NP_001073312.1| castor homolog 1 zinc finger isoform a	cationic trypsin	GPR
gi|19923076|ref|NP_612146.1| actin-related protein T1	cationic trypsin	GPR
gi|169166712|ref|XP_001717279.1| PREDICTED: hypothetical protein	cationic trypsin	GPR
gi|83715964|ref|NP_006330.2| high-mobility group 20B	cationic trypsin	GPR
gi|169167967|ref|XP_001715646.1| PREDICTED: hypothetical protein	cationic trypsin	GPR
gi|126090909|ref|NP_001417.3| engrailed homeobox 1	cationic trypsin	GPR
gi|169205055|ref|XP_001715728.1| PREDICTED: hypothetical protein	cationic trypsin	GPR
gi|53692195|ref|NP_001005159.1| Scm-like with four mbt domains 1	cationic trypsin	GPR
gi|169209034|ref|XP_001719923.1| PREDICTED: hypothetical protein	cationic trypsin	GPR
gi|113427839|ref|XP_001133617.1| PREDICTED: hypothetical protein	cationic trypsin	GPR
gi|154759263|ref|NP_776192.2| zinc finger protein 707	cationic trypsin	GPR
gi|7706117|ref|NP_057666.1| solute carrier family 15 member 3	cationic trypsin	GPR
gi|102467235|ref|NP_001035784.1| inner centromere protein antigens 135/155kDa isoform 1	cationic trypsin	GPR
gi|55769543|ref|NP_115487.2| mitochondrial ribosomal protein L14	cationic trypsin	GPR
gi|116256487|ref|NP_006693.3| neuropathy target esterase	cationic trypsin	GPR
gi|14149669|ref|NP_055908.1| mitogen-activated protein kinase kinase kinase 7 interacting protein 2	cationic trypsin	GPR
gi|11024704|ref|NP_061956.1| coiled-coil domain containing 76	cationic trypsin	GPR
gi|110735402|ref|NP_005695.3| protein tyrosine phosphatase receptor type U isoform 3 precursor	cationic trypsin	GPR
gi|166362713|ref|NP_001786.2| cadherin 5 type 2 preproprotein	cationic trypsin	GPR
gi|26787991|ref|NP_004998.2| nuclear factor of kappa light polypeptide gene enhancer in B-cells inhibitor-like 1	cationic trypsin	GPR
gi|169161336|ref|XP_001718552.1| PREDICTED: hypothetical protein	cationic trypsin	GPR
gi|115527062|ref|NP_001840.3| alpha 2 type VI collagen isoform 2C2 precursor	cationic trypsin	GPR
gi|113411437|ref|XP_001133559.1| PREDICTED: hypothetical protein isoform 1	cationic trypsin	GPR
gi|169164807|ref|XP_949459.2| PREDICTED: similar to hCG2005577	cationic trypsin	GPR
gi|58761492|ref|NP_060595.3| Rho guanine nucleotide exchange factor (GEF) 10-like isoform 1	cationic trypsin	GPR
gi|113416561|ref|XP_035299.7| PREDICTED: zinc finger SWIM domain containing 6	cationic trypsin	GPR
gi|169168993|ref|XP_001721614.1| PREDICTED: hypothetical protein	cationic trypsin	GPR
gi|113419893|ref|XP_940797.2| PREDICTED: hypothetical protein	cationic trypsin	GPR
gi|169202914|ref|XP_001721426.1| PREDICTED: similar to unc-93 homolog B1 (C. elegans)	cationic trypsin	GPR
gi|169209405|ref|XP_948575.3| PREDICTED: hypothetical protein	cationic trypsin	GPR
gi|62865649|ref|NP_001017368.1| rififylin	cationic trypsin	GPR
gi|189571641|ref|NP_001121677.1| sulfatase 1	cationic trypsin	GPR
gi|191250773|ref|NP_001122098.1| spire homolog 1 isoform a	cationic trypsin	GPR
gi|6912668|ref|NP_036375.1| solute carrier family 35 member 3A	cationic trypsin	GPR
gi|61676108|ref|NP_001012780.1| hypothetical protein LOC348180 isoform 2	cationic trypsin	GPR
gi|110224479|ref|NP_001035931.1| prosaposin isoform c preproprotein	cationic trypsin	GPR
gi|21265034|ref|NP_620594.1| ADAM metallopeptidase with thrombospondin type 1 motif 13 isoform 1 preproprotein	cationic trypsin	GPR
gi|62526120|ref|NP_001014985.1| glycolipid transfer protein domain containing 2	cationic trypsin	GPR
gi|117320535|ref|NP_079539.2| proline-rich protein 3 isoform a	cationic trypsin	GPR
gi|157676340|ref|NP_001099007.1| zinc finger protein 142 isoform 1	cationic trypsin	GPR
gi|24308370|ref|NP_689608.1| nudix-type motif 16	cationic trypsin	GPR
gi|26638666|ref|NP_751898.1| mutS homolog 5 isoform c	cationic trypsin	GPR
gi|88943477|ref|XP_935337.1| PREDICTED: hypothetical protein isoform 2	cationic trypsin	GPR
gi|169165096|ref|XP_001725330.1| PREDICTED: hypothetical protein	cationic trypsin	GPR
gi|169165822|ref|XP_001723913.1| PREDICTED: hypothetical protein	cationic trypsin	GPR
gi|169166133|ref|XP_001726695.1| PREDICTED: similar to hCG1644127	cationic trypsin	GPR
gi|169166439|ref|XP_931434.3| PREDICTED: HPX-153 homeobox	cationic trypsin	GPR
gi|44955926|ref|NP_055430.1| genetic suppressor element 1 isoform 1	cationic trypsin	GPR
gi|11068135|ref|NP_036395.1| tubulin tyrosine ligase-like family member 1 isoform a	cationic trypsin	GPR
gi|89057147|ref|XP_948742.1| PREDICTED: similar to hCG2036567 isoform 4	cationic trypsin	GPR
gi|57242796|ref|NP_006609.3| jumonji AT rich interactive domain 1B	cationic trypsin	GPR
gi|82546872|ref|NP_079325.2| DNA helicase homolog PIF1	cationic trypsin	GPR
gi|46488915|ref|NP_054729.3| astrotactin 2 isoform a	cationic trypsin	GPR
gi|88501738|ref|NP_001034230.1| TRIO and F-actin binding protein isoform 6	cationic trypsin	GPR
gi|157743252|ref|NP_115599.2| pecanex-like 3	cationic trypsin	GPR
gi|5174543|ref|NP_005910.1| myocyte enhancer factor 2B	cationic trypsin	GPR
gi|54873624|ref|NP_114414.2| eukaryotic translation initiation factor 2A	cationic trypsin	GPR
gi|38787970|ref|NP_938072.1| tensin like C1 domain containing phosphatase isoform 3	cationic trypsin	GPR
gi|113403778|ref|XP_933787.2| PREDICTED: hypothetical protein	cationic trypsin	GPR
gi|24041040|ref|NP_694882.1| ADAM metallopeptidase domain 33 isoform beta preproprotein	cationic trypsin	GPR
gi|169164811|ref|XP_001718945.1| PREDICTED: hypothetical protein	cationic trypsin	GPR
gi|169168996|ref|XP_001716360.1| PREDICTED: hypothetical protein	cationic trypsin	GPR
gi|169172616|ref|XP_001717243.1| PREDICTED: similar to hCG2008575	cationic trypsin	GPR
gi|197313702|ref|NP_001127903.1| torsin family 2 member A isoform d	cationic trypsin	GPR
gi|47132577|ref|NP_059127.2| AMP-activated protein kinase non-catalytic gamma-3 subunit	cationic trypsin	GPR
gi|33286436|ref|NP_689870.3| gametogenetin	cationic trypsin	GPR
gi|113425215|ref|XP_001129103.1| PREDICTED: hypothetical protein	cationic trypsin	GPR
gi|18860839|ref|NP_000235.2| menin isoform 1	cationic trypsin	GPR
gi|189571643|ref|NP_001121678.1| sulfatase 1	cationic trypsin	GPR
gi|169217245|ref|XP_001715924.1| PREDICTED: similar to mCG9993	cationic trypsin	GPR
gi|21699074|ref|NP_660314.1| zinc finger protein 688 isoform a	cationic trypsin	GPR
gi|171906553|ref|NP_077819.2| zinc finger with KRAB and SCAN domains 3	cationic trypsin	GPR
gi|68342036|ref|NP_004232.2| jumonji domain containing 1C isoform b	cationic trypsin	GPR
gi|110227594|ref|NP_219501.2| calmodulin-like 4 isoform 1	cationic trypsin	GPR
gi|52317188|ref|NP_001004488.1| olfactory receptor family 2 subfamily A member 25	cationic trypsin	GPR
gi|109255249|ref|NP_002263.2| keratin 4	cationic trypsin	GPR
gi|115430231|ref|NP_001041670.1| REC8 homolog	cationic trypsin	GPR
gi|68348716|ref|NP_001020279.1| AF4/FMR2 family member 3 isoform 2	cationic trypsin	GPR
gi|150421681|ref|NP_115565.3| ATPase class VI type 11A isoform b	cationic trypsin	GPR
gi|169161340|ref|XP_001718594.1| PREDICTED: hypothetical protein	cationic trypsin	GPR
gi|169161662|ref|XP_001132797.2| PREDICTED: hypothetical protein	cationic trypsin	GPR
gi|113403785|ref|XP_001130683.1| PREDICTED: hypothetical protein	cationic trypsin	GPR
gi|169163501|ref|XP_374020.5| PREDICTED: similar to hCG2005577	cationic trypsin	GPR
gi|6912446|ref|NP_036417.1| potassium voltage-gated channel subfamily H member 4	cationic trypsin	GPR
gi|169170020|ref|XP_001714522.1| PREDICTED: hypothetical protein	cationic trypsin	GPR
gi|169170414|ref|XP_001714193.1| PREDICTED: similar to hCG1647535 isoform 2	cationic trypsin	GPR
gi|169170821|ref|XP_001719480.1| PREDICTED: similar to rCG63049	cationic trypsin	GPR
gi|158138528|ref|NP_775735.2| l(3)mbt-like 4	cationic trypsin	GPR
gi|169173355|ref|XP_001716085.1| PREDICTED: hypothetical protein	cationic trypsin	GPR
gi|4503453|ref|NP_003783.1| endothelial differentiation-related factor 1 isoform alpha	cationic trypsin	GPR
gi|113425217|ref|XP_001129235.1| PREDICTED: similar to FAM92A1 protein	cationic trypsin	GPR
gi|170014705|ref|NP_001116153.1| SH3-domain binding protein 2	cationic trypsin	GPR
gi|110832843|ref|NP_003176.2| TBP-associated factor 4	cationic trypsin	GPR
gi|24432108|ref|NP_722548.1| CD46 antigen complement regulatory protein isoform 4 precursor	cationic trypsin	GPR
gi|46048469|ref|NP_689812.2| hypothetical protein LOC162387	cationic trypsin	GPR
gi|169212674|ref|XP_001722966.1| PREDICTED: hypothetical protein	cationic trypsin	GPR
gi|110347412|ref|NP_003564.2| latent transforming growth factor beta binding protein 4 isoform b	cationic trypsin	GPR
gi|169216920|ref|XP_001714284.1| PREDICTED: similar to hCG1816984	cationic trypsin	GPR
gi|94966754|ref|NP_078856.4| elongation factor Tu GTP binding domain containing 1 isoform 1	cationic trypsin	GPR
gi|62865890|ref|NP_004410.3| dual specificity phosphatase 5	cationic trypsin	GPR
gi|169162889|ref|XP_001715421.1| PREDICTED: hypothetical protein	cationic trypsin	GPR
gi|169170416|ref|XP_001714186.1| PREDICTED: similar to hCG1647535 isoform 1	cationic trypsin	GPR
gi|169205556|ref|XP_001717725.1| PREDICTED: hypothetical protein	cationic trypsin	GPR
gi|153945850|ref|NP_870987.2| doublesex and mab-3 related transcription factor 2 isoform 2	cationic trypsin	GPR
gi|33300670|ref|NP_612427.2| hypothetical protein LOC84331	cationic trypsin	GPR
gi|125625350|ref|NP_001781.2| cell division cycle 25C protein isoform a	cationic trypsin	GPR
gi|150010667|ref|NP_775840.2| hypothetical protein LOC254048	cationic trypsin	GPR
gi|111378386|ref|NP_068377.2| hypothetical protein LOC126321 isoform a	cationic trypsin	GPR
gi|66267730|ref|NP_443076.2| WD repeat domain 34	cationic trypsin	GPR
gi|119120907|ref|NP_995585.2| par-3 partitioning defective 3 homolog B isoform a	cationic trypsin	GPR
gi|4507475|ref|NP_000350.1| transglutaminase 1	cationic trypsin	GPR
gi|164414431|ref|NP_001106697.1| netrin G1 isoform 1	cationic trypsin	GPR
gi|119220598|ref|NP_061160.2| apolipoprotein B48 receptor	cationic trypsin	GPR
gi|24475832|ref|NP_667341.1| natural cytotoxicity triggering receptor 3	cationic trypsin	GPR
gi|4504673|ref|NP_000556.1| interleukin 6 receptor isoform 1 precursor	cationic trypsin	GPR
gi|169163505|ref|XP_001716704.1| PREDICTED: hypothetical protein	cationic trypsin	GPR
gi|169166139|ref|XP_001719240.1| PREDICTED: similar to predicted protein	cationic trypsin	GPR
gi|169169002|ref|XP_001716388.1| PREDICTED: similar to ribosomal protein L12	cationic trypsin	GPR
gi|169170418|ref|XP_001714255.1| PREDICTED: similar to hCG1647535 isoform 2	cationic trypsin	GPR
gi|32698950|ref|NP_872369.1| hypothetical protein LOC283870	cationic trypsin	GPR
gi|113421705|ref|XP_001128844.1| PREDICTED: hypothetical protein	cationic trypsin	GPR
gi|33286416|ref|NP_000186.2| Hermansky-Pudlak syndrome 1 protein isoform a	cationic trypsin	GPR
gi|169211860|ref|XP_001128493.2| PREDICTED: hypothetical protein	cationic trypsin	GPR
gi|116256445|ref|NP_001070729.1| nuclear receptor co-repressor 2 isoform 2	cationic trypsin	GPR
gi|87196339|ref|NP_001839.2| collagen type VI alpha 1 precursor	cationic trypsin	GPR
gi|115430259|ref|NP_060237.2| solute carrier family 39 (zinc transporter) member 4 isoform 1	cationic trypsin	GPR
gi|67010013|ref|NP_001019854.1| zinc finger protein 688 isoform b	cationic trypsin	GPR
gi|55749442|ref|NP_001006936.1| transcription elongation factor A (SII)-like 4	cationic trypsin	GPR
gi|126116598|ref|NP_001001712.2| lipocalin 10	cationic trypsin	GPR
gi|153251840|ref|NP_060805.3| zinc finger protein 839	cationic trypsin	GPR
gi|169167008|ref|XP_001722564.1| PREDICTED: similar to genethonin 1 isoform 2	cationic trypsin	GPR
gi|169170420|ref|XP_001714246.1| PREDICTED: similar to hCG1647535 isoform 1	cationic trypsin	GPR
gi|169201901|ref|XP_001725898.1| PREDICTED: similar to hCG2017625	cationic trypsin	GPR
gi|157426891|ref|NP_004817.2| endothelin converting enzyme-like 1	cationic trypsin	GPR
gi|169203387|ref|XP_946095.2| PREDICTED: similar to hCG1811042	cationic trypsin	GPR
gi|169207693|ref|XP_001724511.1| PREDICTED: hypothetical protein	cationic trypsin	GPR
gi|169208176|ref|XP_001129482.2| PREDICTED: StAR-related lipid transfer (START) domain containing 9	cationic trypsin	GPR
gi|113425552|ref|XP_001128438.1| PREDICTED: hypothetical protein	cationic trypsin	GPR
gi|31742534|ref|NP_004947.2| ets variant gene 1	cationic trypsin	GPR
gi|31317270|ref|NP_848700.1| WD repeat and FYVE domain containing 3 isoform 3	cationic trypsin	GPR
gi|31377711|ref|NP_075069.2| transmembrane protein 135	cationic trypsin	GPR
gi|72534768|ref|NP_001026907.1| coiled-coil domain containing 78	cationic trypsin	GPR
gi|166795264|ref|NP_001107648.1| AE binding protein 2 isoform b	cationic trypsin	GPR
gi|111118981|ref|NP_077728.2| ferredoxin reductase isoform 1 precursor	cationic trypsin	GPR
gi|151301154|ref|NP_005952.2| mucin 6 gastric	cationic trypsin	GPR
gi|113412190|ref|XP_001132865.1| PREDICTED: hypothetical protein	cationic trypsin	GPR
gi|61742786|ref|NP_665894.2| leucine rich repeat and death domain containing protein isoform 3	cationic trypsin	GPR
gi|121582460|ref|NP_078985.3| hypothetical protein LOC79762	cationic trypsin	GPR
gi|169167010|ref|XP_001722562.1| PREDICTED: similar to genethonin 1 isoform 1	cationic trypsin	GPR
gi|4885465|ref|NP_005352.1| melanoma antigen family A 2	cationic trypsin	GPR
gi|169169681|ref|XP_001717946.1| PREDICTED: hypothetical protein	cationic trypsin	GPR
gi|22325372|ref|NP_680545.1| hypothetical protein LOC138716	cationic trypsin	GPR
gi|169172626|ref|XP_001717700.1| PREDICTED: hypothetical protein	cationic trypsin	GPR
gi|169178990|ref|XP_001714640.1| PREDICTED: hypothetical protein	cationic trypsin	GPR
gi|89031755|ref|XP_945216.1| PREDICTED: similar to FLJ00409 protein	cationic trypsin	GPR
gi|169205560|ref|XP_001723157.1| PREDICTED: similar to hCG2014417	cationic trypsin	GPR
gi|169211523|ref|XP_001718370.1| PREDICTED: hypothetical protein	cationic trypsin	GPR
gi|169217780|ref|XP_001719178.1| PREDICTED: similar to PDZ domain containing 1	cationic trypsin	GPR
gi|61835148|ref|NP_005078.2| fragile X mental retardation-related protein 1 isoform a	cationic trypsin	GPR
gi|148276998|ref|NP_149104.2| zinc finger protein 628	cationic trypsin	GPR
gi|5729806|ref|NP_006548.1| doublesex and mab-3 related transcription factor 2 isoform 1	cationic trypsin	GPR
gi|4758404|ref|NP_004468.1| FSHD region gene 1	cationic trypsin	GPR
gi|89142733|ref|NP_112730.2| alpha 3 type IV collagen isoform 2 precursor	cationic trypsin	GPR
gi|116812604|ref|NP_001070895.1| LY6/PLAUR domain containing 1 isoform b	cationic trypsin	GPR
gi|169165451|ref|XP_001723954.1| PREDICTED: hypothetical protein	cationic trypsin	GPR
gi|169167679|ref|XP_001715697.1| PREDICTED: hypothetical protein	cationic trypsin	GPR
gi|169172284|ref|XP_943217.3| PREDICTED: similar to hCG1996858	cationic trypsin	GPR
gi|169213082|ref|XP_001721324.1| PREDICTED: hypothetical protein	cationic trypsin	GPR
gi|39930569|ref|NP_937790.1| hypothetical protein LOC116236	cationic trypsin	GPR
gi|31563537|ref|NP_056097.1| CLIP-associating protein 1	cationic trypsin	GPR
gi|57863314|ref|NP_060436.4| vacuolar protein sorting 37C	cationic trypsin	GPR
gi|109715844|ref|NP_612122.2| BCL2/adenovirus E1B 19kD interacting protein like	cationic trypsin	GPR
gi|4502285|ref|NP_001672.1| ATPase Ca++ transporting cardiac muscle slow twitch 2 isoform 2	cationic trypsin	GPR
gi|38348416|ref|NP_940973.1| hypothetical protein LOC375607	cationic trypsin	GPR
gi|169161350|ref|XP_001718788.1| PREDICTED: hypothetical protein	cationic trypsin	GPR
gi|22027577|ref|NP_542991.2| alpha 1 type XIII collagen isoform 5	cationic trypsin	GPR
gi|169167681|ref|XP_001715715.1| PREDICTED: hypothetical protein	cationic trypsin	GPR
gi|169169009|ref|XP_001716482.1| PREDICTED: hypothetical protein	cationic trypsin	GPR
gi|169169684|ref|XP_001717961.1| PREDICTED: hypothetical protein	cationic trypsin	GPR
gi|194018513|ref|NP_001030014.2| patched domain containing 3	cationic trypsin	GPR
gi|85787627|ref|NP_001004360.2| dipeptidyl peptidase 10 isoform short	cationic trypsin	GPR
gi|83977450|ref|NP_054699.2| discoidin domain receptor family member 1 isoform a	cationic trypsin	GPR
gi|169198916|ref|XP_001716944.1| PREDICTED: hypothetical protein	cationic trypsin	GPR
gi|169203879|ref|XP_001715218.1| PREDICTED: hypothetical protein	cationic trypsin	GPR
gi|169206530|ref|XP_001714669.1| PREDICTED: hypothetical protein	cationic trypsin	GPR
gi|169207201|ref|XP_001714584.1| PREDICTED: hypothetical protein	cationic trypsin	GPR
gi|169208180|ref|XP_933345.2| PREDICTED: similar to hCG1786715 partial	cationic trypsin	GPR
gi|169213812|ref|XP_001714697.1| PREDICTED: similar to hCG2001482	cationic trypsin	GPR
gi|167555104|ref|NP_002451.2| interferon regulatory factor 4	cationic trypsin	GPR
gi|51477179|ref|XP_497110.1| PREDICTED: hypothetical protein	cationic trypsin	GPR
gi|21687153|ref|NP_660349.1| hypothetical protein LOC219738	cationic trypsin	GPR
gi|61676082|ref|NP_001012526.2| shadow of prion protein	cationic trypsin	GPR
gi|195947401|ref|NP_001124337.1| doublesex and mab-3 related transcription factor 2 isoform 1	cationic trypsin	GPR
gi|148225604|ref|NP_001091064.1| X antigen family member 1B isoform 1	cationic trypsin	GPR
gi|40806175|ref|NP_001338.2| diacylglycerol kinase theta	cationic trypsin	GPR
gi|31542756|ref|NP_689554.2| progestin and adipoQ receptor family member IV	cationic trypsin	GPR
gi|150418009|ref|NP_996744.2| transforming acidic coiled-coil containing protein 2 isoform a	cationic trypsin	GPR
gi|134142062|ref|NP_001084.3| acetyl-Coenzyme A carboxylase beta	cationic trypsin	GPR
gi|115527066|ref|NP_478054.2| alpha 2 type VI collagen isoform 2C2a precursor	cationic trypsin	GPR
gi|169161668|ref|XP_001719233.1| PREDICTED: hypothetical protein	cationic trypsin	GPR
gi|116325989|ref|NP_066550.2| hyperpolarization activated cyclic nucleotide-gated potassium channel 1	cationic trypsin	GPR
gi|169165454|ref|XP_001717299.1| PREDICTED: similar to hCG2041108	cationic trypsin	GPR
gi|169171243|ref|XP_001716836.1| PREDICTED: hypothetical protein	cationic trypsin	GPR
gi|169194526|ref|XP_001722050.1| PREDICTED: similar to FLJ00409 protein	cationic trypsin	GPR
gi|71274178|ref|NP_001025036.1| developing brain homeobox 1	cationic trypsin	GPR
gi|169202933|ref|XP_001721474.1| PREDICTED: similar to hCG21066	cationic trypsin	GPR
gi|15529970|ref|NP_219488.1| membralin isoform 2	cationic trypsin	GPR
gi|122939151|ref|NP_001073626.1| Rho GTPase activating protein 9 isoform 2	cationic trypsin	GPR
gi|169206532|ref|XP_001127275.2| PREDICTED: similar to hCG30005	cationic trypsin	GPR
gi|169207203|ref|XP_001714760.1| PREDICTED: similar to hCG2036672	cationic trypsin	GPR
gi|29826279|ref|NP_813977.1| tubby isoform b	cationic trypsin	GPR
gi|12656655|ref|NP_066976.1| cadherin 19 type 2 preproprotein	cationic trypsin	GPR
gi|24041035|ref|NP_077719.2| notch 2 preproprotein	cationic trypsin	GPR
gi|27502405|ref|NP_758860.1| CD46 antigen complement regulatory protein isoform 14 precursor	cationic trypsin	GPR
gi|41151527|ref|XP_372214.1| PREDICTED: hypothetical protein	cationic trypsin	GPR
gi|30581117|ref|NP_848511.1| SRY (sex determining region Y)-box 30 isoform a	cationic trypsin	GPR
gi|61097912|ref|NP_612409.1| nucleolar protein with MIF4G domain 1	cationic trypsin	GPR
gi|13128864|ref|NP_006035.2| histone deacetylase 6	cationic trypsin	GPR
gi|122939208|ref|NP_001073860.1| nuclear antigen Sp100 isoform 1	cationic trypsin	GPR
gi|121114287|ref|NP_056131.2| apoptosis-stimulating protein of p53 1	cationic trypsin	GPR
gi|122937343|ref|NP_001073940.1| platelet endothelial aggregation receptor 1	cationic trypsin	GPR
gi|53759134|ref|NP_004426.2| endonuclease G precursor	cationic trypsin	GPR
gi|74027267|ref|NP_036607.3| ubiquitin-specific protease 21	cationic trypsin	GPR
gi|20149646|ref|NP_060330.2| hypothetical protein LOC54964	cationic trypsin	GPR
gi|169161353|ref|XP_001718845.1| PREDICTED: similar to hCG2041870	cationic trypsin	GPR
gi|21361163|ref|NP_000812.2| gamma-glutamyl carboxylase	cationic trypsin	GPR
gi|83776598|ref|NP_065797.2| virus-induced signaling adapter	cationic trypsin	GPR
gi|169170833|ref|XP_001720931.1| PREDICTED: hypothetical protein	cationic trypsin	GPR
gi|87299628|ref|NP_683692.2| hypothetical protein LOC259282	cationic trypsin	GPR
gi|55770854|ref|NP_000826.2| N-methyl-D-aspartate receptor subunit 2C precursor	cationic trypsin	GPR
gi|13899299|ref|NP_113647.1| sestrin 2	cationic trypsin	GPR
gi|169194528|ref|XP_001722151.1| PREDICTED: similar to hCG2017625	cationic trypsin	GPR
gi|89034611|ref|XP_950101.1| PREDICTED: similar to mCG19417	cationic trypsin	GPR
gi|113428936|ref|XP_001132687.1| PREDICTED: hypothetical protein	cationic trypsin	GPR
gi|189571657|ref|NP_110419.5| glycerophosphodiester phosphodiesterase domain containing 5	cationic trypsin	GPR
gi|16445357|ref|NP_439896.1| hypothetical protein LOC116843	cationic trypsin	GPR
gi|116734704|ref|NP_892017.2| interferon regulatory factor 2 binding protein 2 isoform A	cationic trypsin	GPR
gi|105990537|ref|NP_000274.2| phosphodiesterase 6B cGMP-specific rod beta	cationic trypsin	GPR
gi|37577166|ref|NP_006850.2| lipoic acid synthetase isoform 1 precursor	cationic trypsin	GPR
gi|194394141|ref|NP_055640.2| nucleolar preribosomal-associated protein 1	cationic trypsin	GPR
gi|4757710|ref|NP_004760.1| amiloride-sensitive cation channel 3 isoform a	cationic trypsin	GPR
gi|122937321|ref|NP_001073930.1| UNC homeobox	cationic trypsin	GPR
gi|92087055|ref|NP_072096.2| PERQ amino acid rich with GYF domain 1	cationic trypsin	GPR
gi|14424433|ref|NP_077816.1| ATPase class V type 10A	cationic trypsin	GPR
gi|62241042|ref|NP_004437.2| glutamyl-prolyl tRNA synthetase	cationic trypsin	GPR
gi|83977452|ref|NP_054700.2| discoidin domain receptor family member 1 isoform c	cationic trypsin	GPR
gi|169188840|ref|XP_001718438.1| PREDICTED: hypothetical protein	cationic trypsin	GPR
gi|4827048|ref|NP_005139.1| unc119 (C.elegans) homolog isoform a	cationic trypsin	GPR
gi|113428347|ref|XP_001131877.1| PREDICTED: similar to hCG2042171	cationic trypsin	GPR
gi|110347437|ref|NP_001036010.1| latent transforming growth factor beta binding protein 4 isoform c	cationic trypsin	GPR
gi|55749531|ref|NP_006833.2| splicing factor 3B subunit 2	cationic trypsin	GPR
gi|41327769|ref|NP_056133.2| Rho-specific guanine nucleotide exchange factor p114 isoform a	cationic trypsin	GPR
gi|148612818|ref|NP_001091982.1| protein kinase cGMP-dependent type I isoform 1	cationic trypsin	GPR
gi|169215573|ref|XP_001723204.1| PREDICTED: hypothetical protein	cationic trypsin	GPR
gi|9966865|ref|NP_065122.1| transient receptor potential cation channel subfamily C member 7	cationic trypsin	GPR
gi|21704277|ref|NP_002217.3| jagged 2 isoform a precursor	cationic trypsin	GPR
gi|4757768|ref|NP_004300.1| Rho GDP dissociation inhibitor (GDI) alpha	cationic trypsin	GPR
gi|24041029|ref|NP_000616.3| nitric oxide synthase 2A	cationic trypsin	GPR
gi|24308547|ref|NP_710152.1| hypothetical protein LOC196500	cationic trypsin	GPR
gi|30039694|ref|NP_835461.1| zinc finger protein 598	cationic trypsin	GPR
gi|169170034|ref|XP_001714601.1| PREDICTED: similar to hCG1779533	cationic trypsin	GPR
gi|169172635|ref|XP_001718238.1| PREDICTED: similar to hydroxyproline-rich glycoprotein VSP-3	cationic trypsin	GPR
gi|197333879|ref|NP_001127945.1| genetic suppressor element 1 isoform 2	cationic trypsin	GPR
gi|169203397|ref|XP_001132591.2| PREDICTED: hypothetical protein	cationic trypsin	GPR
gi|18860870|ref|NP_569830.1| MAP-kinase activating death domain-containing protein isoform f	cationic trypsin	GPR
gi|169215896|ref|XP_001718607.1| PREDICTED: hypothetical protein	cationic trypsin	GPR
gi|28872796|ref|NP_005185.2| CCAAT/enhancer binding protein beta	cationic trypsin	GPR
gi|27734777|ref|NP_775867.1| solute carrier family 39 (metal ion transporter) member 5	cationic trypsin	GPR
gi|10337603|ref|NP_066277.1| left-right determination factor B preproprotein	cationic trypsin	GPR
gi|30794216|ref|NP_112223.1| tripartite motif-containing 56	cationic trypsin	GPR
gi|161353481|ref|NP_001018854.2| zinc finger protein 187 isoform a	cationic trypsin	GPR
gi|150378447|ref|NP_115549.2| zinc and ring finger 3	cationic trypsin	GPR
gi|26638662|ref|NP_079535.3| mutS homolog 5 isoform a	cationic trypsin	GPR
gi|29570785|ref|NP_542185.2| CCCTC-binding factor-like protein	cationic trypsin	GPR
gi|66529203|ref|NP_066005.2| hypothetical protein LOC57714	cationic trypsin	GPR
gi|71044479|ref|NP_149072.1| death inducer-obliterator 1 isoform c	cationic trypsin	GPR
gi|169168674|ref|XP_001721542.1| PREDICTED: hypothetical protein	cationic trypsin	GPR
gi|48928019|ref|NP_694574.3| Nedd4 binding protein 1	cationic trypsin	GPR
gi|169173003|ref|XP_001717183.1| PREDICTED: hypothetical protein	cationic trypsin	GPR
gi|169203399|ref|XP_001717724.1| PREDICTED: hypothetical protein	cationic trypsin	GPR
gi|113427125|ref|XP_001124828.1| PREDICTED: hypothetical protein isoform 2	cationic trypsin	GPR
gi|46094079|ref|NP_006839.2| hepatitis delta antigen-interacting protein A	cationic trypsin	GPR
gi|23111047|ref|NP_689413.1| sorting nexin 5	cationic trypsin	GPR
gi|148664246|ref|NP_665872.2| harmonin-interacting ankyrin-repeat containing protein	cationic trypsin	GPR
gi|95147559|ref|NP_787069.3| ankyrin repeat domain 43	cationic trypsin	GPR
gi|45827706|ref|NP_006766.1| quaking homolog KH domain RNA binding isoform HQK-5	cationic trypsin	GPR
gi|54112121|ref|NP_036558.3| splicing factor 3b subunit 3	cationic trypsin	GPR
gi|16306487|ref|NP_387450.1| cadherin 7 type 2 preproprotein	cationic trypsin	GPR
gi|53692193|ref|NP_057413.2| Scm-like with four mbt domains 1	cationic trypsin	GPR
gi|50513245|ref|NP_005474.2| chromatin assembly factor 1 subunit A (p150)	cationic trypsin	GPR
gi|169163807|ref|XP_001714559.1| PREDICTED: hypothetical protein	cationic trypsin	GPR
gi|88196790|ref|NP_115627.5| coiled-coil domain containing 88	cationic trypsin	GPR
gi|169207708|ref|XP_001724885.1| PREDICTED: similar to hCG2030155	cationic trypsin	GPR
gi|169211534|ref|XP_001726236.1| PREDICTED: hypothetical protein	cationic trypsin	GPR
gi|169213431|ref|XP_001718452.1| PREDICTED: similar to hCG2008267	cationic trypsin	GPR
gi|89060782|ref|XP_943277.1| PREDICTED: hypothetical protein	cationic trypsin	GPR
gi|14670366|ref|NP_114441.1| POZ (BTB) and AT hook containing zinc finger 1 long B isoform	cationic trypsin	GPR
gi|55769564|ref|NP_003430.1| zinc finger protein 36	cationic trypsin	GPR
gi|66529407|ref|NP_072174.3| tensin	cationic trypsin	GPR
gi|28416956|ref|NP_783161.1| GTPase IMAP family member 8	cationic trypsin	GPR
gi|113412471|ref|XP_001131151.1| PREDICTED: hypothetical protein	cationic trypsin	GPR
gi|100913206|ref|NP_001348.2| DEAH (Asp-Glu-Ala-His) box polypeptide 9	cationic trypsin	GPR
gi|4758340|ref|NP_004452.1| phenylalanyl-tRNA synthetase alpha subunit	cationic trypsin	GPR
gi|54792094|ref|NP_056068.1| WSC domain containing 1	cationic trypsin	GPR
gi|169168677|ref|XP_001716457.1| PREDICTED: hypothetical protein	cationic trypsin	GPR
gi|169170842|ref|XP_001720984.1| PREDICTED: hypothetical protein	cationic trypsin	GPR
gi|169203887|ref|XP_001715582.1| PREDICTED: hypothetical protein	cationic trypsin	GPR
gi|169209063|ref|XP_001714730.1| PREDICTED: hypothetical protein	cationic trypsin	GPR
gi|51173727|ref|NP_001003688.1| Sma- and Mad-related protein 1	chymase	FPF
gi|148596961|ref|NP_001032671.2| stearoyl-CoA desaturase 5 isoform a	chymase	FPF
gi|195976760|ref|NP_001124451.1| dysferlin isoform 12	chymase	FPF
gi|105990528|ref|NP_036390.3| hairy/enhancer-of-split related with YRPW motif 1 isoform a	chymase	FPF
gi|187608363|ref|NP_001120645.1| cell adhesion molecule 3 isoform 2	chymase	FPF
gi|50962882|ref|NP_001002909.1| G patch domain containing 8	chymase	FPF
gi|169164460|ref|XP_001716615.1| PREDICTED: hypothetical protein	chymase	FPF
gi|52353262|ref|NP_001005175.1| olfactory receptor family 52 subfamily N member 4	chymase	FPF
gi|168229252|ref|NP_899199.2| asparagine synthetase	chymase	FPF
gi|169171872|ref|XP_001719502.1| PREDICTED: similar to hCG1779729 isoform 2	chymase	FPF
gi|4885237|ref|NP_005242.1| forkhead box C2	chymase	FPF
gi|170014703|ref|NP_003014.3| SH3-domain binding protein 2	chymase	FPF
gi|31317239|ref|NP_067081.2| interleukin 22 receptor alpha 1	chymase	FPF
gi|196259799|ref|NP_001124506.1| ring finger protein 212 isoform a	chymase	FPF
gi|5174519|ref|NP_005896.1| SMAD family member 9 isoform b	chymase	FPF
gi|66792814|ref|NP_001019626.1| retrotransposon gag domain containing 4	chymase	FPF
gi|70995130|ref|NP_060051.2| cholinergic receptor nicotinic alpha 9 precursor	chymase	FPF
gi|169171874|ref|XP_001719500.1| PREDICTED: similar to hCG1779729 isoform 1	chymase	FPF
gi|13375952|ref|NP_078958.1| TBC1 domain family member 17	chymase	FPF
gi|169213053|ref|XP_001732936.1| PREDICTED: hypothetical LOC100131655	chymase	FPF
gi|169216551|ref|XP_001717283.1| PREDICTED: similar to ATPase Cu++ transporting alpha polypeptide	chymase	FPF
gi|40806196|ref|NP_955447.1| U-box domain containing 5 isoform b	chymase	FPF
gi|16905507|ref|NP_473368.1| progressive ankylosis protein	chymase	FPF
gi|65301139|ref|NP_006036.1| ATPase class II type 9A	chymase	FPF
gi|16507960|ref|NP_004054.2| cadherin 17 precursor	chymase	FPF
gi|169172958|ref|XP_001722623.1| PREDICTED: hypothetical protein	chymase	FPF
gi|47524177|ref|NP_075252.2| fibroblast growth factor receptor 4 isoform 2 precursor	chymase	FPF
gi|105990526|ref|NP_001035798.1| hairy/enhancer-of-split related with YRPW motif 1 isoform b	chymase	FPF
gi|19923540|ref|NP_060177.2| development and differentiation enhancing factor-like 1	chymase	FPF
gi|31543667|ref|NP_003162.2| suppressor of var1 3-like 1	chymase	FPF
gi|197333868|ref|NP_005985.3| T-box 2	chymase	FPF
gi|169216903|ref|XP_001720019.1| PREDICTED: hypothetical protein	chymase	FPF
gi|49355778|ref|NP_001001851.1| inter-alpha trypsin inhibitor heavy chain precursor 5 isoform 3	chymase	FPF
gi|52627151|ref|NP_001005276.1| olfactory receptor family 2 subfamily AE member 1	chymase	FPF
gi|31543906|ref|NP_060052.3| ubiquitin-conjugating enzyme E2Q	chymase	FPF
gi|22095355|ref|NP_060163.2| basic immunoglobulin-like variable motif containing	chymase	FPF
gi|124028527|ref|NP_060232.2| myotubularin related protein 10	chymase	FPF
gi|58533165|ref|NP_001010933.1| hepatocyte growth factor isoform 4 precursor	chymase	FPF
gi|5730081|ref|NP_006584.1| T-box brain 1	chymase	FPF
gi|38787957|ref|NP_736610.2| tensin like C1 domain containing phosphatase isoform 2	chymase	FPF
gi|119395716|ref|NP_001444.2| forkhead box C1	chymase	FPF
gi|21450863|ref|NP_647538.1| attractin isoform 2	chymase	FPF
gi|190610010|ref|NP_777638.2| hypothetical protein LOC317761	chymase	FPF
gi|74229025|ref|NP_001028198.1| membralin isoform 1	chymase	FPF
gi|110735443|ref|NP_005609.3| delta-like 1	chymase	FPF
gi|38045890|ref|NP_937757.1| CUB and Sushi multiple domains 3 isoform 2	chymase	FPF
gi|31317272|ref|NP_055806.2| WD repeat and FYVE domain containing 3 isoform 1	chymase	FPF
gi|42734379|ref|NP_612359.2| THAP domain containing apoptosis associated protein 3	chymase	FPF
gi|74048554|ref|NP_653091.2| cancer susceptibility candidate 5 isoform 2	chymase	FPF
gi|4885153|ref|NP_005198.1| v-crk sarcoma virus CT10 oncogene homolog (avian)-like	chymase	FPF
gi|34147335|ref|NP_061880.2| armadillo repeat containing X-linked 6	chymase	FPF
gi|169166702|ref|XP_001716660.1| PREDICTED: hypothetical protein	chymase	FPF
gi|119393878|ref|NP_004527.2| NLR family apoptosis inhibitory protein isoform 1	chymase	FPF
gi|157743280|ref|NP_001099047.1| parahox cluster neighbor	chymase	FPF
gi|111378391|ref|NP_778148.2| hypothetical protein LOC126321 isoform c	chymase	FPF
gi|20149576|ref|NP_006155.2| nuclear factor (erythroid-derived 2)-like 2	chymase	FPF
gi|169170397|ref|XP_001732867.1| PREDICTED: similar to hCG1779533	chymase	FPF
gi|4827012|ref|NP_005062.1| solute carrier family 1 (high affinity aspartate/glutamate transporter) member 6	chymase	FPF
gi|169202334|ref|XP_001714024.1| PREDICTED: similar to hCG2014367	chymase	FPF
gi|52218836|ref|NP_001004461.1| olfactory receptor family 10 subfamily A member 6	chymase	FPF
gi|110618248|ref|NP_068743.2| mucin and cadherin-like isoform 1	chymase	FPF
gi|14150027|ref|NP_115656.1| zinc finger CCHC domain containing 9	chymase	FPF
gi|122056685|ref|NP_037490.2| peptidylarginine deiminase type I	chymase	FPF
gi|195976762|ref|NP_001124452.1| dysferlin isoform 13	chymase	FPF
gi|22538450|ref|NP_004195.2| phosphatidylinositol glycan anchor biosynthesis class Q isoform 2	chymase	FPF
gi|66932947|ref|NP_000005.2| alpha-2-macroglobulin precursor	chymase	FPF
gi|115430241|ref|NP_065731.3| SCY1-like 1 isoform A	chymase	FPF
gi|115430112|ref|NP_005660.4| receptor accessory protein 5	chymase	FPF
gi|47578099|ref|NP_065184.2| selenoprotein N 1 isoform 1 precursor	chymase	FPF
gi|49227791|ref|NP_001001824.1| olfactory receptor family 2 subfamily T member 27	chymase	FPF
gi|14165461|ref|NP_114174.1| nuclear prelamin A recognition factor isoform b	chymase	FPF
gi|169193225|ref|XP_001720685.1| PREDICTED: hypothetical protein	chymase	FPF
gi|31543198|ref|NP_114406.1| serine/threonine kinase 40	chymase	FPF
gi|194595472|ref|NP_001124154.1| guanylate cyclase 1 soluble alpha 3 isoform A	chymase	FPF
gi|169215549|ref|XP_001720669.1| PREDICTED: hypothetical protein	chymase	FPF
gi|11125768|ref|NP_055228.2| eukaryotic translation initiation factor 2-alpha kinase 1 isoform a	chymase	FPF
gi|58530857|ref|NP_001010989.1| homocysteine-inducible endoplasmic reticulum stress-inducible ubiquitin-like domain member 1 isoform 2	chymase	FPF
gi|20631980|ref|NP_005501.2| DOM-3 homolog Z	chymase	FPF
gi|169217867|ref|XP_947477.3| PREDICTED: similar to neuronal apoptosis inhibitory protein	chymase	FPF
gi|42516572|ref|NP_291027.3| tripartite motif-containing 41 isoform 1	chymase	FPF
gi|154759273|ref|NP_689975.2| testis specific 10 interacting protein	chymase	FPF
gi|163310741|ref|NP_055803.2| LIM and calponin homology domains 1 isoform a	chymase	FPF
gi|190343006|ref|NP_536349.2| SP110 nuclear body protein isoform c	chymase	FPF
gi|27436917|ref|NP_722549.2| misshapen/NIK-related kinase isoform 3	chymase	FPF
gi|158631203|ref|NP_055210.2| dual adaptor of phosphotyrosine and 3-phosphoinositides	chymase	FPF
gi|40254834|ref|NP_006603.2| kinesin family member 1C	chymase	FPF
gi|150378505|ref|NP_776187.2| hypothetical protein LOC285343 isoform 1	chymase	FPF
gi|197245437|ref|NP_001127807.1| eukaryotic translation initiation factor 2-alpha kinase 1 isoform b	chymase	FPF
gi|4506507|ref|NP_003825.1| regulator of G-protein signalling 11 isoform 2	chymase	FPF
gi|169210499|ref|XP_001717139.1| PREDICTED: similar to CCDC79 protein	chymase	FPF
gi|21264337|ref|NP_071926.4| centaurin delta 3	chymase	FPF
gi|46485465|ref|NP_653166.2| Numb-interacting protein	chymase	FPF
gi|56549121|ref|NP_001005360.1| dynamin 2 isoform 1	chymase	FPF
gi|22748937|ref|NP_065801.1| exportin 5	chymase	FPF
gi|58533167|ref|NP_001010934.1| hepatocyte growth factor isoform 5 precursor	chymase	FPF
gi|169167370|ref|XP_001721825.1| PREDICTED: hypothetical protein	chymase	FPF
gi|4503349|ref|NP_001366.1| deoxyribonuclease II lysosomal precursor	chymase	FPF
gi|169211507|ref|XP_001718051.1| PREDICTED: similar to KIAA1783 protein	chymase	FPF
gi|169214548|ref|XP_001721898.1| PREDICTED: hypothetical protein	chymase	FPF
gi|4506057|ref|NP_002722.1| cAMP-dependent protein kinase catalytic subunit beta isoform 2	chymase	FPF
gi|196259803|ref|NP_001124507.1| zinc finger CCHC domain containing 9	chymase	FPF
gi|56549123|ref|NP_001005361.1| dynamin 2 isoform 2	chymase	FPF
gi|8922665|ref|NP_060686.1| pantothenate kinase 4	chymase	FPF
gi|24429574|ref|NP_722518.1| solute carrier family 38 member 6	chymase	FPF
gi|116734717|ref|NP_000469.3| tissue non-specific alkaline phosphatase precursor	chymase	FPF
gi|169171899|ref|XP_001722015.1| PREDICTED: similar to hCG2014367	chymase	FPF
gi|166362713|ref|NP_001786.2| cadherin 5 type 2 preproprotein	chymase	FPF
gi|169164807|ref|XP_949459.2| PREDICTED: similar to hCG2005577	chymase	FPF
gi|55741655|ref|NP_066010.1| anoctamin 8	chymase	FPF
gi|56786136|ref|NP_898884.1| sperm-specific sodium proton exchanger	chymase	FPF
gi|56549673|ref|NP_001008485.1| solute carrier family 41 member 3 isoform 1	chymase	FPF
gi|149363674|ref|NP_036326.1| hypothetical protein LOC25758	chymase	FPF
gi|154091320|ref|NP_066003.3| transient receptor potential cation channel subfamily M member 3 isoform a	chymase	FPF
gi|89037125|ref|XP_948469.1| PREDICTED: similar to hCG1820717	chymase	FPF
gi|149363656|ref|NP_056004.1| SEC15-like 2	chymase	FPF
gi|13540586|ref|NP_110427.1| hypothetical protein LOC81556	chymase	FPF
gi|88501738|ref|NP_001034230.1| TRIO and F-actin binding protein isoform 6	chymase	FPF
gi|157743252|ref|NP_115599.2| pecanex-like 3	chymase	FPF
gi|5174543|ref|NP_005910.1| myocyte enhancer factor 2B	chymase	FPF
gi|38787970|ref|NP_938072.1| tensin like C1 domain containing phosphatase isoform 3	chymase	FPF
gi|49227741|ref|NP_001001821.1| olfactory receptor family 2 subfamily T member 34	chymase	FPF
gi|55953104|ref|NP_031392.3| phospholipase A2 receptor 1 isoform 1 precursor	chymase	FPF
gi|62234340|ref|NP_001014442.2| prostate collagen triple helix	chymase	FPF
gi|52353239|ref|NP_787084.1| zinc finger protein 620	chymase	FPF
gi|7706769|ref|NP_057641.1| chemokine (C-C motif) receptor-like 1	chymase	FPF
gi|9256592|ref|NP_061732.1| protocadherin alpha 6 isoform 1 precursor	chymase	FPF
gi|12232483|ref|NP_073625.1| purinergic receptor P2Y12	chymase	FPF
gi|14211941|ref|NP_115991.1| gap junction protein alpha 10 62kDa	chymase	FPF
gi|62198225|ref|NP_060891.2| TBC1 domain family member 2	chymase	FPF
gi|68348716|ref|NP_001020279.1| AF4/FMR2 family member 3 isoform 2	chymase	FPF
gi|169163501|ref|XP_374020.5| PREDICTED: similar to hCG2005577	chymase	FPF
gi|169201895|ref|XP_001725602.1| PREDICTED: hypothetical protein	chymase	FPF
gi|169202921|ref|XP_001721731.1| PREDICTED: hypothetical protein	chymase	FPF
gi|113425217|ref|XP_001129235.1| PREDICTED: similar to FAM92A1 protein	chymase	FPF
gi|170014705|ref|NP_001116153.1| SH3-domain binding protein 2	chymase	FPF
gi|24308123|ref|NP_056505.1| serine/threonine kinase 36	chymase	FPF
gi|117414139|ref|NP_689626.2| glutamic-oxaloacetic transaminase 1-like 1	chymase	FPF
gi|19913371|ref|NP_078941.2| transducin (beta)-like 1 X-linked receptor 1	chymase	FPF
gi|11141885|ref|NP_068587.1| solute carrier family 5 (choline transporter) member 7	chymase	FPF
gi|195976764|ref|NP_001124453.1| dysferlin isoform 14	chymase	FPF
gi|111378386|ref|NP_068377.2| hypothetical protein LOC126321 isoform a	chymase	FPF
gi|157419126|ref|NP_001098677.1| laminin alpha 4 isoform 2 precursor	chymase	FPF
gi|18105007|ref|NP_004332.2| carbamoylphosphate synthetase 2/aspartate transcarbamylase/dihydroorotase	chymase	FPF
gi|162329612|ref|NP_001104779.1| phosphodiesterase 4A cAMP-specific isoform 3	chymase	FPF
gi|113424425|ref|XP_948688.2| PREDICTED: similar to hCG2045417	chymase	FPF
gi|169217842|ref|XP_001720378.1| PREDICTED: similar to PDZ domain containing 1	chymase	FPF
gi|27734869|ref|NP_775830.1| hypothetical protein LOC222521	chymase	FPF
gi|13376245|ref|NP_079111.1| zinc finger protein 403	chymase	FPF
gi|118766347|ref|NP_940983.2| zinc finger CCCH-type domain containing 6	chymase	FPF
gi|196259805|ref|NP_001124508.1| zinc finger CCHC domain containing 9	chymase	FPF
gi|21359894|ref|NP_055031.2| inositol 1 3 4-triphosphate 5/6 kinase	chymase	FPF
gi|23397648|ref|NP_116023.2| phosphatidylinositol glycan anchor biosynthesis class O isoform 1	chymase	FPF
gi|47578101|ref|NP_996809.1| selenoprotein N 1 isoform 2 precursor	chymase	FPF
gi|169160737|ref|XP_001718436.1| PREDICTED: hypothetical protein	chymase	FPF
gi|169214566|ref|XP_001722440.1| PREDICTED: hypothetical protein	chymase	FPF
gi|8923930|ref|NP_060934.1| CDGSH iron sulfur domain 1	chymase	FPF
gi|187828357|ref|NP_001120689.1| SMAD family member 9 isoform a	chymase	FPF
gi|5902054|ref|NP_008844.1| ring finger protein 5	chymase	FPF
gi|4503647|ref|NP_000123.1| coagulation factor VIII isoform a precursor	chymase	FPF
gi|47933387|ref|NP_064425.2| solute carrier family 2 member 9 protein isoform 1	chymase	FPF
gi|58530859|ref|NP_001010990.1| homocysteine-inducible endoplasmic reticulum stress-inducible ubiquitin-like domain member 1 isoform 3	chymase	FPF
gi|54607091|ref|NP_067640.2| SUMO1/sentrin/SMT3 specific protease 2	chymase	FPF
gi|42544185|ref|NP_006490.3| galectin-8 isoform a	chymase	FPF
gi|31563537|ref|NP_056097.1| CLIP-associating protein 1	chymase	FPF
gi|194018513|ref|NP_001030014.2| patched domain containing 3	chymase	FPF
gi|14165390|ref|NP_114036.1| protocadherin alpha 6 isoform 2 precursor	chymase	FPF
gi|153946405|ref|NP_053583.2| BCL2/adenovirus E1B 19kD interacting protein 1 isoform BNIP1-c	chymase	FPF
gi|145580634|ref|NP_940883.2| V-set and transmembrane domain containing 1 precursor	chymase	FPF
gi|169164824|ref|XP_001719115.1| PREDICTED: hypothetical protein	chymase	FPF
gi|41581463|ref|NP_060207.2| formin binding protein 1-like isoform 2	chymase	FPF
gi|15529970|ref|NP_219488.1| membralin isoform 2	chymase	FPF
gi|89036244|ref|XP_944569.1| PREDICTED: similar to KIAA0984 protein	chymase	FPF
gi|155030185|ref|NP_060634.2| hypothetical protein LOC55726	chymase	FPF
gi|169214204|ref|XP_001732906.1| PREDICTED: hypothetical protein	chymase	FPF
gi|47519913|ref|NP_872395.2| 5-hydroxytryptamine receptor 3 subunit E	chymase	FPF
gi|195976766|ref|NP_001124454.1| dysferlin isoform 7	chymase	FPF
gi|122939208|ref|NP_001073860.1| nuclear antigen Sp100 isoform 1	chymase	FPF
gi|4557751|ref|NP_000238.1| MHC class I chain-related gene A protein	chymase	FPF
gi|113413393|ref|XP_001129743.1| PREDICTED: hypothetical protein	chymase	FPF
gi|94721263|ref|NP_001035536.1| myotubularin related protein 12	chymase	FPF
gi|13236565|ref|NP_077298.1| centromere protein O	chymase	FPF
gi|194394141|ref|NP_055640.2| nucleolar preribosomal-associated protein 1	chymase	FPF
gi|54607053|ref|NP_006827.1| GCN1 general control of amino-acid synthesis 1-like 1	chymase	FPF
gi|169207702|ref|XP_001724671.1| PREDICTED: hypothetical protein	chymase	FPF
gi|169210515|ref|XP_001126071.2| PREDICTED: similar to hCG2041598	chymase	FPF
gi|27765091|ref|NP_775323.1| sialyltransferase 1 isoform a	chymase	FPF
gi|57863271|ref|NP_055873.1| hypothetical protein LOC23078 isoform a	chymase	FPF
gi|119120834|ref|NP_114151.3| tetraspanin 10	chymase	FPF
gi|194018515|ref|NP_005806.2| zinc finger protein 443	chymase	FPF
gi|169204550|ref|XP_001722964.1| PREDICTED: hypothetical protein	chymase	FPF
gi|194595476|ref|NP_001124156.1| guanylate cyclase 1 soluble alpha 3 isoform A	chymase	FPF
gi|42518076|ref|NP_653183.2| testis expressed sequence 261	chymase	FPF
gi|4503583|ref|NP_000111.1| epoxide hydrolase 1 microsomal (xenobiotic)	chymase	FPF
gi|66529203|ref|NP_066005.2| hypothetical protein LOC57714	chymase	FPF
gi|169173369|ref|XP_001722560.1| PREDICTED: hypothetical protein	chymase	FPF
gi|125625352|ref|NP_055694.3| P2Y14 receptor	chymase	FPF
gi|169161674|ref|XP_001719420.1| PREDICTED: hypothetical protein	chymase	FPF
gi|28144908|ref|NP_777367.1| clarin 1 isoform a	chymase	FPF
gi|75832029|ref|NP_065880.1| connexin 43-interacting protein 150	chymase	FPF
gi|4506949|ref|NP_003023.1| sialyltransferase 1 isoform a	chymase	FPF
gi|4507753|ref|NP_000363.1| tyrosinase precursor	chymase	FPF
gi|74229027|ref|NP_036311.3| F-box only protein 7 isoform 1	chymase	FPF
gi|169162201|ref|XP_001723575.1| PREDICTED: hypothetical protein LOC400818	coagulation factor IXa	EGR
gi|167003331|ref|NP_000825.2| N-methyl-D-aspartate receptor subunit 2B precursor	coagulation factor IXa	EGR
gi|4759054|ref|NP_004156.1| Ras-related associated with diabetes	coagulation factor IXa	EGR
gi|169171203|ref|XP_001718378.1| PREDICTED: similar to hCG2014067	coagulation factor IXa	EGR
gi|5031587|ref|NP_005874.1| adenomatosis polyposis coli 2	coagulation factor IXa	EGR
gi|169178937|ref|XP_001719685.1| PREDICTED: similar to KIAA0367 isoform 2	coagulation factor IXa	EGR
gi|112821681|ref|NP_443131.2| G protein-regulated inducer of neurite outgrowth 1	coagulation factor IXa	EGR
gi|66880553|ref|NP_000126.2| Fanconi anemia complementation group A isoform a	coagulation factor IXa	EGR
gi|65301141|ref|NP_055835.2| PH domain and leucine rich repeat protein phosphatase-like	coagulation factor IXa	EGR
gi|36287110|ref|NP_919410.1| FGFR1 oncogene partner isoform b	coagulation factor IXa	EGR
gi|195976760|ref|NP_001124451.1| dysferlin isoform 12	coagulation factor IXa	EGR
gi|13994282|ref|NP_114121.1| CLLL8 protein	coagulation factor IXa	EGR
gi|118918407|ref|NP_878918.2| spectrin repeat containing nuclear envelope 2 isoform 5	coagulation factor IXa	EGR
gi|187608363|ref|NP_001120645.1| cell adhesion molecule 3 isoform 2	coagulation factor IXa	EGR
gi|55749696|ref|NP_065780.1| outer dense fiber of sperm tails 2-like isoform a	coagulation factor IXa	EGR
gi|100816407|ref|NP_078961.3| Bardet-Biedl syndrome 10	coagulation factor IXa	EGR
gi|54792096|ref|NP_004439.2| erbB-2 isoform a	coagulation factor IXa	EGR
gi|169164460|ref|XP_001716615.1| PREDICTED: hypothetical protein	coagulation factor IXa	EGR
gi|169168294|ref|XP_001723307.1| PREDICTED: similar to PR-domain zinc finger protein 6 isoform A; PR-domain family protein 3 isoform A; PRDM6A; PFM3A partial	coagulation factor IXa	EGR
gi|37577089|ref|NP_932064.1| dipeptidyl peptidase 8 isoform 3	coagulation factor IXa	EGR
gi|169178939|ref|XP_001719678.1| PREDICTED: similar to KIAA0367 isoform 1	coagulation factor IXa	EGR
gi|19913398|ref|NP_599032.1| smoothelin isoform a	coagulation factor IXa	EGR
gi|51242137|ref|NP_001003682.1| transmembrane protein 200B	coagulation factor IXa	EGR
gi|31542650|ref|NP_060520.2| MANSC domain containing 1	coagulation factor IXa	EGR
gi|23238211|ref|NP_690601.1| actin related protein 2/3 complex subunit 2	coagulation factor IXa	EGR
gi|37577095|ref|NP_899204.1| dystrobrevin beta isoform 4	coagulation factor IXa	EGR
gi|4758208|ref|NP_004081.1| dual specificity phosphatase 3	coagulation factor IXa	EGR
gi|153266907|ref|NP_001093252.1| gamma-glutamyltransferase 5 isoform c	coagulation factor IXa	EGR
gi|98985808|ref|NP_542197.2| alpha 1 type XI collagen isoform C preproprotein	coagulation factor IXa	EGR
gi|31083193|ref|NP_066939.1| brain adenylate cyclase 1	coagulation factor IXa	EGR
gi|156630992|ref|NP_001096123.1| OTU domain containing 4 protein isoform 3	coagulation factor IXa	EGR
gi|7706437|ref|NP_057303.1| alpha 1 2-mannosidase	coagulation factor IXa	EGR
gi|49574543|ref|NP_848618.2| zinc finger protein 616	coagulation factor IXa	EGR
gi|24307967|ref|NP_055665.1| SLIT-ROBO Rho GTPase activating protein 3 isoform a	coagulation factor IXa	EGR
gi|40806167|ref|NP_954595.1| ubiquitin-conjugating enzyme E2 variant 1 isoform a	coagulation factor IXa	EGR
gi|61102725|ref|NP_291029.2| la related protein isoform 2	coagulation factor IXa	EGR
gi|29789058|ref|NP_056053.1| WW and C2 domain containing 1	coagulation factor IXa	EGR
gi|61966741|ref|NP_001013664.1| TMF regulated nuclear protein	coagulation factor IXa	EGR
gi|187608615|ref|NP_003322.3| tyrosine kinase 2	coagulation factor IXa	EGR
gi|169168966|ref|XP_001722631.1| PREDICTED: hypothetical protein	coagulation factor IXa	EGR
gi|157412255|ref|NP_055634.3| praja 2 RING-H2 motif containing	coagulation factor IXa	EGR
gi|145279179|ref|NP_001004058.2| olfactory receptor family 8 subfamily K member 5	coagulation factor IXa	EGR
gi|112420992|ref|NP_775960.4| crumbs homolog 2	coagulation factor IXa	EGR
gi|169203357|ref|XP_001724633.1| PREDICTED: hypothetical protein LOC374387	coagulation factor IXa	EGR
gi|13375952|ref|NP_078958.1| TBC1 domain family member 17	coagulation factor IXa	EGR
gi|169208144|ref|XP_001727010.1| PREDICTED: similar to hect domain and RLD 2	coagulation factor IXa	EGR
gi|169210481|ref|XP_001716093.1| PREDICTED: hypothetical protein	coagulation factor IXa	EGR
gi|169213053|ref|XP_001732936.1| PREDICTED: hypothetical LOC100131655	coagulation factor IXa	EGR
gi|66737370|ref|NP_001019382.1| S100 calcium binding protein A13	coagulation factor IXa	EGR
gi|169214170|ref|XP_001717550.1| PREDICTED: similar to hCG2004878	coagulation factor IXa	EGR
gi|61742797|ref|NP_001013275.1| basal cell adhesion molecule isoform 2 precursor	coagulation factor IXa	EGR
gi|31542675|ref|NP_068753.2| hypothetical protein LOC60673	coagulation factor IXa	EGR
gi|83035136|ref|NP_079011.3| F-box protein 31	coagulation factor IXa	EGR
gi|110815813|ref|NP_057460.3| ankyrin repeat and FYVE domain containing 1 isoform 1	coagulation factor IXa	EGR
gi|150378498|ref|NP_056127.2| hypothetical protein LOC84162	coagulation factor IXa	EGR
gi|148728188|ref|NP_002199.3| integrin alpha E precursor	coagulation factor IXa	EGR
gi|16507960|ref|NP_004054.2| cadherin 17 precursor	coagulation factor IXa	EGR
gi|5174497|ref|NP_006024.1| endothelial lipase precursor	coagulation factor IXa	EGR
gi|61742784|ref|NP_665893.2| leucine rich repeat and death domain containing protein isoform 1	coagulation factor IXa	EGR
gi|38569394|ref|NP_003631.2| inhibitor of kappa light polypeptide gene enhancer in B-cells kinase complex-associated protein	coagulation factor IXa	EGR
gi|192807327|ref|NP_001122322.1| Ras-related associated with diabetes	coagulation factor IXa	EGR
gi|169166115|ref|XP_001718614.1| PREDICTED: hypothetical protein	coagulation factor IXa	EGR
gi|29501809|ref|NP_689825.2| coiled-coil domain containing 116	coagulation factor IXa	EGR
gi|169168298|ref|XP_001723416.1| PREDICTED: similar to FLJ32921 protein	coagulation factor IXa	EGR
gi|169179959|ref|XP_001715062.1| PREDICTED: similar to KIAA0367	coagulation factor IXa	EGR
gi|45827729|ref|NP_056171.2| scribble isoform b	coagulation factor IXa	EGR
gi|40806227|ref|NP_955458.1| zinc finger protein 64 isoform c	coagulation factor IXa	EGR
gi|122937267|ref|NP_001073903.1| lemur tyrosine kinase 3	coagulation factor IXa	EGR
gi|51988910|ref|NP_068742.2| fibroblast growth factor receptor-like 1 precursor	coagulation factor IXa	EGR
gi|40807477|ref|NP_109590.3| retinoic acid induced 1	coagulation factor IXa	EGR
gi|10518503|ref|NP_062562.1| coagulation factor VII isoform b precursor	coagulation factor IXa	EGR
gi|169168300|ref|XP_001716776.1| PREDICTED: similar to hCG2041004	coagulation factor IXa	EGR
gi|113417526|ref|XP_935289.2| PREDICTED: similar to glutathione transferase	coagulation factor IXa	EGR
gi|197333868|ref|NP_005985.3| T-box 2	coagulation factor IXa	EGR
gi|6912272|ref|NP_036240.1| signal transducing adaptor family member 1	coagulation factor IXa	EGR
gi|4506143|ref|NP_003610.1| neurotrypsin precursor	coagulation factor IXa	EGR
gi|169210746|ref|XP_001714810.1| PREDICTED: hypothetical protein	coagulation factor IXa	EGR
gi|169213395|ref|XP_001717982.1| PREDICTED: zinc finger protein 541	coagulation factor IXa	EGR
gi|113430248|ref|XP_932946.2| PREDICTED: similar to ATPase Cu++ transporting alpha polypeptide	coagulation factor IXa	EGR
gi|112382239|ref|NP_056101.5| desmuslin isoform B	coagulation factor IXa	EGR
gi|38348206|ref|NP_940847.1| Ras and Rab interactor-like	coagulation factor IXa	EGR
gi|44680126|ref|NP_976040.1| tripartite motif-containing 7 isoform 3	coagulation factor IXa	EGR
gi|124028527|ref|NP_060232.2| myotubularin related protein 10	coagulation factor IXa	EGR
gi|47078245|ref|NP_997629.1| calpain 3 isoform g	coagulation factor IXa	EGR
gi|169164787|ref|XP_001725197.1| PREDICTED: similar to hCG2045849	coagulation factor IXa	EGR
gi|113415355|ref|XP_946524.2| PREDICTED: similar to hCG2021878	coagulation factor IXa	EGR
gi|29171738|ref|NP_795714.1| phosphatidic acid phosphatase type 2A isoform 2	coagulation factor IXa	EGR
gi|51243049|ref|NP_067069.2| lymphocyte antigen 6 complex G6D	coagulation factor IXa	EGR
gi|23503317|ref|NP_699207.1| coiled-coil domain containing 96	coagulation factor IXa	EGR
gi|83641878|ref|NP_001032728.1| presenilin associated rhomboid-like isoform 2 preproprotein	coagulation factor IXa	EGR
gi|103472003|ref|NP_005929.2| forkhead box O4	coagulation factor IXa	EGR
gi|169211840|ref|XP_001717321.1| PREDICTED: similar to hCG30303	coagulation factor IXa	EGR
gi|169214912|ref|XP_001724542.1| PREDICTED: hypothetical protein	coagulation factor IXa	EGR
gi|48375180|ref|NP_001001548.1| CD36 antigen	coagulation factor IXa	EGR
gi|122937215|ref|NP_001073877.1| prospero homeobox 2	coagulation factor IXa	EGR
gi|18152787|ref|NP_542787.1| neuralized-like protein 2	coagulation factor IXa	EGR
gi|18640736|ref|NP_570123.1| acyl-CoA thioesterase 12	coagulation factor IXa	EGR
gi|109715852|ref|NP_001035940.1| chromosome 6 open reading frame 204 isoform a	coagulation factor IXa	EGR
gi|17025230|ref|NP_113648.2| potassium channel subfamily K member 17	coagulation factor IXa	EGR
gi|151301127|ref|NP_061720.2| dynein axonemal heavy chain 7	coagulation factor IXa	EGR
gi|115298659|ref|NP_003117.2| spectrin alpha erythrocytic 1	coagulation factor IXa	EGR
gi|38787957|ref|NP_736610.2| tensin like C1 domain containing phosphatase isoform 2	coagulation factor IXa	EGR
gi|148612865|ref|NP_001091963.1| zinc finger protein 419 isoform 4	coagulation factor IXa	EGR
gi|4502511|ref|NP_001728.1| complement component 9	coagulation factor IXa	EGR
gi|155722987|ref|NP_036213.2| elongation factor RNA polymerase II 2	coagulation factor IXa	EGR
gi|156523054|ref|NP_612473.1| hypothetical protein LOC116349	coagulation factor IXa	EGR
gi|27765074|ref|NP_775110.1| calpain 3 isoform c	coagulation factor IXa	EGR
gi|54792098|ref|NP_001005862.1| erbB-2 isoform b	coagulation factor IXa	EGR
gi|169162545|ref|XP_001722236.1| PREDICTED: similar to NBPF9	coagulation factor IXa	EGR
gi|122114658|ref|NP_055852.2| hypothetical protein LOC23053	coagulation factor IXa	EGR
gi|169204510|ref|XP_001721168.1| PREDICTED: hypothetical protein	coagulation factor IXa	EGR
gi|21264602|ref|NP_005551.3| laminin alpha 5	coagulation factor IXa	EGR
gi|147903292|ref|NP_997205.2| nuclear localized factor 1	coagulation factor IXa	EGR
gi|169216224|ref|XP_001126676.2| PREDICTED: hypothetical protein	coagulation factor IXa	EGR
gi|188497754|ref|NP_000179.2| hexokinase 1 isoform HKI	coagulation factor IXa	EGR
gi|5902158|ref|NP_008909.1| ring finger protein 113A	coagulation factor IXa	EGR
gi|89063265|ref|XP_947242.1| PREDICTED: similar to MHC class I antigen	coagulation factor IXa	EGR
gi|55743161|ref|NP_001006658.1| WD repeat domain 35 isoform 1	coagulation factor IXa	EGR
gi|42544241|ref|NP_077311.2| iroquois homeobox protein 6	coagulation factor IXa	EGR
gi|140560994|ref|NP_055287.4| growth inhibition and differentiation related protein 86	coagulation factor IXa	EGR
gi|31543828|ref|NP_149040.2| solute carrier family 46 member 2	coagulation factor IXa	EGR
gi|7019547|ref|NP_037386.1| TANK-binding kinase 1	coagulation factor IXa	EGR
gi|72534838|ref|NP_689973.2| sorting nexin 6B	coagulation factor IXa	EGR
gi|45935385|ref|NP_056093.3| SAM and SH3 domain containing 1	coagulation factor IXa	EGR
gi|58331218|ref|NP_056992.4| arsenate resistance protein 2 isoform a	coagulation factor IXa	EGR
gi|7657530|ref|NP_055248.1| rhabdoid tumor deletion region protein 1	coagulation factor IXa	EGR
gi|169170800|ref|XP_001719263.1| PREDICTED: hypothetical protein	coagulation factor IXa	EGR
gi|169210490|ref|XP_001716555.1| PREDICTED: hypothetical protein	coagulation factor IXa	EGR
gi|169213400|ref|XP_001718069.1| PREDICTED: hypothetical protein	coagulation factor IXa	EGR
gi|31317272|ref|NP_055806.2| WD repeat and FYVE domain containing 3 isoform 1	coagulation factor IXa	EGR
gi|4505023|ref|NP_003711.1| Down syndrome critical region protein 2 isoform a	coagulation factor IXa	EGR
gi|78000158|ref|NP_001029288.1| eukaryotic translation initiation factor 2B subunit 4 delta isoform 2	coagulation factor IXa	EGR
gi|24308384|ref|NP_443158.1| paraneoplastic antigen like 5	coagulation factor IXa	EGR
gi|148539890|ref|NP_001091740.1| mannosyl (beta-1 4-)-glycoprotein beta-1 4-N-acetylglucosaminyltransferase	coagulation factor IXa	EGR
gi|94957742|ref|NP_001035552.1| butyrophilin-like 8 long form	coagulation factor IXa	EGR
gi|34452686|ref|NP_899196.1| ring finger protein 12	coagulation factor IXa	EGR
gi|169165077|ref|XP_001717201.1| PREDICTED: hypothetical protein	coagulation factor IXa	EGR
gi|93277085|ref|NP_443117.2| solute carrier family 2 (facilitated glucose transporter) member 13	coagulation factor IXa	EGR
gi|169172258|ref|XP_001126176.2| PREDICTED: similar to NAC-alpha domain-containing protein 1	coagulation factor IXa	EGR
gi|169188676|ref|XP_001717631.1| PREDICTED: hypothetical protein	coagulation factor IXa	EGR
gi|89034675|ref|XP_946960.1| PREDICTED: similar to hCG1802386	coagulation factor IXa	EGR
gi|126723149|ref|NP_067054.1| chromosome 19 open reading frame 29	coagulation factor IXa	EGR
gi|24308073|ref|NP_056281.1| protein tyrosine phosphatase non-receptor type 23	coagulation factor IXa	EGR
gi|105990514|ref|NP_001448.2| filamin B beta (actin binding protein 278)	coagulation factor IXa	EGR
gi|4505939|ref|NP_000928.1| DNA directed RNA polymerase II polypeptide A	coagulation factor IXa	EGR
gi|108773804|ref|NP_079350.4| Fraser syndrome 1	coagulation factor IXa	EGR
gi|194473668|ref|NP_066949.2| mercaptopyruvate sulfurtransferase isoform 1	coagulation factor IXa	EGR
gi|58197554|ref|NP_001010866.1| transmembrane protein 201	coagulation factor IXa	EGR
gi|90577167|ref|NP_001035037.1| RUN and TBC1 domain containing 2 isoform 1	coagulation factor IXa	EGR
gi|148762940|ref|NP_001073883.2| DVL-binding protein DAPLE	coagulation factor IXa	EGR
gi|58530840|ref|NP_004406.2| desmoplakin isoform I	coagulation factor IXa	EGR
gi|169163486|ref|XP_001720162.1| PREDICTED: similar to hCG2045849	coagulation factor IXa	EGR
gi|4827012|ref|NP_005062.1| solute carrier family 1 (high affinity aspartate/glutamate transporter) member 6	coagulation factor IXa	EGR
gi|61743967|ref|NP_001012632.1| C-terminal binding protein 1 isoform 2	coagulation factor IXa	EGR
gi|52546741|ref|NP_001005245.1| olfactory receptor family 5 subfamily M member 11	coagulation factor IXa	EGR
gi|14150027|ref|NP_115656.1| zinc finger CCHC domain containing 9	coagulation factor IXa	EGR
gi|195976762|ref|NP_001124452.1| dysferlin isoform 13	coagulation factor IXa	EGR
gi|31377800|ref|NP_004591.2| TROVE domain family member 2 isoform 2	coagulation factor IXa	EGR
gi|23397663|ref|NP_612213.2| alpha/beta hydrolase domain containing protein 3	coagulation factor IXa	EGR
gi|49227791|ref|NP_001001824.1| olfactory receptor family 2 subfamily T member 27	coagulation factor IXa	EGR
gi|7656971|ref|NP_055702.1| phosphonoformate immuno-associated protein 5 isoform 2	coagulation factor IXa	EGR
gi|33519475|ref|NP_004997.4| NADH dehydrogenase (ubiquinone) Fe-S protein 1 75kDa precursor	coagulation factor IXa	EGR
gi|194328738|ref|NP_056017.2| hypothetical protein LOC23247	coagulation factor IXa	EGR
gi|169163788|ref|XP_001717664.1| PREDICTED: similar to RIKEN cDNA C230030N03	coagulation factor IXa	EGR
gi|5901944|ref|NP_008977.1| elastin microfibril interfacer 1	coagulation factor IXa	EGR
gi|192807332|ref|NP_001122324.1| arsenate resistance protein 2 isoform c	coagulation factor IXa	EGR
gi|169171605|ref|XP_001714429.1| PREDICTED: hypothetical protein	coagulation factor IXa	EGR
gi|112363080|ref|NP_055927.2| microtubule associated serine/threonine kinase 2	coagulation factor IXa	EGR
gi|39752679|ref|NP_945347.1| lipase member I	coagulation factor IXa	EGR
gi|169179970|ref|XP_001715436.1| PREDICTED: similar to golgi phosphoprotein 2 partial	coagulation factor IXa	EGR
gi|169202336|ref|XP_001714066.1| PREDICTED: hypothetical protein	coagulation factor IXa	EGR
gi|169205537|ref|XP_001726820.1| PREDICTED: hypothetical protein	coagulation factor IXa	EGR
gi|51479158|ref|NP_000323.2| ataxin 1	coagulation factor IXa	EGR
gi|4505519|ref|NP_002541.1| olfactory receptor family 3 subfamily A member 1	coagulation factor IXa	EGR
gi|66737372|ref|NP_001019383.1| S100 calcium binding protein A13	coagulation factor IXa	EGR
gi|189083798|ref|NP_000251.3| myosin VIIA isoform 1	coagulation factor IXa	EGR
gi|40804748|ref|NP_060450.2| LIM and senescent cell antigen-like domains 2	coagulation factor IXa	EGR
gi|7305273|ref|NP_038474.1| makorin ring finger protein 1	coagulation factor IXa	EGR
gi|65301112|ref|NP_001018003.1| sorbin and SH3 domain containing 3 isoform 2	coagulation factor IXa	EGR
gi|4504633|ref|NP_001549.1| interleukin 10 receptor alpha precursor	coagulation factor IXa	EGR
gi|13259529|ref|NP_075014.1| survival of motor neuron 2 centromeric isoform b	coagulation factor IXa	EGR
gi|62865871|ref|NP_060137.2| coiled-coil domain containing 132 isoform a	coagulation factor IXa	EGR
gi|22538405|ref|NP_665898.1| ataxin 2-binding protein 1 isoform 1	coagulation factor IXa	EGR
gi|22749029|ref|NP_689707.1| DC-STAMP domain containing 1	coagulation factor IXa	EGR
gi|19913396|ref|NP_599031.1| smoothelin isoform b	coagulation factor IXa	EGR
gi|4507925|ref|NP_003871.1| WNT1 inducible signaling pathway protein 3 isoform 1	coagulation factor IXa	EGR
gi|149408126|ref|NP_057315.3| nemo-like kinase	coagulation factor IXa	EGR
gi|192807334|ref|NP_001122325.1| arsenate resistance protein 2 isoform d	coagulation factor IXa	EGR
gi|116006959|ref|NP_039252.2| neuregulin 1 isoform HRG-beta3	coagulation factor IXa	EGR
gi|4557627|ref|NP_001490.1| GLE1 RNA export mediator homolog isoform 2	coagulation factor IXa	EGR
gi|169203850|ref|XP_001714604.1| PREDICTED: hypothetical protein	coagulation factor IXa	EGR
gi|37551995|ref|XP_085831.2| PREDICTED: similar to LOC147645 protein	coagulation factor IXa	EGR
gi|119120903|ref|NP_476518.4| par-3 partitioning defective 3 homolog B isoform c	coagulation factor IXa	EGR
gi|55743159|ref|NP_001006624.1| WD repeat domain 33 isoform 3	coagulation factor IXa	EGR
gi|17864090|ref|NP_056385.1| autism susceptibility candidate 2 isoform 1	coagulation factor IXa	EGR
gi|41281907|ref|NP_821075.1| StAR-related lipid transfer (START) domain containing 13 isoform beta	coagulation factor IXa	EGR
gi|10518344|ref|NP_066361.1| RAP2A member of RAS oncogene family	coagulation factor IXa	EGR
gi|37700249|ref|NP_937794.1| HEPACAM family member 2 isoform 2	coagulation factor IXa	EGR
gi|169160721|ref|XP_001726523.1| PREDICTED: similar to related RAS viral (r-ras) oncogene homolog 2	coagulation factor IXa	EGR
gi|14717403|ref|NP_114088.2| protocadherin alpha subfamily C 1 isoform 2 precursor	coagulation factor IXa	EGR
gi|4827036|ref|NP_005082.1| peptidoglycan recognition protein 1	coagulation factor IXa	EGR
gi|190343006|ref|NP_536349.2| SP110 nuclear body protein isoform c	coagulation factor IXa	EGR
gi|119392086|ref|NP_002172.2| Indian hedgehog homolog	coagulation factor IXa	EGR
gi|19482158|ref|NP_066382.1| desert hedgehog preproprotein	coagulation factor IXa	EGR
gi|157278361|ref|NP_001007596.2| nuclear localized factor 2	coagulation factor IXa	EGR
gi|71274144|ref|NP_001025053.1| AT hook DNA binding motif containing 1	coagulation factor IXa	EGR
gi|12232403|ref|NP_073581.1| hypothetical protein LOC64755	coagulation factor IXa	EGR
gi|51873058|ref|NP_001004065.2| A kinase (PRKA) anchor protein 2	coagulation factor IXa	EGR
gi|117938310|ref|NP_060483.3| sine oculis binding protein homolog	coagulation factor IXa	EGR
gi|46409484|ref|NP_997312.1| hypothetical protein LOC399948	coagulation factor IXa	EGR
gi|31581524|ref|NP_056013.2| cordon-bleu homolog	coagulation factor IXa	EGR
gi|192807336|ref|NP_001122326.1| arsenate resistance protein 2 isoform e	coagulation factor IXa	EGR
gi|169166125|ref|XP_001726536.1| PREDICTED: hypothetical protein	coagulation factor IXa	EGR
gi|169166432|ref|XP_001717491.1| PREDICTED: hypothetical protein	coagulation factor IXa	EGR
gi|169172267|ref|XP_001714428.1| PREDICTED: hypothetical protein	coagulation factor IXa	EGR
gi|53933287|ref|NP_001005517.1| olfactory receptor family 5 subfamily K member 4	coagulation factor IXa	EGR
gi|169203372|ref|XP_001716803.1| PREDICTED: hypothetical protein	coagulation factor IXa	EGR
gi|169204521|ref|XP_001715504.1| PREDICTED: hypothetical protein	coagulation factor IXa	EGR
gi|169205049|ref|XP_001722605.1| PREDICTED: hypothetical protein	coagulation factor IXa	EGR
gi|169210760|ref|XP_001722166.1| PREDICTED: hypothetical protein	coagulation factor IXa	EGR
gi|169211505|ref|XP_001718046.1| PREDICTED: similar to hCG1643808	coagulation factor IXa	EGR
gi|169213790|ref|XP_001720295.1| PREDICTED: hypothetical protein	coagulation factor IXa	EGR
gi|21264337|ref|NP_071926.4| centaurin delta 3	coagulation factor IXa	EGR
gi|56676397|ref|NP_037407.4| ankyrin repeat domain 11	coagulation factor IXa	EGR
gi|70608109|ref|NP_060334.2| integrator complex subunit 8	coagulation factor IXa	EGR
gi|56549121|ref|NP_001005360.1| dynamin 2 isoform 1	coagulation factor IXa	EGR
gi|61966763|ref|NP_001013680.1| hypothetical protein LOC390667	coagulation factor IXa	EGR
gi|17136080|ref|NP_476515.1| peroxisomal biogenesis factor 16 isoform 2	coagulation factor IXa	EGR
gi|5453978|ref|NP_006250.1| protein kinase cGMP-dependent type II	coagulation factor IXa	EGR
gi|21322234|ref|NP_647480.1| solute carrier family 17 (sodium-dependent inorganic phosphate cotransporter) member 8	coagulation factor IXa	EGR
gi|19747281|ref|NP_597674.1| X antigen family member 1D isoform 1c	coagulation factor IXa	EGR
gi|169188682|ref|XP_001127527.2| PREDICTED: hypothetical protein	coagulation factor IXa	EGR
gi|197399739|ref|NP_001034299.2| asparagine-linked glycosylation 13 homolog isoform 1	coagulation factor IXa	EGR
gi|169214548|ref|XP_001721898.1| PREDICTED: hypothetical protein	coagulation factor IXa	EGR
gi|44662834|ref|NP_004235.3| CD163 antigen isoform a	coagulation factor IXa	EGR
gi|113429356|ref|XP_934411.2| PREDICTED: tetratricopeptide repeat domain 28	coagulation factor IXa	EGR
gi|19923812|ref|NP_060254.2| oxysterol-binding protein-like protein 10	coagulation factor IXa	EGR
gi|196259803|ref|NP_001124507.1| zinc finger CCHC domain containing 9	coagulation factor IXa	EGR
gi|90819237|ref|NP_001035090.1| myeloid/lymphoid or mixed-lineage leukemia (trithorax homolog Drosophila); translocated to 4 isoform 1	coagulation factor IXa	EGR
gi|56549123|ref|NP_001005361.1| dynamin 2 isoform 2	coagulation factor IXa	EGR
gi|109659841|ref|NP_689490.2| dendritic cell-derived ubiquitin-like protein	coagulation factor IXa	EGR
gi|16945972|ref|NP_476502.1| kelch domain containing 3	coagulation factor IXa	EGR
gi|113204604|ref|NP_006483.2| aristaless-like homeobox 3	coagulation factor IXa	EGR
gi|148227842|ref|NP_001078956.1| myb-like SWIRM and MPN domains 1	coagulation factor IXa	EGR
gi|33598937|ref|NP_878315.1| scavenger receptor class F member 2 isoform 2	coagulation factor IXa	EGR
gi|190358497|ref|NP_001121897.1| mutY homolog isoform 5	coagulation factor IXa	EGR
gi|71040100|ref|NP_001020775.1| arrestin domain containing 2 isoform 2	coagulation factor IXa	EGR
gi|21361181|ref|NP_000692.2| Na+/K+ -ATPase alpha 1 subunit isoform a proprotein	coagulation factor IXa	EGR
gi|169168322|ref|XP_001717420.1| PREDICTED: hypothetical protein	coagulation factor IXa	EGR
gi|197382841|ref|NP_660355.2| zinc finger protein 485	coagulation factor IXa	EGR
gi|169203376|ref|XP_001716882.1| PREDICTED: similar to hCG23889	coagulation factor IXa	EGR
gi|169205546|ref|XP_001717379.1| PREDICTED: hypothetical protein	coagulation factor IXa	EGR
gi|169211855|ref|XP_001717498.1| PREDICTED: similar to hCG1654542	coagulation factor IXa	EGR
gi|16876435|ref|NP_473362.1| G protein-coupled receptor 101	coagulation factor IXa	EGR
gi|31543392|ref|NP_573570.2| peroxisome proliferator-activated receptor gamma coactivator 1 beta	coagulation factor IXa	EGR
gi|145699105|ref|NP_699199.2| connexin40.1	coagulation factor IXa	EGR
gi|156523239|ref|NP_001096030.1| phosphatidic acid phosphatase type 2 domain containing 1B isoform 3	coagulation factor IXa	EGR
gi|190194355|ref|NP_065941.2| p90 autoantigen	coagulation factor IXa	EGR
gi|149363636|ref|NP_036533.2| plexin B2	coagulation factor IXa	EGR
gi|28559061|ref|NP_787044.1| DNA cytosine-5 methyltransferase 3 beta isoform 2	coagulation factor IXa	EGR
gi|169168324|ref|XP_001717426.1| PREDICTED: hypothetical protein	coagulation factor IXa	EGR
gi|18450278|ref|NP_060213.2| dipeptidyl peptidase 8 isoform 2	coagulation factor IXa	EGR
gi|169170816|ref|XP_001719434.1| PREDICTED: hypothetical protein	coagulation factor IXa	EGR
gi|128485756|ref|NP_001076044.1| hexaribonucleotide binding protein 3	coagulation factor IXa	EGR
gi|14670266|ref|NP_148977.1| tripartite motif protein TRIM4 isoform alpha	coagulation factor IXa	EGR
gi|70610136|ref|NP_003622.2| poly (ADP-ribose) glycohydrolase	coagulation factor IXa	EGR
gi|11024704|ref|NP_061956.1| coiled-coil domain containing 76	coagulation factor IXa	EGR
gi|110735402|ref|NP_005695.3| protein tyrosine phosphatase receptor type U isoform 3 precursor	coagulation factor IXa	EGR
gi|90577164|ref|NP_597711.1| RUN and TBC1 domain containing 2 isoform 2	coagulation factor IXa	EGR
gi|27734755|ref|NP_116264.2| F-box and leucine-rich repeat protein 20	coagulation factor IXa	EGR
gi|51854213|ref|NP_001004064.1| olfactory receptor family 8 subfamily J member 3	coagulation factor IXa	EGR
gi|58331117|ref|NP_001009943.1| ankyrin repeat domain 16 isoform c	coagulation factor IXa	EGR
gi|90568034|ref|NP_004849.2| solute carrier family 4 sodium bicarbonate cotransporter member 8 isoform b	coagulation factor IXa	EGR
gi|169164807|ref|XP_949459.2| PREDICTED: similar to hCG2005577	coagulation factor IXa	EGR
gi|4758154|ref|NP_004394.1| deafness autosomal dominant 5 protein isoform a	coagulation factor IXa	EGR
gi|31542760|ref|NP_659456.2| hypothetical protein LOC220108	coagulation factor IXa	EGR
gi|55741655|ref|NP_066010.1| anoctamin 8	coagulation factor IXa	EGR
gi|169209405|ref|XP_948575.3| PREDICTED: hypothetical protein	coagulation factor IXa	EGR
gi|48375176|ref|NP_001001547.1| CD36 antigen	coagulation factor IXa	EGR
gi|116517307|ref|NP_001034857.2| hypothetical protein LOC643736	coagulation factor IXa	EGR
gi|38348412|ref|NP_940970.1| gap junction protein beta 7 25kDa	coagulation factor IXa	EGR
gi|156766064|ref|NP_001096620.1| paraneoplastic antigen like 5	coagulation factor IXa	EGR
gi|157676340|ref|NP_001099007.1| zinc finger protein 142 isoform 1	coagulation factor IXa	EGR
gi|112807226|ref|NP_001036783.1| hypothetical protein LOC91748	coagulation factor IXa	EGR
gi|88948872|ref|XP_946609.1| PREDICTED: similar to LOC374973 protein	coagulation factor IXa	EGR
gi|13899285|ref|NP_113638.1| basophilic leukemia expressed protein BLES03	coagulation factor IXa	EGR
gi|169166439|ref|XP_931434.3| PREDICTED: HPX-153 homeobox	coagulation factor IXa	EGR
gi|169167001|ref|XP_001715887.1| PREDICTED: hypothetical protein	coagulation factor IXa	EGR
gi|154091320|ref|NP_066003.3| transient receptor potential cation channel subfamily M member 3 isoform a	coagulation factor IXa	EGR
gi|169167971|ref|XP_942490.3| PREDICTED: ankyrin repeat domain 31	coagulation factor IXa	EGR
gi|169202360|ref|XP_001725134.1| PREDICTED: similar to tripartite motif-containing 51	coagulation factor IXa	EGR
gi|169203871|ref|XP_936452.2| PREDICTED: hypothetical protein	coagulation factor IXa	EGR
gi|169204532|ref|XP_001715799.1| PREDICTED: hypothetical protein	coagulation factor IXa	EGR
gi|42740899|ref|NP_976230.1| CTAGE family member 5 isoform 3	coagulation factor IXa	EGR
gi|169209407|ref|XP_001727015.1| PREDICTED: similar to GOLGA8A protein	coagulation factor IXa	EGR
gi|82546872|ref|NP_079325.2| DNA helicase homolog PIF1	coagulation factor IXa	EGR
gi|108796056|ref|NP_001035828.1| TROVE domain family member 2 isoform 1	coagulation factor IXa	EGR
gi|88501738|ref|NP_001034230.1| TRIO and F-actin binding protein isoform 6	coagulation factor IXa	EGR
gi|22538407|ref|NP_665899.1| ataxin 2-binding protein 1 isoform 2	coagulation factor IXa	EGR
gi|5174543|ref|NP_005910.1| myocyte enhancer factor 2B	coagulation factor IXa	EGR
gi|38787970|ref|NP_938072.1| tensin like C1 domain containing phosphatase isoform 3	coagulation factor IXa	EGR
gi|52138513|ref|NP_056075.1| SIN3 homolog B transcription regulator	coagulation factor IXa	EGR
gi|163659918|ref|NP_055178.3| sacsin	coagulation factor IXa	EGR
gi|55953104|ref|NP_031392.3| phospholipase A2 receptor 1 isoform 1 precursor	coagulation factor IXa	EGR
gi|169164811|ref|XP_001718945.1| PREDICTED: hypothetical protein	coagulation factor IXa	EGR
gi|22748777|ref|NP_689572.1| carnitine palmitoyltransferase 1C	coagulation factor IXa	EGR
gi|4505611|ref|NP_002573.1| poly(A)-specific ribonuclease (deadenylation nuclease) isoform 1	coagulation factor IXa	EGR
gi|169193240|ref|XP_001715545.1| PREDICTED: hypothetical protein	coagulation factor IXa	EGR
gi|169202362|ref|XP_001725145.1| PREDICTED: similar to tripartite motif-containing 51	coagulation factor IXa	EGR
gi|113425215|ref|XP_001129103.1| PREDICTED: hypothetical protein	coagulation factor IXa	EGR
gi|18860839|ref|NP_000235.2| menin isoform 1	coagulation factor IXa	EGR
gi|169217245|ref|XP_001715924.1| PREDICTED: similar to mCG9993	coagulation factor IXa	EGR
gi|171906553|ref|NP_077819.2| zinc finger with KRAB and SCAN domains 3	coagulation factor IXa	EGR
gi|170650672|ref|NP_001116241.1| Leber congenital amaurosis 5	coagulation factor IXa	EGR
gi|116014339|ref|NP_872293.2| olfactomedin-like 2A	coagulation factor IXa	EGR
gi|40538736|ref|NP_065901.1| RAN binding protein 10	coagulation factor IXa	EGR
gi|150421681|ref|NP_115565.3| ATPase class VI type 11A isoform b	coagulation factor IXa	EGR
gi|169163501|ref|XP_374020.5| PREDICTED: similar to hCG2005577	coagulation factor IXa	EGR
gi|54607080|ref|NP_001862.2| pancreatic carboxypeptidase B1 preproprotein	coagulation factor IXa	EGR
gi|19718769|ref|NP_573403.1| engulfment and cell motility 2	coagulation factor IXa	EGR
gi|169168330|ref|XP_001717476.1| PREDICTED: hypothetical protein	coagulation factor IXa	EGR
gi|169168998|ref|XP_001722120.1| PREDICTED: similar to FLJ43093 protein	coagulation factor IXa	EGR
gi|169169346|ref|XP_001718133.1| PREDICTED: hypothetical protein	coagulation factor IXa	EGR
gi|169172618|ref|XP_001717609.1| PREDICTED: similar to hCG2041218	coagulation factor IXa	EGR
gi|46049092|ref|NP_006166.3| nebulin-related anchoring protein isoform C	coagulation factor IXa	EGR
gi|169201895|ref|XP_001725602.1| PREDICTED: hypothetical protein	coagulation factor IXa	EGR
gi|33946321|ref|NP_891991.1| ninein isoform 5	coagulation factor IXa	EGR
gi|42794622|ref|NP_976308.1| zinc finger protein 784	coagulation factor IXa	EGR
gi|119395764|ref|NP_001073289.1| NLR family pyrin domain containing 3 isoform a	coagulation factor IXa	EGR
gi|66737374|ref|NP_001019384.1| S100 calcium binding protein A13	coagulation factor IXa	EGR
gi|189491645|ref|NP_694946.2| fibulin 7 isoform 1	coagulation factor IXa	EGR
gi|167614502|ref|NP_002702.2| protein phosphatase 1 regulatory (inhibitor) subunit 3A	coagulation factor IXa	EGR
gi|4504061|ref|NP_002067.1| glucosamine (N-acetyl)-6-sulfatase precursor	coagulation factor IXa	EGR
gi|7706156|ref|NP_057702.1| lysine-rich coiled-coil 1	coagulation factor IXa	EGR
gi|110224465|ref|NP_004846.4| phosphatidylinositol glycan class B	coagulation factor IXa	EGR
gi|94966754|ref|NP_078856.4| elongation factor Tu GTP binding domain containing 1 isoform 1	coagulation factor IXa	EGR
gi|28557777|ref|NP_787120.1| immunoglobulin-like domain containing receptor 1	coagulation factor IXa	EGR
gi|116534990|ref|NP_015628.2| ankyrin-like protein 1	coagulation factor IXa	EGR
gi|147905620|ref|NP_064612.2| PR domain containing 9	coagulation factor IXa	EGR
gi|116008188|ref|NP_444254.3| myosin light chain kinase isoform 2	coagulation factor IXa	EGR
gi|195976764|ref|NP_001124453.1| dysferlin isoform 14	coagulation factor IXa	EGR
gi|170016091|ref|NP_001116151.1| odz odd Oz/ten-m homolog 2	coagulation factor IXa	EGR
gi|33300670|ref|NP_612427.2| hypothetical protein LOC84331	coagulation factor IXa	EGR
gi|15147337|ref|NP_056986.2| ubiquitin protein ligase E3 component n-recognin 5	coagulation factor IXa	EGR
gi|4506185|ref|NP_002780.1| proteasome alpha 4 subunit isoform 1	coagulation factor IXa	EGR
gi|114155127|ref|NP_652759.3| regulator of G-protein signalling 3 isoform 6	coagulation factor IXa	EGR
gi|150010667|ref|NP_775840.2| hypothetical protein LOC254048	coagulation factor IXa	EGR
gi|119120907|ref|NP_995585.2| par-3 partitioning defective 3 homolog B isoform a	coagulation factor IXa	EGR
gi|164414431|ref|NP_001106697.1| netrin G1 isoform 1	coagulation factor IXa	EGR
gi|106049528|ref|NP_001035806.1| pyruvate carboxylase precursor	coagulation factor IXa	EGR
gi|4507239|ref|NP_003136.1| signal sequence receptor beta precursor	coagulation factor IXa	EGR
gi|119220598|ref|NP_061160.2| apolipoprotein B48 receptor	coagulation factor IXa	EGR
gi|14149861|ref|NP_115554.1| solute carrier family 7 member 6 opposite strand	coagulation factor IXa	EGR
gi|61743973|ref|NP_443150.3| SORCS receptor 1 isoform a	coagulation factor IXa	EGR
gi|169163505|ref|XP_001716704.1| PREDICTED: hypothetical protein	coagulation factor IXa	EGR
gi|169165446|ref|XP_001716740.1| PREDICTED: hypothetical protein	coagulation factor IXa	EGR
gi|18105007|ref|NP_004332.2| carbamoylphosphate synthetase 2/aspartate transcarbamylase/dihydroorotase	coagulation factor IXa	EGR
gi|197333695|ref|NP_001127949.1| poly(A)-specific ribonuclease (deadenylation nuclease) isoform 2	coagulation factor IXa	EGR
gi|169209883|ref|XP_001717117.1| PREDICTED: hypothetical protein	coagulation factor IXa	EGR
gi|48375178|ref|NP_000063.2| CD36 antigen	coagulation factor IXa	EGR
gi|189571647|ref|NP_078907.2| hypothetical protein LOC79684	coagulation factor IXa	EGR
gi|116256445|ref|NP_001070729.1| nuclear receptor co-repressor 2 isoform 2	coagulation factor IXa	EGR
gi|116008190|ref|NP_444256.3| myosin light chain kinase isoform 3B	coagulation factor IXa	EGR
gi|155030230|ref|NP_005766.3| sorbin and SH3 domain containing 3 isoform 1	coagulation factor IXa	EGR
gi|148596938|ref|NP_079182.2| stearoyl-CoA desaturase 5 isoform b	coagulation factor IXa	EGR
gi|187829452|ref|NP_001120703.1| autism susceptibility candidate 2 isoform 2	coagulation factor IXa	EGR
gi|7706341|ref|NP_057145.1| yippee-like 5	coagulation factor IXa	EGR
gi|45387945|ref|NP_065779.1| family with sequence similarity 62 (C2 domain containing) member B	coagulation factor IXa	EGR
gi|163792208|ref|NP_055263.2| Rho guanine exchange factor 16	coagulation factor IXa	EGR
gi|153251840|ref|NP_060805.3| zinc finger protein 839	coagulation factor IXa	EGR
gi|110624787|ref|NP_001036069.1| 5'-3' exoribonuclease 1 isoform b	coagulation factor IXa	EGR
gi|23110942|ref|NP_002781.2| proteasome alpha 5 subunit	coagulation factor IXa	EGR
gi|11342676|ref|NP_004231.1| thyroid hormone receptor interactor 10	coagulation factor IXa	EGR
gi|54291708|ref|NP_001005851.1| zinc finger protein 780B	coagulation factor IXa	EGR
gi|62420882|ref|NP_001014811.1| malic enzyme 3 NADP(+)-dependent mitochondrial	coagulation factor IXa	EGR
gi|169201901|ref|XP_001725898.1| PREDICTED: similar to hCG2017625	coagulation factor IXa	EGR
gi|169205066|ref|XP_001722880.1| PREDICTED: hypothetical protein	coagulation factor IXa	EGR
gi|169208176|ref|XP_001129482.2| PREDICTED: StAR-related lipid transfer (START) domain containing 9	coagulation factor IXa	EGR
gi|118766347|ref|NP_940983.2| zinc finger CCCH-type domain containing 6	coagulation factor IXa	EGR
gi|31742534|ref|NP_004947.2| ets variant gene 1	coagulation factor IXa	EGR
gi|41872527|ref|NP_963291.1| diacylglycerol kinase zeta 104kDa isoform 3	coagulation factor IXa	EGR
gi|21735548|ref|NP_009117.2| centrosomal protein 2 isoform 1	coagulation factor IXa	EGR
gi|169217648|ref|XP_001732918.1| PREDICTED: similar to PR/SET domain-containing protein 07	coagulation factor IXa	EGR
gi|29725619|ref|NP_060101.2| DEAD (Asp-Glu-Ala-Asp) box polypeptide 60	coagulation factor IXa	EGR
gi|110624774|ref|NP_006030.2| mannose receptor C type 2	coagulation factor IXa	EGR
gi|196259805|ref|NP_001124508.1| zinc finger CCHC domain containing 9	coagulation factor IXa	EGR
gi|18765707|ref|NP_570122.1| skeletal muscle and kidney enriched inositol phosphatase isoform 2	coagulation factor IXa	EGR
gi|130484567|ref|NP_001017975.3| HFM1 protein	coagulation factor IXa	EGR
gi|149158714|ref|NP_001092143.1| hypothetical protein LOC60673	coagulation factor IXa	EGR
gi|116812586|ref|NP_060230.5| leucine zipper protein 5	coagulation factor IXa	EGR
gi|38505211|ref|NP_942144.1| hypothetical protein LOC63901	coagulation factor IXa	EGR
gi|31542246|ref|NP_079007.2| kelch-like 36	coagulation factor IXa	EGR
gi|148806872|ref|NP_055646.1| lupus brain antigen 1	coagulation factor IXa	EGR
gi|4506269|ref|NP_002811.1| parathyroid hormone-like hormone isoform 2 preproprotein	coagulation factor IXa	EGR
gi|111118981|ref|NP_077728.2| ferredoxin reductase isoform 1 precursor	coagulation factor IXa	EGR
gi|188528706|ref|NP_001120871.1| yippee-like 5	coagulation factor IXa	EGR
gi|61742786|ref|NP_665894.2| leucine rich repeat and death domain containing protein isoform 3	coagulation factor IXa	EGR
gi|28559063|ref|NP_787045.1| DNA cytosine-5 methyltransferase 3 beta isoform 3	coagulation factor IXa	EGR
gi|30794372|ref|NP_060635.2| polybromo 1 isoform 1	coagulation factor IXa	EGR
gi|4885465|ref|NP_005352.1| melanoma antigen family A 2	coagulation factor IXa	EGR
gi|89031755|ref|XP_945216.1| PREDICTED: similar to FLJ00409 protein	coagulation factor IXa	EGR
gi|113426005|ref|XP_001132260.1| PREDICTED: hypothetical protein	coagulation factor IXa	EGR
gi|113426499|ref|XP_001134223.1| PREDICTED: similar to polycystic kidney disease 1-like 3	coagulation factor IXa	EGR
gi|44889963|ref|NP_981961.1| CD163 antigen isoform b	coagulation factor IXa	EGR
gi|169216928|ref|XP_001126695.2| PREDICTED: hypothetical protein	coagulation factor IXa	EGR
gi|50726968|ref|NP_005917.2| microfibrillar-associated protein 1	coagulation factor IXa	EGR
gi|153791497|ref|NP_055490.3| ciliary rootlet coiled-coil rootletin	coagulation factor IXa	EGR
gi|33356550|ref|NP_872620.1| G patch domain containing 4 isoform 2	coagulation factor IXa	EGR
gi|156151417|ref|NP_001095872.1| phosphatidylcholine transfer protein isoform 2	coagulation factor IXa	EGR
gi|56788399|ref|NP_001006621.1| mitogen-activated protein kinase associated protein 1 isoform 4	coagulation factor IXa	EGR
gi|157041224|ref|NP_001096630.1| SH2 domain containing 5 isoform 2	coagulation factor IXa	EGR
gi|148612840|ref|NP_001091967.1| RUN and TBC1 domain containing 2 isoform 3	coagulation factor IXa	EGR
gi|188528708|ref|NP_001120872.1| yippee-like 5	coagulation factor IXa	EGR
gi|50659093|ref|NP_056089.1| mannosidase alpha class 2B member 2	coagulation factor IXa	EGR
gi|50541959|ref|NP_001002295.1| GATA binding protein 3 isoform 1	coagulation factor IXa	EGR
gi|166706887|ref|NP_110413.2| syncoilin intermediate filament 1	coagulation factor IXa	EGR
gi|169210511|ref|XP_001724584.1| PREDICTED: hypothetical protein	coagulation factor IXa	EGR
gi|116008192|ref|NP_444253.3| myosin light chain kinase isoform 1	coagulation factor IXa	EGR
gi|31563537|ref|NP_056097.1| CLIP-associating protein 1	coagulation factor IXa	EGR
gi|149192845|ref|NP_056121.1| ubiquitin specific protease 24	coagulation factor IXa	EGR
gi|10835143|ref|NP_000565.1| decay accelerating factor for complement isoform 1 preproprotein	coagulation factor IXa	EGR
gi|194394139|ref|NP_848588.3| notum pectinacetylesterase homolog	coagulation factor IXa	EGR
gi|109698595|ref|NP_777554.1| trafficking protein particle complex 5	coagulation factor IXa	EGR
gi|50513243|ref|NP_477520.2| capillary morphogenesis protein 2	coagulation factor IXa	EGR
gi|4502285|ref|NP_001672.1| ATPase Ca++ transporting cardiac muscle slow twitch 2 isoform 2	coagulation factor IXa	EGR
gi|7657146|ref|NP_055180.1| heat shock 22kDa protein 8	coagulation factor IXa	EGR
gi|188528710|ref|NP_001120873.1| yippee-like 5	coagulation factor IXa	EGR
gi|7656843|ref|NP_055264.1| G protein-coupled receptor 162 isoform 1	coagulation factor IXa	EGR
gi|46255062|ref|NP_996810.1| synaptotagmin-like 2 isoform c	coagulation factor IXa	EGR
gi|169168339|ref|XP_001727067.1| PREDICTED: similar to chaperonin containing t-complex polypeptide 1 eta subunit; CCT-eta	coagulation factor IXa	EGR
gi|169198916|ref|XP_001716944.1| PREDICTED: hypothetical protein	coagulation factor IXa	EGR
gi|169206530|ref|XP_001714669.1| PREDICTED: hypothetical protein	coagulation factor IXa	EGR
gi|169207201|ref|XP_001714584.1| PREDICTED: hypothetical protein	coagulation factor IXa	EGR
gi|31317307|ref|NP_777596.2| proprotein convertase subtilisin/kexin type 9 preproprotein	coagulation factor IXa	EGR
gi|189083800|ref|NP_001120651.1| myosin VIIA isoform 3	coagulation factor IXa	EGR
gi|189571654|ref|NP_001121680.1| leptin receptor overlapping transcript-like 1 isoform 2	coagulation factor IXa	EGR
gi|189491647|ref|NP_001121637.1| fibulin 7 isoform 2	coagulation factor IXa	EGR
gi|117414158|ref|NP_997304.3| peptidylarginine deiminase type 6	coagulation factor IXa	EGR
gi|20070354|ref|NP_114408.3| histone deacetylase 10	coagulation factor IXa	EGR
gi|52627217|ref|NP_001005285.1| olfactory receptor family 2 subfamily AT member 4	coagulation factor IXa	EGR
gi|7108349|ref|NP_036616.1| hyaluronan-mediated motility receptor isoform a	coagulation factor IXa	EGR
gi|119943093|ref|NP_001073324.1| glycogenin 2 isoform a	coagulation factor IXa	EGR
gi|148225604|ref|NP_001091064.1| X antigen family member 1B isoform 1	coagulation factor IXa	EGR
gi|40806175|ref|NP_001338.2| diacylglycerol kinase theta	coagulation factor IXa	EGR
gi|134152680|ref|NP_006552.3| CUG triplet repeat RNA binding protein 2 isoform 2	coagulation factor IXa	EGR
gi|150418009|ref|NP_996744.2| transforming acidic coiled-coil containing protein 2 isoform a	coagulation factor IXa	EGR
gi|134142062|ref|NP_001084.3| acetyl-Coenzyme A carboxylase beta	coagulation factor IXa	EGR
gi|148539858|ref|NP_573400.3| protein tyrosine phosphatase receptor type T isoform 1 precursor	coagulation factor IXa	EGR
gi|11321613|ref|NP_005661.1| laforin isoform a	coagulation factor IXa	EGR
gi|169161668|ref|XP_001719233.1| PREDICTED: hypothetical protein	coagulation factor IXa	EGR
gi|28559065|ref|NP_787046.1| DNA cytosine-5 methyltransferase 3 beta isoform 6	coagulation factor IXa	EGR
gi|169164824|ref|XP_001719115.1| PREDICTED: hypothetical protein	coagulation factor IXa	EGR
gi|169167387|ref|XP_933155.3| PREDICTED: similar to LOC360508 (predicted)	coagulation factor IXa	EGR
gi|41581463|ref|NP_060207.2| formin binding protein 1-like isoform 2	coagulation factor IXa	EGR
gi|169171618|ref|XP_001715756.1| PREDICTED: similar to glutamate receptor metabotropic 8	coagulation factor IXa	EGR
gi|113419258|ref|XP_001130120.1| PREDICTED: hypothetical protein	coagulation factor IXa	EGR
gi|169194526|ref|XP_001722050.1| PREDICTED: similar to FLJ00409 protein	coagulation factor IXa	EGR
gi|122939151|ref|NP_001073626.1| Rho GTPase activating protein 9 isoform 2	coagulation factor IXa	EGR
gi|89036244|ref|XP_944569.1| PREDICTED: similar to KIAA0984 protein	coagulation factor IXa	EGR
gi|169206532|ref|XP_001127275.2| PREDICTED: similar to hCG30005	coagulation factor IXa	EGR
gi|169211867|ref|XP_001725139.1| PREDICTED: hypothetical protein	coagulation factor IXa	EGR
gi|29826279|ref|NP_813977.1| tubby isoform b	coagulation factor IXa	EGR
gi|61097912|ref|NP_612409.1| nucleolar protein with MIF4G domain 1	coagulation factor IXa	EGR
gi|47519913|ref|NP_872395.2| 5-hydroxytryptamine receptor 3 subunit E	coagulation factor IXa	EGR
gi|122937229|ref|NP_001073886.1| zinc finger protein 629	coagulation factor IXa	EGR
gi|195976766|ref|NP_001124454.1| dysferlin isoform 7	coagulation factor IXa	EGR
gi|113413393|ref|XP_001129743.1| PREDICTED: hypothetical protein	coagulation factor IXa	EGR
gi|31377782|ref|NP_006245.2| protein kinase C delta	coagulation factor IXa	EGR
gi|70780359|ref|NP_065209.2| ankyrin 1 isoform 1	coagulation factor IXa	EGR
gi|169167685|ref|XP_932764.3| PREDICTED: ankyrin repeat domain 31	coagulation factor IXa	EGR
gi|87299628|ref|NP_683692.2| hypothetical protein LOC259282	coagulation factor IXa	EGR
gi|55770854|ref|NP_000826.2| N-methyl-D-aspartate receptor subunit 2C precursor	coagulation factor IXa	EGR
gi|169194528|ref|XP_001722151.1| PREDICTED: similar to hCG2017625	coagulation factor IXa	EGR
gi|116734704|ref|NP_892017.2| interferon regulatory factor 2 binding protein 2 isoform A	coagulation factor IXa	EGR
gi|21265037|ref|NP_055058.1| ADAM metallopeptidase with thrombospondin type 1 motif 3 proprotein	coagulation factor IXa	EGR
gi|50054442|ref|NP_001001912.1| olfactory receptor family 4 subfamily E member 2	coagulation factor IXa	EGR
gi|20302143|ref|NP_059979.2| kallikrein-related peptidase 15 isoform 4 preproprotein	coagulation factor IXa	EGR
gi|4759184|ref|NP_004168.1| syntaxin 3	coagulation factor IXa	EGR
gi|157384998|ref|NP_002325.2| low density lipoprotein receptor-related protein 4	coagulation factor IXa	EGR
gi|92087055|ref|NP_072096.2| PERQ amino acid rich with GYF domain 1	coagulation factor IXa	EGR
gi|14424433|ref|NP_077816.1| ATPase class V type 10A	coagulation factor IXa	EGR
gi|51317384|ref|NP_001003722.1| GLE1 RNA export mediator homolog isoform 1	coagulation factor IXa	EGR
gi|21264369|ref|NP_624357.1| nucleoporin 98kD isoform 2	coagulation factor IXa	EGR
gi|40217808|ref|NP_079033.3| euchromatic histone-lysine N-methyltransferase 1	coagulation factor IXa	EGR
gi|66932918|ref|NP_006334.2| MER receptor tyrosine kinase precursor	coagulation factor IXa	EGR
gi|9966865|ref|NP_065122.1| transient receptor potential cation channel subfamily C member 7	coagulation factor IXa	EGR
gi|39752671|ref|NP_945343.1| synaptotagmin X	coagulation factor IXa	EGR
gi|21704277|ref|NP_002217.3| jagged 2 isoform a precursor	coagulation factor IXa	EGR
gi|18375507|ref|NP_055296.2| apurinic/apyrimidinic endonuclease 2	coagulation factor IXa	EGR
gi|57863271|ref|NP_055873.1| hypothetical protein LOC23078 isoform a	coagulation factor IXa	EGR
gi|117938256|ref|NP_733786.2| tachykinin 4 isoform alpha	coagulation factor IXa	EGR
gi|13236561|ref|NP_077296.1| ATPase family AAA domain containing 4	coagulation factor IXa	EGR
gi|51873031|ref|NP_064555.2| nicalin	coagulation factor IXa	EGR
gi|14717401|ref|NP_061721.2| protocadherin alpha subfamily C 1 isoform 1 precursor	coagulation factor IXa	EGR
gi|5031869|ref|NP_005560.1| LIM domain kinase 2 isoform 2a	coagulation factor IXa	EGR
gi|169169690|ref|XP_001724240.1| PREDICTED: similar to hCG2040192	coagulation factor IXa	EGR
gi|148233642|ref|NP_787096.2| hypothetical protein LOC283897	coagulation factor IXa	EGR
gi|30039694|ref|NP_835461.1| zinc finger protein 598	coagulation factor IXa	EGR
gi|21361458|ref|NP_055601.2| Rho guanine nucleotide exchange factor (GEF) 17	coagulation factor IXa	EGR
gi|169172635|ref|XP_001718238.1| PREDICTED: similar to hydroxyproline-rich glycoprotein VSP-3	coagulation factor IXa	EGR
gi|21281677|ref|NP_644810.1| WD repeat domain 36	coagulation factor IXa	EGR
gi|45387951|ref|NP_076432.1| transmembrane protein 108	coagulation factor IXa	EGR
gi|169203397|ref|XP_001132591.2| PREDICTED: hypothetical protein	coagulation factor IXa	EGR
gi|16933559|ref|NP_060145.2| protocadherin LKC precursor	coagulation factor IXa	EGR
gi|33359215|ref|NP_667340.2| ALS2 C-terminal like isoform 1	coagulation factor IXa	EGR
gi|148612823|ref|NP_001091962.1| zinc finger protein 419 isoform 3	coagulation factor IXa	EGR
gi|27734777|ref|NP_775867.1| solute carrier family 39 (metal ion transporter) member 5	coagulation factor IXa	EGR
gi|30794216|ref|NP_112223.1| tripartite motif-containing 56	coagulation factor IXa	EGR
gi|31542526|ref|NP_056235.3| WD repeats and SOF1 domain containing	coagulation factor IXa	EGR
gi|116734666|ref|NP_620306.2| molybdenum cofactor synthesis-step 1 protein isoform 3	coagulation factor IXa	EGR
gi|134304842|ref|NP_055596.3| Rb1-inducible coiled coil protein 1 isoform 1	coagulation factor IXa	EGR
gi|37588869|ref|NP_071347.2| ring finger protein 123	coagulation factor IXa	EGR
gi|188595668|ref|NP_066264.3| choline acetyltransferase isoform 1	coagulation factor IXa	EGR
gi|88969023|ref|XP_946125.1| PREDICTED: similar to hCG1643239	coagulation factor IXa	EGR
gi|71044479|ref|NP_149072.1| death inducer-obliterator 1 isoform c	coagulation factor IXa	EGR
gi|14165288|ref|NP_115639.1| IQ motif containing G	coagulation factor IXa	EGR
gi|169202375|ref|XP_931052.2| PREDICTED: similar to hCG1795201	coagulation factor IXa	EGR
gi|169210519|ref|XP_001732868.1| PREDICTED: hypothetical protein LOC100132262	coagulation factor IXa	EGR
gi|46094079|ref|NP_006839.2| hepatitis delta antigen-interacting protein A	coagulation factor IXa	EGR
gi|14150134|ref|NP_115719.1| coiled-coil-helix-coiled-coil-helix domain containing 6	coagulation factor IXa	EGR
gi|23111047|ref|NP_689413.1| sorting nexin 5	coagulation factor IXa	EGR
gi|116008194|ref|NP_444255.3| myosin light chain kinase isoform 3A	coagulation factor IXa	EGR
gi|23238254|ref|NP_689451.1| carnitine palmitoyltransferase 1B isoform a	coagulation factor IXa	EGR
gi|148664246|ref|NP_665872.2| harmonin-interacting ankyrin-repeat containing protein	coagulation factor IXa	EGR
gi|155030196|ref|NP_001093897.1| RAP1 GTP-GDP dissociation stimulator 1 isoform 3	coagulation factor IXa	EGR
gi|122939149|ref|NP_001073625.1| Rho GTPase activating protein 9 isoform 3	coagulation factor IXa	EGR
gi|21070974|ref|NP_620121.1| peptidylglycine alpha-amidating monooxygenase isoform b preproprotein	coagulation factor IXa	EGR
gi|13376842|ref|NP_079511.1| tankyrase TRF1-interacting ankyrin-related ADP-ribose polymerase 2	coagulation factor IXa	EGR
gi|88196790|ref|NP_115627.5| coiled-coil domain containing 88	coagulation factor IXa	EGR
gi|197313718|ref|NP_001127907.1| IQ motif containing G	coagulation factor IXa	EGR
gi|169202377|ref|XP_061890.10| PREDICTED: similar to hCG1795201	coagulation factor IXa	EGR
gi|41872507|ref|NP_003637.2| diacylglycerol kinase zeta 104kDa isoform 2	coagulation factor IXa	EGR
gi|150456415|ref|NP_056288.1| HEAT repeat containing 5A	coagulation factor IXa	EGR
gi|42542405|ref|NP_055770.1| CGI-01 protein isoform 2	coagulation factor IXa	EGR
gi|118918411|ref|NP_056509.2| zinc finger protein 777	coagulation factor IXa	EGR
gi|22538409|ref|NP_665900.1| ataxin 2-binding protein 1 isoform 3	coagulation factor IXa	EGR
gi|39995089|ref|NP_945315.1| parathyroid hormone-like hormone isoform 2 preproprotein	coagulation factor IXa	EGR
gi|148612875|ref|NP_001091968.1| RUN and TBC1 domain containing 2 isoform 4	coagulation factor IXa	EGR
gi|4505771|ref|NP_000434.1| ATP-binding cassette subfamily B member 4 isoform A	coagulation factor IXa	EGR
gi|23821015|ref|NP_057628.1| DnaJ (Hsp40) homolog subfamily C member 27	coagulation factor IXa	EGR
gi|12597635|ref|NP_075049.1| B-cell CLL/lymphoma 11B isoform 2	coagulation factor IXa	EGR
gi|28416956|ref|NP_783161.1| GTPase IMAP family member 8	coagulation factor IXa	EGR
gi|100913206|ref|NP_001348.2| DEAH (Asp-Glu-Ala-His) box polypeptide 9	coagulation factor IXa	EGR
gi|4506359|ref|NP_000311.1| quinoid dihydropteridine reductase	coagulation factor IXa	EGR
gi|61743975|ref|NP_001013049.1| SORCS receptor 1 isoform b	coagulation factor IXa	EGR
gi|169163809|ref|XP_001714570.1| PREDICTED: hypothetical protein	coagulation factor IXa	EGR
gi|153791733|ref|NP_001310.3| casein kinase 1 gamma 2	coagulation factor IXa	EGR
gi|169201915|ref|XP_001726280.1| PREDICTED: hypothetical protein	coagulation factor IXa	EGR
gi|28559069|ref|NP_783328.1| DNA cytosine methyltransferase 3 alpha isoform a	coagulation factor IXa	EGR
gi|20127446|ref|NP_002204.2| integrin beta 5	coagulation factor XIa	EAR
gi|20162570|ref|NP_619648.1| melanoma antigen family E 2	coagulation factor XIa	EAR
gi|4503579|ref|NP_001422.1| erythrocyte membrane protein band 4.1-like 2	coagulation factor XIa	EAR
gi|149192855|ref|NP_037450.2| hypothetical protein LOC84726	coagulation factor XIa	EAR
gi|169163473|ref|XP_001715912.1| PREDICTED: hypothetical protein	coagulation factor XIa	EAR
gi|169166969|ref|XP_001721410.1| PREDICTED: similar to hCG1640454	coagulation factor XIa	EAR
gi|22212931|ref|NP_631981.2| nucleolar protein family 6 gamma isoform	coagulation factor XIa	EAR
gi|169169315|ref|XP_001716789.1| PREDICTED: similar to hCG1642312	coagulation factor XIa	EAR
gi|169170383|ref|XP_001726425.1| PREDICTED: similar to hCG1792746	coagulation factor XIa	EAR
gi|5031587|ref|NP_005874.1| adenomatosis polyposis coli 2	coagulation factor XIa	EAR
gi|169201865|ref|XP_001724670.1| PREDICTED: hypothetical protein	coagulation factor XIa	EAR
gi|169210206|ref|XP_001720388.1| PREDICTED: hypothetical protein	coagulation factor XIa	EAR
gi|169214167|ref|XP_001717478.1| PREDICTED: hypothetical protein	coagulation factor XIa	EAR
gi|66880553|ref|NP_000126.2| Fanconi anemia complementation group A isoform a	coagulation factor XIa	EAR
gi|169217996|ref|XP_001715552.1| PREDICTED: similar to PITSLRE serine/threonine-protein kinase CDC2L2 (Galactosyltransferase-associated protein kinase p58/GTA) (Cell division cycle 2-like protein kinase 2) (CDK11)	coagulation factor XIa	EAR
gi|153090197|ref|NP_001093220.1| Golgi-localized syntaphilin-related protein isoform a	coagulation factor XIa	EAR
gi|148596961|ref|NP_001032671.2| stearoyl-CoA desaturase 5 isoform a	coagulation factor XIa	EAR
gi|117414150|ref|NP_003264.2| transmembrane 7 superfamily member 2	coagulation factor XIa	EAR
gi|9998948|ref|NP_064718.1| amiloride-sensitive cation channel 3 isoform c	coagulation factor XIa	EAR
gi|153791300|ref|NP_060585.2| SDA1 domain containing 1	coagulation factor XIa	EAR
gi|12758125|ref|NP_056139.1| hypothetical protein LOC23378	coagulation factor XIa	EAR
gi|41281981|ref|NP_891549.1| toll-like receptor adaptor molecule 1	coagulation factor XIa	EAR
gi|28178832|ref|NP_002159.2| isocitrate dehydrogenase 2 (NADP+) mitochondrial precursor	coagulation factor XIa	EAR
gi|42558270|ref|NP_976054.1| HEAT repeat containing 4	coagulation factor XIa	EAR
gi|169168964|ref|XP_001722565.1| PREDICTED: similar to hCG2041190	coagulation factor XIa	EAR
gi|169170385|ref|XP_001732913.1| PREDICTED: hypothetical LOC731631	coagulation factor XIa	EAR
gi|32698918|ref|NP_872349.1| NOL1/NOP2/Sun domain family member 6	coagulation factor XIa	EAR
gi|94400919|ref|NP_660337.3| WD repeat domain 90	coagulation factor XIa	EAR
gi|19913398|ref|NP_599032.1| smoothelin isoform a	coagulation factor XIa	EAR
gi|169209854|ref|XP_001725837.1| PREDICTED: hypothetical protein	coagulation factor XIa	EAR
gi|113427445|ref|XP_001127987.1| PREDICTED: similar to FN5 protein	coagulation factor XIa	EAR
gi|54607116|ref|NP_938012.2| leiomodin 3 (fetal)	coagulation factor XIa	EAR
gi|169216900|ref|XP_001719951.1| PREDICTED: similar to hCG1795641	coagulation factor XIa	EAR
gi|94538328|ref|NP_001035366.1| estrogen receptor beta isoform 2	coagulation factor XIa	EAR
gi|126723390|ref|NP_597732.1| ankyrin repeat domain 24	coagulation factor XIa	EAR
gi|168229174|ref|NP_061862.1| RNA binding motif protein 27	coagulation factor XIa	EAR
gi|98961152|ref|NP_001035748.1| tetratricopeptide repeat domain 23	coagulation factor XIa	EAR
gi|102467481|ref|NP_060421.2| neutral sphingomyelinase 3 isoform 2	coagulation factor XIa	EAR
gi|31083193|ref|NP_066939.1| brain adenylate cyclase 1	coagulation factor XIa	EAR
gi|66792814|ref|NP_001019626.1| retrotransposon gag domain containing 4	coagulation factor XIa	EAR
gi|48527954|ref|NP_001001561.1| golgi associated gamma adaptin ear containing ARF binding protein 1 isoform 3	coagulation factor XIa	EAR
gi|156630992|ref|NP_001096123.1| OTU domain containing 4 protein isoform 3	coagulation factor XIa	EAR
gi|7706437|ref|NP_057303.1| alpha 1 2-mannosidase	coagulation factor XIa	EAR
gi|7019521|ref|NP_037484.1| dermatan sulfate epimerase precursor	coagulation factor XIa	EAR
gi|29789058|ref|NP_056053.1| WW and C2 domain containing 1	coagulation factor XIa	EAR
gi|61966741|ref|NP_001013664.1| TMF regulated nuclear protein	coagulation factor XIa	EAR
gi|169164462|ref|XP_001716619.1| PREDICTED: hypothetical protein partial	coagulation factor XIa	EAR
gi|29171747|ref|NP_808211.1| phosphatidic acid phosphatase type 2C isoform 3	coagulation factor XIa	EAR
gi|70995130|ref|NP_060051.2| cholinergic receptor nicotinic alpha 9 precursor	coagulation factor XIa	EAR
gi|38348374|ref|NP_940946.1| apoptosis-inducing TAF9-like domain 1 isoform C	coagulation factor XIa	EAR
gi|169169319|ref|XP_001722448.1| PREDICTED: hypothetical protein LOC285754	coagulation factor XIa	EAR
gi|113420155|ref|XP_001125965.1| PREDICTED: hypothetical protein	coagulation factor XIa	EAR
gi|122056617|ref|NP_001073584.1| LIM domain binding 3 isoform 3	coagulation factor XIa	EAR
gi|28875786|ref|NP_258260.1| FCH and double SH3 domains 1	coagulation factor XIa	EAR
gi|16975496|ref|NP_219499.1| cortactin binding protein 2	coagulation factor XIa	EAR
gi|7706659|ref|NP_057391.1| paired related homeobox 2	coagulation factor XIa	EAR
gi|38505188|ref|NP_942012.1| prostaglandin E receptor 3 subtype EP3 isoform 4	coagulation factor XIa	EAR
gi|102467242|ref|NP_064623.2| inner centromere protein antigens 135/155kDa isoform 2	coagulation factor XIa	EAR
gi|153792150|ref|NP_958804.2| deubiquitinating enzyme 3	coagulation factor XIa	EAR
gi|7669550|ref|NP_054706.1| vinculin isoform meta-VCL	coagulation factor XIa	EAR
gi|21071016|ref|NP_573444.2| epidermal growth factor receptor pathway substrate 8-like protein 3 isoform b	coagulation factor XIa	EAR
gi|125625322|ref|NP_001074444.1| RALBP1 associated Eps domain containing 2 isoform 2	coagulation factor XIa	EAR
gi|94538345|ref|NP_002271.3| keratin 35	coagulation factor XIa	EAR
gi|110815813|ref|NP_057460.3| ankyrin repeat and FYVE domain containing 1 isoform 1	coagulation factor XIa	EAR
gi|150378498|ref|NP_056127.2| hypothetical protein LOC84162	coagulation factor XIa	EAR
gi|62243484|ref|NP_996769.2| sarcoma antigen NY-SAR-41	coagulation factor XIa	EAR
gi|65301139|ref|NP_006036.1| ATPase class II type 9A	coagulation factor XIa	EAR
gi|15208660|ref|NP_003132.2| tripartite motif protein 21	coagulation factor XIa	EAR
gi|169166115|ref|XP_001718614.1| PREDICTED: hypothetical protein	coagulation factor XIa	EAR
gi|169166416|ref|XP_001714070.1| PREDICTED: hypothetical protein	coagulation factor XIa	EAR
gi|169178942|ref|XP_001720695.1| PREDICTED: similar to KIF27C	coagulation factor XIa	EAR
gi|169208146|ref|XP_001718773.1| PREDICTED: hypothetical protein	coagulation factor XIa	EAR
gi|45827729|ref|NP_056171.2| scribble isoform b	coagulation factor XIa	EAR
gi|33942064|ref|NP_006369.2| semaphorin 4D	coagulation factor XIa	EAR
gi|15277342|ref|NP_055049.1| estradiol 17 beta-dehydrogenase 8	coagulation factor XIa	EAR
gi|153945728|ref|NP_005900.2| microtubule-associated protein 1B	coagulation factor XIa	EAR
gi|41281571|ref|NP_054740.2| synovial sarcoma X breakpoint 2 interacting protein	coagulation factor XIa	EAR
gi|115511020|ref|NP_060045.4| Smg-6 homolog nonsense mediated mRNA decay factor	coagulation factor XIa	EAR
gi|14149720|ref|NP_060855.1| large subunit GTPase 1 homolog	coagulation factor XIa	EAR
gi|4502809|ref|NP_003456.1| chitotriosidase	coagulation factor XIa	EAR
gi|10518503|ref|NP_062562.1| coagulation factor VII isoform b precursor	coagulation factor XIa	EAR
gi|7705409|ref|NP_057257.1| HemK methyltransferase family member 1	coagulation factor XIa	EAR
gi|40353738|ref|NP_443111.3| c-Mpl binding protein isoform a	coagulation factor XIa	EAR
gi|13876384|ref|NP_112589.1| cell division cycle associated 3	coagulation factor XIa	EAR
gi|52317269|ref|NP_001004753.1| olfactory receptor family 51 subfamily F member 2	coagulation factor XIa	EAR
gi|145651814|ref|NP_001007254.2| endogenous retroviral sequence 3	coagulation factor XIa	EAR
gi|24308203|ref|NP_065397.1| CSRP2 binding protein isoform a	coagulation factor XIa	EAR
gi|13375770|ref|NP_078861.1| armadillo repeat containing 7	coagulation factor XIa	EAR
gi|29826321|ref|NP_054908.2| adducin 1 (alpha) isoform b	coagulation factor XIa	EAR
gi|113413676|ref|XP_001133195.1| PREDICTED: hypothetical protein LOC388942	coagulation factor XIa	EAR
gi|13514831|ref|NP_004389.2| DEAD (Asp-Glu-Ala-Asp) box polypeptide 10	coagulation factor XIa	EAR
gi|4501897|ref|NP_001607.1| activin A receptor type IIA precursor	coagulation factor XIa	EAR
gi|169168300|ref|XP_001716776.1| PREDICTED: similar to hCG2041004	coagulation factor XIa	EAR
gi|47578103|ref|NP_689763.2| SH3 domain containing ring finger 2	coagulation factor XIa	EAR
gi|197333868|ref|NP_005985.3| T-box 2	coagulation factor XIa	EAR
gi|169210746|ref|XP_001714810.1| PREDICTED: hypothetical protein	coagulation factor XIa	EAR
gi|169213395|ref|XP_001717982.1| PREDICTED: zinc finger protein 541	coagulation factor XIa	EAR
gi|40254462|ref|NP_002063.2| guanine nucleotide binding protein (G protein) q polypeptide	coagulation factor XIa	EAR
gi|112382239|ref|NP_056101.5| desmuslin isoform B	coagulation factor XIa	EAR
gi|57770650|ref|NP_001009877.1| bromodomain containing 9 isoform 2	coagulation factor XIa	EAR
gi|38348206|ref|NP_940847.1| Ras and Rab interactor-like	coagulation factor XIa	EAR
gi|45827804|ref|NP_996768.1| prestin isoform d	coagulation factor XIa	EAR
gi|67972429|ref|NP_998765.2| phospholipase A2 group IVF	coagulation factor XIa	EAR
gi|131888105|ref|NP_060742.3| cancer susceptibility candidate 1 isoform a	coagulation factor XIa	EAR
gi|5032005|ref|NP_005599.1| protein tyrosine phosphatase receptor type C-associated protein	coagulation factor XIa	EAR
gi|19071574|ref|NP_579875.1| potassium voltage-gated channel subfamily G member 3 isoform 1	coagulation factor XIa	EAR
gi|62548860|ref|NP_002371.3| matrilin 2 isoform a precursor	coagulation factor XIa	EAR
gi|167830436|ref|NP_001107869.1| DEAH (Asp-Glu-Ala-His) box polypeptide 36 isoform 2	coagulation factor XIa	EAR
gi|153945846|ref|NP_002215.2| inositol 1 4 5-triphosphate receptor type 3	coagulation factor XIa	EAR
gi|29540541|ref|NP_808224.1| trophinin isoform 2	coagulation factor XIa	EAR
gi|6754472|ref|NP_004847.2| kinesin family member 23 isoform 2	coagulation factor XIa	EAR
gi|113416043|ref|XP_949511.2| PREDICTED: hypothetical protein	coagulation factor XIa	EAR
gi|148922944|ref|NP_055979.1| pleckstrin homology domain containing family M (with RUN domain) member 2	coagulation factor XIa	EAR
gi|169210214|ref|XP_001720872.1| PREDICTED: hypothetical protein LOC283933	coagulation factor XIa	EAR
gi|169211840|ref|XP_001717321.1| PREDICTED: similar to hCG30303	coagulation factor XIa	EAR
gi|164420691|ref|NP_001106710.1| homeodomain interacting protein kinase 2 isoform 2	coagulation factor XIa	EAR
gi|7706427|ref|NP_057291.1| cleavage and polyadenylation specific factor 3 73kDa	coagulation factor XIa	EAR
gi|89060702|ref|XP_941942.1| PREDICTED: hypothetical protein	coagulation factor XIa	EAR
gi|56790299|ref|NP_002770.3| pleckstrin and Sec7 domain containing	coagulation factor XIa	EAR
gi|41281612|ref|NP_115812.1| zinc finger protein 828	coagulation factor XIa	EAR
gi|62821776|ref|NP_065904.1| hypothetical protein LOC57613	coagulation factor XIa	EAR
gi|115334675|ref|NP_612357.4| hypothetical protein LOC90268	coagulation factor XIa	EAR
gi|115298659|ref|NP_003117.2| spectrin alpha erythrocytic 1	coagulation factor XIa	EAR
gi|21450863|ref|NP_647538.1| attractin isoform 2	coagulation factor XIa	EAR
gi|93004081|ref|NP_006613.2| polo-like kinase 2	coagulation factor XIa	EAR
gi|169161643|ref|XP_001725529.1| PREDICTED: hypothetical protein	coagulation factor XIa	EAR
gi|21264318|ref|NP_004028.3| adenosine monophosphate deaminase 2 (isoform L) isoform 1	coagulation factor XIa	EAR
gi|25014103|ref|NP_734464.1| interleukin 28 receptor alpha isoform 1	coagulation factor XIa	EAR
gi|33667117|ref|NP_891554.1| MICAL-like 2 isoform 1	coagulation factor XIa	EAR
gi|38505292|ref|NP_938406.1| voltage-dependent calcium channel alpha 1G subunit isoform 3	coagulation factor XIa	EAR
gi|169170798|ref|XP_001719259.1| PREDICTED: similar to LOC401435	coagulation factor XIa	EAR
gi|27436936|ref|NP_757379.1| diencephalon/mesencephalon homeobox 1 isoform a	coagulation factor XIa	EAR
gi|113426731|ref|XP_938432.2| PREDICTED: similar to hCG1774990	coagulation factor XIa	EAR
gi|89111941|ref|NP_870988.2| myotubularin related protein 11	coagulation factor XIa	EAR
gi|42544241|ref|NP_077311.2| iroquois homeobox protein 6	coagulation factor XIa	EAR
gi|140560994|ref|NP_055287.4| growth inhibition and differentiation related protein 86	coagulation factor XIa	EAR
gi|29171682|ref|NP_002177.2| interleukin 9 receptor precursor	coagulation factor XIa	EAR
gi|98961154|ref|NP_001035749.1| tetratricopeptide repeat domain 23	coagulation factor XIa	EAR
gi|153251865|ref|NP_115642.3| hypothetical protein LOC84226	coagulation factor XIa	EAR
gi|49640011|ref|NP_001001894.1| tetratricopeptide repeat domain 3	coagulation factor XIa	EAR
gi|31542265|ref|NP_066981.2| tribbles 3	coagulation factor XIa	EAR
gi|169164472|ref|XP_001716755.1| PREDICTED: hypothetical protein	coagulation factor XIa	EAR
gi|58331218|ref|NP_056992.4| arsenate resistance protein 2 isoform a	coagulation factor XIa	EAR
gi|169184031|ref|XP_001715936.1| PREDICTED: similar to Potassium channel tetramerisation domain containing 9	coagulation factor XIa	EAR
gi|30410844|ref|NP_116241.2| APG4 autophagy 4 homolog C isoform 7	coagulation factor XIa	EAR
gi|13124873|ref|NP_001746.1| core-binding factor beta subunit isoform 2	coagulation factor XIa	EAR
gi|38045890|ref|NP_937757.1| CUB and Sushi multiple domains 3 isoform 2	coagulation factor XIa	EAR
gi|31317272|ref|NP_055806.2| WD repeat and FYVE domain containing 3 isoform 1	coagulation factor XIa	EAR
gi|169215865|ref|XP_001126739.2| PREDICTED: hypothetical protein	coagulation factor XIa	EAR
gi|53831995|ref|NP_001005409.1| splicing factor 3a subunit 1 120kDa isoform 2	coagulation factor XIa	EAR
gi|75677351|ref|NP_071936.2| suppressor of defective silencing 3	coagulation factor XIa	EAR
gi|22035556|ref|NP_001510.2| transcription initiation factor IIIB isoform 1	coagulation factor XIa	EAR
gi|74048554|ref|NP_653091.2| cancer susceptibility candidate 5 isoform 2	coagulation factor XIa	EAR
gi|15451916|ref|NP_001195.2| bone morphogenetic protein receptor type II precursor	coagulation factor XIa	EAR
gi|164419744|ref|NP_619727.2| nuclear factor of activated T-cells 5 isoform b	coagulation factor XIa	EAR
gi|41406097|ref|NP_004414.3| dishevelled 3	coagulation factor XIa	EAR
gi|48476344|ref|NP_055562.2| regulating synaptic membrane exocytosis 3	coagulation factor XIa	EAR
gi|105990532|ref|NP_000375.2| apolipoprotein B precursor	coagulation factor XIa	EAR
gi|169165422|ref|XP_001726034.1| PREDICTED: hypothetical protein	coagulation factor XIa	EAR
gi|54606888|ref|NP_056021.1| hypothetical protein LOC23251	coagulation factor XIa	EAR
gi|133925809|ref|NP_002208.3| inter-alpha (globulin) inhibitor H3 preproprotein	coagulation factor XIa	EAR
gi|169172258|ref|XP_001126176.2| PREDICTED: similar to NAC-alpha domain-containing protein 1	coagulation factor XIa	EAR
gi|118572606|ref|NP_114141.2| hemicentin 1	coagulation factor XIa	EAR
gi|119393878|ref|NP_004527.2| NLR family apoptosis inhibitory protein isoform 1	coagulation factor XIa	EAR
gi|115430255|ref|NP_570901.2| solute carrier family 39 (zinc transporter) member 4 isoform 2	coagulation factor XIa	EAR
gi|32967266|ref|NP_861970.1| neurofibromin 2 isoform 2	coagulation factor XIa	EAR
gi|95147356|ref|NP_620590.2| mitogen-activated protein kinase 15	coagulation factor XIa	EAR
gi|13489095|ref|NP_075556.1| sialoadhesin precursor	coagulation factor XIa	EAR
gi|148762940|ref|NP_001073883.2| DVL-binding protein DAPLE	coagulation factor XIa	EAR
gi|94721241|ref|NP_002152.2| isoleucyl-tRNA synthetase	coagulation factor XIa	EAR
gi|157384932|ref|NP_001094832.1| hypothetical protein LOC390594	coagulation factor XIa	EAR
gi|58530840|ref|NP_004406.2| desmoplakin isoform I	coagulation factor XIa	EAR
gi|113414913|ref|XP_001132985.1| PREDICTED: hypothetical protein	coagulation factor XIa	EAR
gi|88979659|ref|XP_945292.1| PREDICTED: similar to KIAA1276 protein	coagulation factor XIa	EAR
gi|94721248|ref|NP_001035535.1| ankyrin repeat and SOCS box-containing protein 1	coagulation factor XIa	EAR
gi|42822864|ref|NP_976322.1| ribonuclease/angiogenin inhibitor	coagulation factor XIa	EAR
gi|17157993|ref|NP_477512.1| olfactomedin 2	coagulation factor XIa	EAR
gi|169193223|ref|XP_001720655.1| PREDICTED: hypothetical protein	coagulation factor XIa	EAR
gi|11225266|ref|NP_055370.1| transient receptor potential cation channel subfamily M member 5	coagulation factor XIa	EAR
gi|42733592|ref|NP_976223.1| hypothetical protein LOC399693	coagulation factor XIa	EAR
gi|6715600|ref|NP_002069.2| golgi autoantigen golgin subfamily a 4	coagulation factor XIa	EAR
gi|47174864|ref|NP_064543.3| exosome component Rrp46	coagulation factor XIa	EAR
gi|42794620|ref|NP_009007.2| Huntingtin interacting protein E	coagulation factor XIa	EAR
gi|47578099|ref|NP_065184.2| selenoprotein N 1 isoform 1 precursor	coagulation factor XIa	EAR
gi|7656971|ref|NP_055702.1| phosphonoformate immuno-associated protein 5 isoform 2	coagulation factor XIa	EAR
gi|62953134|ref|NP_115672.2| FLYWCH-type zinc finger 1 isoform a	coagulation factor XIa	EAR
gi|194328738|ref|NP_056017.2| hypothetical protein LOC23247	coagulation factor XIa	EAR
gi|5901944|ref|NP_008977.1| elastin microfibril interfacer 1	coagulation factor XIa	EAR
gi|192807332|ref|NP_001122324.1| arsenate resistance protein 2 isoform c	coagulation factor XIa	EAR
gi|169170805|ref|XP_001719315.1| PREDICTED: hypothetical protein	coagulation factor XIa	EAR
gi|89026311|ref|XP_949237.1| PREDICTED: similar to ribosomal protein S26 isoform 2	coagulation factor XIa	EAR
gi|169173341|ref|XP_001715777.1| PREDICTED: hypothetical protein	coagulation factor XIa	EAR
gi|30410846|ref|NP_835739.1| APG4 autophagy 4 homolog C isoform 8	coagulation factor XIa	EAR
gi|52632377|ref|NP_008917.3| melanoma antigen family D 1 isoform b	coagulation factor XIa	EAR
gi|189083798|ref|NP_000251.3| myosin VIIA isoform 1	coagulation factor XIa	EAR
gi|40804748|ref|NP_060450.2| LIM and senescent cell antigen-like domains 2	coagulation factor XIa	EAR
gi|118918426|ref|NP_619651.3| UDP-GlcNAc:betaGal beta-1 3-N-acetylglucosaminyltransferase 6	coagulation factor XIa	EAR
gi|21396480|ref|NP_031393.2| RNA binding protein (autoantigenic hnRNP-associated with lethal yellow) short isoform	coagulation factor XIa	EAR
gi|22749029|ref|NP_689707.1| DC-STAMP domain containing 1	coagulation factor XIa	EAR
gi|188528689|ref|NP_008880.2| syntaxin binding protein 2 isoform a	coagulation factor XIa	EAR
gi|19913396|ref|NP_599031.1| smoothelin isoform b	coagulation factor XIa	EAR
gi|169164796|ref|XP_001718785.1| PREDICTED: hypothetical protein	coagulation factor XIa	EAR
gi|192807334|ref|NP_001122325.1| arsenate resistance protein 2 isoform d	coagulation factor XIa	EAR
gi|22748725|ref|NP_689545.1| tandem C2 domains nuclear	coagulation factor XIa	EAR
gi|150417989|ref|NP_001092872.1| cyclin K isoform 1	coagulation factor XIa	EAR
gi|169171607|ref|XP_001714453.1| PREDICTED: similar to LOC401435	coagulation factor XIa	EAR
gi|16445426|ref|NP_060353.2| WD repeat domain 13 protein	coagulation factor XIa	EAR
gi|4557587|ref|NP_000128.1| fumarylacetoacetate hydrolase (fumarylacetoacetase)	coagulation factor XIa	EAR
gi|58761532|ref|NP_149992.3| protein phosphatase 1 regulatory (inhibitor) subunit 3F	coagulation factor XIa	EAR
gi|169202338|ref|XP_001714097.1| PREDICTED: similar to hCG1778310	coagulation factor XIa	EAR
gi|157502197|ref|NP_055553.3| hypothetical protein LOC9772	coagulation factor XIa	EAR
gi|113427667|ref|XP_001127023.1| PREDICTED: hypothetical protein	coagulation factor XIa	EAR
gi|169216560|ref|XP_001720551.1| PREDICTED: similar to synovial sarcoma X breakpoint 5	coagulation factor XIa	EAR
gi|9998946|ref|NP_064717.1| amiloride-sensitive cation channel 3 isoform b	coagulation factor XIa	EAR
gi|17864090|ref|NP_056385.1| autism susceptibility candidate 2 isoform 1	coagulation factor XIa	EAR
gi|4507691|ref|NP_003487.1| transformation/transcription domain-associated protein	coagulation factor XIa	EAR
gi|86990439|ref|NP_004945.3| MAP/microtubule affinity-regulating kinase 2 isoform b	coagulation factor XIa	EAR
gi|13775236|ref|NP_112599.1| scratch	coagulation factor XIa	EAR
gi|14717403|ref|NP_114088.2| protocadherin alpha subfamily C 1 isoform 2 precursor	coagulation factor XIa	EAR
gi|93004094|ref|NP_005840.2| immunoglobulin superfamily member 6	coagulation factor XIa	EAR
gi|169166123|ref|XP_946926.2| PREDICTED: similar to hCG40500	coagulation factor XIa	EAR
gi|169166989|ref|XP_001715684.1| PREDICTED: hypothetical protein	coagulation factor XIa	EAR
gi|190610018|ref|NP_001122067.1| tandem C2 domains nuclear	coagulation factor XIa	EAR
gi|6631077|ref|NP_004864.1| BCL2-associated athanogene 5 isoform b	coagulation factor XIa	EAR
gi|153791424|ref|NP_004769.2| G protein-coupled receptor 44	coagulation factor XIa	EAR
gi|169202897|ref|XP_001715442.1| PREDICTED: hypothetical protein LOC65998	coagulation factor XIa	EAR
gi|31742498|ref|NP_056189.1| unc-84 homolog B	coagulation factor XIa	EAR
gi|169209027|ref|XP_001719394.1| PREDICTED: similar to golgin-like protein isoform 2	coagulation factor XIa	EAR
gi|13654270|ref|NP_112483.1| LAS1-like	coagulation factor XIa	EAR
gi|58000461|ref|NP_001009992.1| zinc finger protein 648	coagulation factor XIa	EAR
gi|9910476|ref|NP_064553.1| p21-activated kinase 6	coagulation factor XIa	EAR
gi|8923110|ref|NP_060138.1| nuclear distribution gene E homolog 1	coagulation factor XIa	EAR
gi|25306283|ref|NP_733781.1| mitochondrial elongation factor G2 isoform 3	coagulation factor XIa	EAR
gi|71274144|ref|NP_001025053.1| AT hook DNA binding motif containing 1	coagulation factor XIa	EAR
gi|12232403|ref|NP_073581.1| hypothetical protein LOC64755	coagulation factor XIa	EAR
gi|187936935|ref|NP_060047.3| GRAM domain containing 1C	coagulation factor XIa	EAR
gi|22547165|ref|NP_683702.1| oxysterol-binding protein-like protein 9 isoform a	coagulation factor XIa	EAR
gi|31377595|ref|NP_653205.2| zinc finger CCCH-type containing 18	coagulation factor XIa	EAR
gi|62865608|ref|NP_001017398.1| tripartite motif-containing 36 isoform 3	coagulation factor XIa	EAR
gi|150417986|ref|NP_006411.2| ADP-ribosylation factor guanine nucleotide-exchange factor 2	coagulation factor XIa	EAR
gi|64276486|ref|NP_005860.2| serologically defined colon cancer antigen 10	coagulation factor XIa	EAR
gi|157419154|ref|NP_002996.2| selectin P precursor	coagulation factor XIa	EAR
gi|192807336|ref|NP_001122326.1| arsenate resistance protein 2 isoform e	coagulation factor XIa	EAR
gi|190610020|ref|NP_001122068.1| tandem C2 domains nuclear	coagulation factor XIa	EAR
gi|26667191|ref|NP_001213.2| calcium/calmodulin-dependent protein kinase II gamma isoform 4	coagulation factor XIa	EAR
gi|38045959|ref|NP_899051.1| aiolos isoform 2	coagulation factor XIa	EAR
gi|169209029|ref|XP_001719390.1| PREDICTED: similar to golgin-like protein isoform 1	coagulation factor XIa	EAR
gi|169209870|ref|XP_001725960.1| PREDICTED: hypothetical protein	coagulation factor XIa	EAR
gi|169211505|ref|XP_001718046.1| PREDICTED: similar to hCG1643808	coagulation factor XIa	EAR
gi|110347431|ref|NP_001036009.1| latent transforming growth factor beta binding protein 4 isoform a	coagulation factor XIa	EAR
gi|21264337|ref|NP_071926.4| centaurin delta 3	coagulation factor XIa	EAR
gi|53850670|ref|NP_001005522.1| olfactory receptor family 2 subfamily T member 8	coagulation factor XIa	EAR
gi|57863253|ref|NP_067678.1| zinc finger protein 500	coagulation factor XIa	EAR
gi|8923733|ref|NP_060055.1| solute carrier family 2 (facilitated glucose transporter) member 6	coagulation factor XIa	EAR
gi|122937247|ref|NP_001073890.1| unc-13 homolog A	coagulation factor XIa	EAR
gi|4507877|ref|NP_003364.1| vinculin isoform VCL	coagulation factor XIa	EAR
gi|4502713|ref|NP_003495.1| CDC45-like	coagulation factor XIa	EAR
gi|17136080|ref|NP_476515.1| peroxisomal biogenesis factor 16 isoform 2	coagulation factor XIa	EAR
gi|169163493|ref|XP_001716380.1| PREDICTED: hypothetical protein	coagulation factor XIa	EAR
gi|38201644|ref|NP_852003.1| homeodomain-interacting protein kinase 1 isoform 4	coagulation factor XIa	EAR
gi|15529982|ref|NP_219484.1| IMP4 U3 small nucleolar ribonucleoprotein homolog	coagulation factor XIa	EAR
gi|27734911|ref|NP_775814.1| DAZ interacting protein 1-like	coagulation factor XIa	EAR
gi|24308398|ref|NP_612350.1| transmembrane protein 116	coagulation factor XIa	EAR
gi|113429356|ref|XP_934411.2| PREDICTED: tetratricopeptide repeat domain 28	coagulation factor XIa	EAR
gi|24308303|ref|NP_085148.1| SH3-binding domain protein 5-like	coagulation factor XIa	EAR
gi|194363725|ref|NP_001123892.1| SWI/SNF-related matrix-associated actin-dependent regulator of chromatin c2 isoform c	coagulation factor XIa	EAR
gi|98961156|ref|NP_001035750.1| tetratricopeptide repeat domain 23	coagulation factor XIa	EAR
gi|131889447|ref|NP_001076441.1| cancer susceptibility candidate 1 isoform c	coagulation factor XIa	EAR
gi|32479521|ref|NP_004412.2| dishevelled 1	coagulation factor XIa	EAR
gi|60498976|ref|NP_078848.2| UDP-N-acetyl-alpha-D-galactosamine:polypeptide N-acetylgalactosaminyltransferase 14	coagulation factor XIa	EAR
gi|164419746|ref|NP_001106649.1| nuclear factor of activated T-cells 5 isoform d	coagulation factor XIa	EAR
gi|25777643|ref|NP_002239.2| potassium intermediate/small conductance calcium-activated channel subfamily N member 1	coagulation factor XIa	EAR
gi|30061558|ref|NP_821078.1| SRY (sex determining region Y)-box 5 isoform c	coagulation factor XIa	EAR
gi|24308368|ref|NP_689574.1| EP300 interacting inhibitor of differentiation 2B	coagulation factor XIa	EAR
gi|52353346|ref|NP_001005193.1| olfactory receptor family 7 subfamily G member 2	coagulation factor XIa	EAR
gi|113204604|ref|NP_006483.2| aristaless-like homeobox 3	coagulation factor XIa	EAR
gi|87578396|ref|NP_002365.3| microtubule-associated protein 2 isoform 1	coagulation factor XIa	EAR
gi|33598937|ref|NP_878315.1| scavenger receptor class F member 2 isoform 2	coagulation factor XIa	EAR
gi|51871374|ref|NP_067677.4| UTP14 U3 small nucleolar ribonucleoprotein homolog C	coagulation factor XIa	EAR
gi|62548862|ref|NP_085072.2| matrilin 2 isoform b precursor	coagulation factor XIa	EAR
gi|29826323|ref|NP_054909.2| adducin 1 (alpha) isoform c	coagulation factor XIa	EAR
gi|169166710|ref|XP_945978.2| PREDICTED: similar to mCG9761	coagulation factor XIa	EAR
gi|72534750|ref|NP_001026902.1| splicing factor YT521-B isoform 1	coagulation factor XIa	EAR
gi|169205546|ref|XP_001717379.1| PREDICTED: hypothetical protein	coagulation factor XIa	EAR
gi|13124881|ref|NP_074036.1| core-binding factor beta subunit isoform 1	coagulation factor XIa	EAR
gi|169211509|ref|XP_001718074.1| PREDICTED: hypothetical protein	coagulation factor XIa	EAR
gi|169214187|ref|XP_001724379.1| PREDICTED: hypothetical protein	coagulation factor XIa	EAR
gi|157694492|ref|NP_055335.2| MYB binding protein 1a isoform 2	coagulation factor XIa	EAR
gi|13129148|ref|NP_077027.1| apolipoprotein O	coagulation factor XIa	EAR
gi|16876435|ref|NP_473362.1| G protein-coupled receptor 101	coagulation factor XIa	EAR
gi|46852172|ref|NP_056069.2| kinesin family member 13B	coagulation factor XIa	EAR
gi|7657437|ref|NP_055269.1| sestrin 1	coagulation factor XIa	EAR
gi|115511012|ref|NP_073579.3| coiled-coil domain containing 136	coagulation factor XIa	EAR
gi|4502141|ref|NP_001157.1| baculoviral IAP repeat-containing protein 2	coagulation factor XIa	EAR
gi|190194355|ref|NP_065941.2| p90 autoantigen	coagulation factor XIa	EAR
gi|149363636|ref|NP_036533.2| plexin B2	coagulation factor XIa	EAR
gi|14165381|ref|NP_114065.1| protocadherin alpha 10 isoform 2 precursor	coagulation factor XIa	EAR
gi|13569922|ref|NP_112214.1| NUAK family SNF1-like kinase 2	coagulation factor XIa	EAR
gi|4502545|ref|NP_001732.1| calcitonin isoform CALCA preproprotein	coagulation factor XIa	EAR
gi|169165093|ref|XP_001131213.2| PREDICTED: similar to hCG2041108	coagulation factor XIa	EAR
gi|169167967|ref|XP_001715646.1| PREDICTED: hypothetical protein	coagulation factor XIa	EAR
gi|4759306|ref|NP_004655.1| lin-7 homolog A	coagulation factor XIa	EAR
gi|19923442|ref|NP_057124.2| transmembrane emp24 protein transport domain containing 5	coagulation factor XIa	EAR
gi|39930383|ref|NP_064447.1| BarH-like homeobox 2	coagulation factor XIa	EAR
gi|89034196|ref|XP_374919.2| PREDICTED: hypothetical protein	coagulation factor XIa	EAR
gi|169210230|ref|XP_001720999.1| PREDICTED: hypothetical protein	coagulation factor XIa	EAR
gi|113427839|ref|XP_001133617.1| PREDICTED: hypothetical protein	coagulation factor XIa	EAR
gi|31657142|ref|NP_852478.1| integrin alpha 1 precursor	coagulation factor XIa	EAR
gi|169217239|ref|XP_001721184.1| PREDICTED: hypothetical protein	coagulation factor XIa	EAR
gi|102467235|ref|NP_001035784.1| inner centromere protein antigens 135/155kDa isoform 1	coagulation factor XIa	EAR
gi|4506715|ref|NP_001022.1| ribosomal protein S28	coagulation factor XIa	EAR
gi|94421448|ref|NP_001035236.1| chromosome transmission fidelity factor 8 protein isoform A	coagulation factor XIa	EAR
gi|166362713|ref|NP_001786.2| cadherin 5 type 2 preproprotein	coagulation factor XIa	EAR
gi|61676188|ref|NP_113584.3| HECT UBA and WWE domain containing 1	coagulation factor XIa	EAR
gi|54144631|ref|NP_112210.1| phosphatase and actin regulator 1	coagulation factor XIa	EAR
gi|169161336|ref|XP_001718552.1| PREDICTED: hypothetical protein	coagulation factor XIa	EAR
gi|169170016|ref|XP_001718477.1| PREDICTED: similar to hCG1792746	coagulation factor XIa	EAR
gi|55741655|ref|NP_066010.1| anoctamin 8	coagulation factor XIa	EAR
gi|169217489|ref|XP_001720722.1| PREDICTED: similar to Phosphodiesterase 4D interacting protein (myomegalin)	coagulation factor XIa	EAR
gi|4757818|ref|NP_004879.1| vacuolar H+ ATPase G1	coagulation factor XIa	EAR
gi|11693132|ref|NP_056357.1| UPF2 regulator of nonsense transcripts homolog	coagulation factor XIa	EAR
gi|149363674|ref|NP_036326.1| hypothetical protein LOC25758	coagulation factor XIa	EAR
gi|62526120|ref|NP_001014985.1| glycolipid transfer protein domain containing 2	coagulation factor XIa	EAR
gi|38348232|ref|NP_001938.1| dual specificity phosphatase 7	coagulation factor XIa	EAR
gi|157676340|ref|NP_001099007.1| zinc finger protein 142 isoform 1	coagulation factor XIa	EAR
gi|22749211|ref|NP_689801.1| transmembrane and tetratricopeptide repeat containing 2	coagulation factor XIa	EAR
gi|15826852|ref|NP_073572.2| acyl-Coenzyme A binding domain containing 3	coagulation factor XIa	EAR
gi|169160728|ref|XP_001726572.1| PREDICTED: hypothetical protein	coagulation factor XIa	EAR
gi|30410720|ref|NP_060731.2| exocyst complex component 1 isoform 1	coagulation factor XIa	EAR
gi|169166439|ref|XP_931434.3| PREDICTED: HPX-153 homeobox	coagulation factor XIa	EAR
gi|148225456|ref|NP_001087201.1| hypothetical protein LOC644928	coagulation factor XIa	EAR
gi|169167001|ref|XP_001715887.1| PREDICTED: hypothetical protein	coagulation factor XIa	EAR
gi|31083099|ref|NP_851422.1| golgi autoantigen golgin subfamily a 8A	coagulation factor XIa	EAR
gi|169170412|ref|XP_001719255.1| PREDICTED: hypothetical protein	coagulation factor XIa	EAR
gi|11056065|ref|NP_061742.1| protocadherin gamma subfamily A 6 isoform 1 precursor	coagulation factor XIa	EAR
gi|169173351|ref|XP_001722192.1| PREDICTED: hypothetical protein	coagulation factor XIa	EAR
gi|44955926|ref|NP_055430.1| genetic suppressor element 1 isoform 1	coagulation factor XIa	EAR
gi|169204532|ref|XP_001715799.1| PREDICTED: hypothetical protein	coagulation factor XIa	EAR
gi|52632379|ref|NP_001005332.1| melanoma antigen family D 1 isoform b	coagulation factor XIa	EAR
gi|4505983|ref|NP_003617.1| PTPRF interacting protein alpha 1 isoform b	coagulation factor XIa	EAR
gi|4504063|ref|NP_002068.1| golgin 97	coagulation factor XIa	EAR
gi|154277118|ref|NP_056108.2| spectrin repeat containing nuclear envelope 1 isoform 4	coagulation factor XIa	EAR
gi|57242796|ref|NP_006609.3| jumonji AT rich interactive domain 1B	coagulation factor XIa	EAR
gi|167555095|ref|NP_776158.2| PAP associated domain containing 4	coagulation factor XIa	EAR
gi|157743252|ref|NP_115599.2| pecanex-like 3	coagulation factor XIa	EAR
gi|54873624|ref|NP_114414.2| eukaryotic translation initiation factor 2A	coagulation factor XIa	EAR
gi|4507229|ref|NP_001071.1| aldehyde dehydrogenase 5A1 precursor isoform 2	coagulation factor XIa	EAR
gi|52138513|ref|NP_056075.1| SIN3 homolog B transcription regulator	coagulation factor XIa	EAR
gi|163659918|ref|NP_055178.3| sacsin	coagulation factor XIa	EAR
gi|150417981|ref|NP_004482.4| glucocorticoid receptor DNA binding factor 1	coagulation factor XIa	EAR
gi|24041040|ref|NP_694882.1| ADAM metallopeptidase domain 33 isoform beta preproprotein	coagulation factor XIa	EAR
gi|113417113|ref|XP_001127270.1| PREDICTED: hypothetical protein	coagulation factor XIa	EAR
gi|52353239|ref|NP_787084.1| zinc finger protein 620	coagulation factor XIa	EAR
gi|169209409|ref|XP_001127692.2| PREDICTED: similar to hCG2006901	coagulation factor XIa	EAR
gi|18860839|ref|NP_000235.2| menin isoform 1	coagulation factor XIa	EAR
gi|89057901|ref|XP_496476.2| PREDICTED: hypothetical protein LOC128506	coagulation factor XIa	EAR
gi|110347423|ref|NP_006099.2| spondin 1 extracellular matrix protein	coagulation factor XIa	EAR
gi|170650672|ref|NP_001116241.1| Leber congenital amaurosis 5	coagulation factor XIa	EAR
gi|190358517|ref|NP_004209.2| RAB11B member RAS oncogene family	coagulation factor XIa	EAR
gi|155722996|ref|NP_055295.2| zinc finger protein 544	coagulation factor XIa	EAR
gi|31581522|ref|NP_004903.2| krev interaction trapped 1 isoform 1	coagulation factor XIa	EAR
gi|21314682|ref|NP_061116.2| transient receptor potential cation channel subfamily V member 6	coagulation factor XIa	EAR
gi|75677570|ref|NP_570722.2| dyslexia susceptibility 1 candidate 1 isoform a	coagulation factor XIa	EAR
gi|46049092|ref|NP_006166.3| nebulin-related anchoring protein isoform C	coagulation factor XIa	EAR
gi|22779877|ref|NP_068773.2| connexin 46	coagulation factor XIa	EAR
gi|169203873|ref|XP_001715025.1| PREDICTED: similar to hCG2041217	coagulation factor XIa	EAR
gi|33946321|ref|NP_891991.1| ninein isoform 5	coagulation factor XIa	EAR
gi|110347412|ref|NP_003564.2| latent transforming growth factor beta binding protein 4 isoform b	coagulation factor XIa	EAR
gi|191252780|ref|NP_001122100.1| p21-activated kinase 6	coagulation factor XIa	EAR
gi|62243734|ref|NP_060190.2| signal transducing adaptor family member 2 isoform 1	coagulation factor XIa	EAR
gi|41349456|ref|NP_002717.3| prolyl endopeptidase	coagulation factor XIa	EAR
gi|153090199|ref|NP_001093222.1| Golgi-localized syntaphilin-related protein isoform a	coagulation factor XIa	EAR
gi|40353736|ref|NP_954660.1| c-Mpl binding protein isoform c	coagulation factor XIa	EAR
gi|167614502|ref|NP_002702.2| protein phosphatase 1 regulatory (inhibitor) subunit 3A	coagulation factor XIa	EAR
gi|7657214|ref|NP_055401.1| hormonally upregulated Neu-associated kinase	coagulation factor XIa	EAR
gi|94966754|ref|NP_078856.4| elongation factor Tu GTP binding domain containing 1 isoform 1	coagulation factor XIa	EAR
gi|20149304|ref|NP_065752.1| ISY1 splicing factor homolog	coagulation factor XIa	EAR
gi|28557777|ref|NP_787120.1| immunoglobulin-like domain containing receptor 1	coagulation factor XIa	EAR
gi|21735569|ref|NP_071394.2| claspin	coagulation factor XIa	EAR
gi|14589909|ref|NP_006566.2| mitogen-activated protein kinase kinase kinase kinase 5	coagulation factor XIa	EAR
gi|4557265|ref|NP_000675.1| beta-1-adrenergic receptor	coagulation factor XIa	EAR
gi|14149661|ref|NP_055879.1| RAB6-interacting protein 2 isoform alpha	coagulation factor XIa	EAR
gi|169171906|ref|XP_001722845.1| PREDICTED: hypothetical protein	coagulation factor XIa	EAR
gi|169173357|ref|XP_001716172.1| PREDICTED: hypothetical protein	coagulation factor XIa	EAR
gi|148763347|ref|NP_076916.2| cell division cycle 2-like 2 isoform 1	coagulation factor XIa	EAR
gi|170016091|ref|NP_001116151.1| odz odd Oz/ten-m homolog 2	coagulation factor XIa	EAR
gi|15147337|ref|NP_056986.2| ubiquitin protein ligase E3 component n-recognin 5	coagulation factor XIa	EAR
gi|118918435|ref|NP_659429.4| von Willebrand factor A domain containing 3B	coagulation factor XIa	EAR
gi|106049528|ref|NP_001035806.1| pyruvate carboxylase precursor	coagulation factor XIa	EAR
gi|119220598|ref|NP_061160.2| apolipoprotein B48 receptor	coagulation factor XIa	EAR
gi|61743973|ref|NP_443150.3| SORCS receptor 1 isoform a	coagulation factor XIa	EAR
gi|16904383|ref|NP_065845.1| leucine rich repeat containing 7	coagulation factor XIa	EAR
gi|113417131|ref|XP_001127594.1| PREDICTED: hypothetical protein	coagulation factor XIa	EAR
gi|38045961|ref|NP_899052.1| aiolos isoform 3	coagulation factor XIa	EAR
gi|169179998|ref|XP_001715618.1| PREDICTED: similar to zinc finger protein 598	coagulation factor XIa	EAR
gi|154354964|ref|NP_006830.2| inner membrane protein mitochondrial isoform 1	coagulation factor XIa	EAR
gi|169215887|ref|XP_001718846.1| PREDICTED: similar to hCG2038853	coagulation factor XIa	EAR
gi|189571647|ref|NP_078907.2| hypothetical protein LOC79684	coagulation factor XIa	EAR
gi|39777606|ref|NP_945353.1| Rho guanine nucleotide exchange factor 1 isoform 1	coagulation factor XIa	EAR
gi|115430259|ref|NP_060237.2| solute carrier family 39 (zinc transporter) member 4 isoform 1	coagulation factor XIa	EAR
gi|110349788|ref|NP_060959.2| ash1 (absent small or homeotic)-like	coagulation factor XIa	EAR
gi|187829452|ref|NP_001120703.1| autism susceptibility candidate 2 isoform 2	coagulation factor XIa	EAR
gi|62243068|ref|NP_000589.2| insulin-like growth factor binding protein 3 isoform b precursor	coagulation factor XIa	EAR
gi|4809284|ref|NP_004020.1| interferon regulatory factor 7 isoform b	coagulation factor XIa	EAR
gi|38201638|ref|NP_689909.2| homeodomain-interacting protein kinase 1 isoform 2	coagulation factor XIa	EAR
gi|149363685|ref|NP_056140.1| hypothetical protein LOC23379	coagulation factor XIa	EAR
gi|13375618|ref|NP_055577.1| 24-dehydrocholesterol reductase precursor	coagulation factor XIa	EAR
gi|169161939|ref|XP_001715480.1| PREDICTED: hypothetical protein	coagulation factor XIa	EAR
gi|148806896|ref|NP_115751.2| AKT1 substrate 1 (proline-rich)	coagulation factor XIa	EAR
gi|153251840|ref|NP_060805.3| zinc finger protein 839	coagulation factor XIa	EAR
gi|110624787|ref|NP_001036069.1| 5'-3' exoribonuclease 1 isoform b	coagulation factor XIa	EAR
gi|169171909|ref|XP_001723164.1| PREDICTED: similar to AGBL3 protein	coagulation factor XIa	EAR
gi|169208176|ref|XP_001129482.2| PREDICTED: StAR-related lipid transfer (START) domain containing 9	coagulation factor XIa	EAR
gi|113426603|ref|XP_001126438.1| PREDICTED: hypothetical protein	coagulation factor XIa	EAR
gi|157694494|ref|NP_001099008.1| MYB binding protein 1a isoform 1	coagulation factor XIa	EAR
gi|154354962|ref|NP_001093639.1| inner membrane protein mitochondrial isoform 2	coagulation factor XIa	EAR
gi|169216926|ref|XP_293325.4| PREDICTED: hypothetical protein	coagulation factor XIa	EAR
gi|21735548|ref|NP_009117.2| centrosomal protein 2 isoform 1	coagulation factor XIa	EAR
gi|72534768|ref|NP_001026907.1| coiled-coil domain containing 78	coagulation factor XIa	EAR
gi|110624774|ref|NP_006030.2| mannose receptor C type 2	coagulation factor XIa	EAR
gi|156104866|ref|NP_001095137.1| acyl-Coenzyme A oxidase 3 pristanoyl isoform b	coagulation factor XIa	EAR
gi|62865635|ref|NP_003120.2| squalene epoxidase	coagulation factor XIa	EAR
gi|23397648|ref|NP_116023.2| phosphatidylinositol glycan anchor biosynthesis class O isoform 1	coagulation factor XIa	EAR
gi|11559929|ref|NP_057212.1| coatomer protein complex subunit gamma 1	coagulation factor XIa	EAR
gi|109148550|ref|NP_055250.2| N-acylethanolamine acid amidase isoform 1 precursor	coagulation factor XIa	EAR
gi|47578101|ref|NP_996809.1| selenoprotein N 1 isoform 2 precursor	coagulation factor XIa	EAR
gi|148806872|ref|NP_055646.1| lupus brain antigen 1	coagulation factor XIa	EAR
gi|41872572|ref|NP_958436.1| neuropilin 2 isoform 3 precursor	coagulation factor XIa	EAR
gi|148277620|ref|NP_998821.3| type I hair keratin KA35	coagulation factor XIa	EAR
gi|4503595|ref|NP_000493.1| eosinophil peroxidase	coagulation factor XIa	EAR
gi|86990432|ref|NP_001034557.1| MAP/microtubule affinity-regulating kinase 2 isoform c	coagulation factor XIa	EAR
gi|169164820|ref|XP_001719005.1| PREDICTED: hypothetical protein	coagulation factor XIa	EAR
gi|30794372|ref|NP_060635.2| polybromo 1 isoform 1	coagulation factor XIa	EAR
gi|4885465|ref|NP_005352.1| melanoma antigen family A 2	coagulation factor XIa	EAR
gi|122937211|ref|NP_001073867.1| KIAA0368 protein	coagulation factor XIa	EAR
gi|165905601|ref|NP_077748.3| proline-serine-threonine phosphatase interacting protein 2	coagulation factor XIa	EAR
gi|154354966|ref|NP_001093640.1| inner membrane protein mitochondrial isoform 3	coagulation factor XIa	EAR
gi|153791497|ref|NP_055490.3| ciliary rootlet coiled-coil rootletin	coagulation factor XIa	EAR
gi|55769583|ref|NP_006337.2| progesterone-induced blocking factor 1	coagulation factor XIa	EAR
gi|126157508|ref|NP_996898.2| N-acetylated alpha-linked acidic dipeptidase 2	coagulation factor XIa	EAR
gi|183397134|ref|NP_006667.3| ubiquitin specific protease 20	coagulation factor XIa	EAR
gi|10092683|ref|NP_065157.1| LYR motif containing 1	coagulation factor XIa	EAR
gi|22547167|ref|NP_683703.1| oxysterol-binding protein-like protein 9 isoform a	coagulation factor XIa	EAR
gi|93102391|ref|NP_001035250.1| hypothetical protein LOC84326 isoform b	coagulation factor XIa	EAR
gi|6041665|ref|NP_006403.2| 1-acylglycerol-3-phosphate O-acyltransferase 2 isoform a	coagulation factor XIa	EAR
gi|4557845|ref|NP_001025.1| ribonucleotide reductase M2 polypeptide	coagulation factor XIa	EAR
gi|51243059|ref|NP_775738.3| mitochondrial malonyltransferase isoform a precursor	coagulation factor XIa	EAR
gi|169161348|ref|XP_001725321.1| PREDICTED: hypothetical protein	coagulation factor XIa	EAR
gi|50659093|ref|NP_056089.1| mannosidase alpha class 2B member 2	coagulation factor XIa	EAR
gi|47933387|ref|NP_064425.2| solute carrier family 2 member 9 protein isoform 1	coagulation factor XIa	EAR
gi|9966805|ref|NP_065147.1| DEAD (Asp-Glu-Ala-Asp) box polypeptide 24	coagulation factor XIa	EAR
gi|10190668|ref|NP_065684.1| vomeronasal 1 receptor 1	coagulation factor XIa	EAR
gi|166706887|ref|NP_110413.2| syncoilin intermediate filament 1	coagulation factor XIa	EAR
gi|26051250|ref|NP_742086.1| TNFSF12-TNFSF13 protein	coagulation factor XIa	EAR
gi|169210511|ref|XP_001724584.1| PREDICTED: hypothetical protein	coagulation factor XIa	EAR
gi|86991436|ref|NP_056490.2| growth arrest and DNA-damage-inducible beta	coagulation factor XIa	EAR
gi|31563537|ref|NP_056097.1| CLIP-associating protein 1	coagulation factor XIa	EAR
gi|51093832|ref|NP_056450.2| GTPase activating protein and VPS9 domains 1	coagulation factor XIa	EAR
gi|190194368|ref|NP_001121773.1| LYR motif containing 1	coagulation factor XIa	EAR
gi|124494231|ref|NP_001074445.1| dermatan sulfate epimerase precursor	coagulation factor XIa	EAR
gi|47607492|ref|NP_000436.2| plectin 1 isoform 1	coagulation factor XIa	EAR
gi|109698595|ref|NP_777554.1| trafficking protein particle complex 5	coagulation factor XIa	EAR
gi|56549129|ref|NP_940932.2| transmembrane anchor protein 1 isoform 3	coagulation factor XIa	EAR
gi|15559207|ref|NP_254275.1| elastase 2A preproprotein	coagulation factor XIa	EAR
gi|169163513|ref|XP_001716845.1| PREDICTED: hypothetical protein	coagulation factor XIa	EAR
gi|76880484|ref|NP_001029124.1| calcitonin isoform CALCA preproprotein	coagulation factor XIa	EAR
gi|169167681|ref|XP_001715715.1| PREDICTED: hypothetical protein	coagulation factor XIa	EAR
gi|169172286|ref|XP_001714852.1| PREDICTED: hypothetical protein	coagulation factor XIa	EAR
gi|169172629|ref|XP_001724852.1| PREDICTED: similar to ribosomal protein S26	coagulation factor XIa	EAR
gi|85787627|ref|NP_001004360.2| dipeptidyl peptidase 10 isoform short	coagulation factor XIa	EAR
gi|52632381|ref|NP_001005333.1| melanoma antigen family D 1 isoform a	coagulation factor XIa	EAR
gi|169206066|ref|XP_001716428.1| PREDICTED: similar to FLJ46358 protein	coagulation factor XIa	EAR
gi|4506675|ref|NP_002941.1| ribophorin I precursor	coagulation factor XIa	EAR
gi|169209051|ref|XP_001714489.1| PREDICTED: similar to hCG1731366	coagulation factor XIa	EAR
gi|169211125|ref|XP_001722656.1| PREDICTED: hypothetical protein	coagulation factor XIa	EAR
gi|189083800|ref|NP_001120651.1| myosin VIIA isoform 3	coagulation factor XIa	EAR
gi|169215568|ref|XP_001722665.1| PREDICTED: hypothetical protein	coagulation factor XIa	EAR
gi|38570149|ref|NP_056506.2| WWC family member 3	coagulation factor XIa	EAR
gi|7108349|ref|NP_036616.1| hyaluronan-mediated motility receptor isoform a	coagulation factor XIa	EAR
gi|119943093|ref|NP_001073324.1| glycogenin 2 isoform a	coagulation factor XIa	EAR
gi|190194370|ref|NP_001121774.1| LYR motif containing 1	coagulation factor XIa	EAR
gi|69122971|ref|NP_001012745.1| 1-acylglycerol-3-phosphate O-acyltransferase 2 isoform b	coagulation factor XIa	EAR
gi|4759212|ref|NP_004598.1| tubulin-specific chaperone a	coagulation factor XIa	EAR
gi|134142062|ref|NP_001084.3| acetyl-Coenzyme A carboxylase beta	coagulation factor XIa	EAR
gi|30348972|ref|NP_115962.2| coiled-coil domain containing 62 isoform a	coagulation factor XIa	EAR
gi|4504789|ref|NP_002211.1| 1D-myo-inositol-trisphosphate 3-kinase A	coagulation factor XIa	EAR
gi|169160743|ref|XP_001725985.1| PREDICTED: hypothetical protein	coagulation factor XIa	EAR
gi|52426737|ref|NP_066187.2| ankyrin 2 isoform 2	coagulation factor XIa	EAR
gi|24234699|ref|NP_002267.2| keratin 19	coagulation factor XIa	EAR
gi|169165454|ref|XP_001717299.1| PREDICTED: similar to hCG2041108	coagulation factor XIa	EAR
gi|113419070|ref|XP_001128332.1| PREDICTED: hypothetical protein	coagulation factor XIa	EAR
gi|156151409|ref|NP_079391.2| hypothetical protein LOC80185	coagulation factor XIa	EAR
gi|169203393|ref|XP_001717436.1| PREDICTED: hypothetical protein	coagulation factor XIa	EAR
gi|89036244|ref|XP_944569.1| PREDICTED: similar to KIAA0984 protein	coagulation factor XIa	EAR
gi|169206532|ref|XP_001127275.2| PREDICTED: similar to hCG30005	coagulation factor XIa	EAR
gi|155030185|ref|NP_060634.2| hypothetical protein LOC55726	coagulation factor XIa	EAR
gi|190014583|ref|NP_473451.3| UDP-N-acetyl-alpha-D-galactosamine:polypeptide N-acetylgalactosaminyltransferase-like 2	coagulation factor XIa	EAR
gi|5453992|ref|NP_006255.1| protein tyrosine phosphatase non-receptor type 13 isoform 2	coagulation factor XIa	EAR
gi|122939208|ref|NP_001073860.1| nuclear antigen Sp100 isoform 1	coagulation factor XIa	EAR
gi|131889097|ref|NP_001076442.1| cancer susceptibility candidate 1 isoform b	coagulation factor XIa	EAR
gi|40255251|ref|NP_653236.2| hypothetical protein LOC131408	coagulation factor XIa	EAR
gi|24432013|ref|NP_078982.2| zinc finger protein 668	coagulation factor XIa	EAR
gi|5729945|ref|NP_006590.1| nuclear factor of activated T-cells 5 isoform c	coagulation factor XIa	EAR
gi|17921989|ref|NP_005991.1| tubulin alpha 4a	coagulation factor XIa	EAR
gi|169167016|ref|XP_001723032.1| PREDICTED: similar to PR domain containing 8	coagulation factor XIa	EAR
gi|55770854|ref|NP_000826.2| N-methyl-D-aspartate receptor subunit 2C precursor	coagulation factor XIa	EAR
gi|31657140|ref|NP_055030.1| insulin receptor-related receptor precursor	coagulation factor XIa	EAR
gi|13899299|ref|NP_113647.1| sestrin 2	coagulation factor XIa	EAR
gi|4505619|ref|NP_002575.1| paired box 7 isoform 1	coagulation factor XIa	EAR
gi|37577166|ref|NP_006850.2| lipoic acid synthetase isoform 1 precursor	coagulation factor XIa	EAR
gi|18860841|ref|NP_570848.1| optic atrophy 1 isoform 6	coagulation factor XIa	EAR
gi|194394141|ref|NP_055640.2| nucleolar preribosomal-associated protein 1	coagulation factor XIa	EAR
gi|116812624|ref|NP_775771.3| tau tubulin kinase 2	coagulation factor XIa	EAR
gi|54607053|ref|NP_006827.1| GCN1 general control of amino-acid synthesis 1-like 1	coagulation factor XIa	EAR
gi|4757710|ref|NP_004760.1| amiloride-sensitive cation channel 3 isoform a	coagulation factor XIa	EAR
gi|27437025|ref|NP_757365.1| calcium/calmodulin-dependent protein kinase kinase 2 beta isoform 3	coagulation factor XIa	EAR
gi|20302143|ref|NP_059979.2| kallikrein-related peptidase 15 isoform 4 preproprotein	coagulation factor XIa	EAR
gi|42544177|ref|NP_001868.2| complement component (3d/Epstein Barr virus) receptor 2 isoform 2	coagulation factor XIa	EAR
gi|113416658|ref|XP_001128447.1| PREDICTED: hypothetical protein	coagulation factor XIa	EAR
gi|22547171|ref|NP_683705.1| oxysterol-binding protein-like protein 9 isoform c	coagulation factor XIa	EAR
gi|169177358|ref|XP_001714109.1| PREDICTED: hypothetical protein	coagulation factor XIa	EAR
gi|169203395|ref|XP_001132531.2| PREDICTED: hypothetical protein	coagulation factor XIa	EAR
gi|169208183|ref|XP_001725964.1| PREDICTED: hypothetical protein	coagulation factor XIa	EAR
gi|40217808|ref|NP_079033.3| euchromatic histone-lysine N-methyltransferase 1	coagulation factor XIa	EAR
gi|169210782|ref|XP_001720005.1| PREDICTED: hypothetical protein	coagulation factor XIa	EAR
gi|66932918|ref|NP_006334.2| MER receptor tyrosine kinase precursor	coagulation factor XIa	EAR
gi|41327769|ref|NP_056133.2| Rho-specific guanine nucleotide exchange factor p114 isoform a	coagulation factor XIa	EAR
gi|80861396|ref|NP_001032221.1| centrobin centrosomal BRCA2 interacting protein isoform beta	coagulation factor XIa	EAR
gi|21704277|ref|NP_002217.3| jagged 2 isoform a precursor	coagulation factor XIa	EAR
gi|62241003|ref|NP_705838.3| cardiomyopathy associated 5	coagulation factor XIa	EAR
gi|51873031|ref|NP_064555.2| nicalin	coagulation factor XIa	EAR
gi|37221187|ref|NP_919436.1| krev interaction trapped 1 isoform 1	coagulation factor XIa	EAR
gi|14717401|ref|NP_061721.2| protocadherin alpha subfamily C 1 isoform 1 precursor	coagulation factor XIa	EAR
gi|5031869|ref|NP_005560.1| LIM domain kinase 2 isoform 2a	coagulation factor XIa	EAR
gi|148233642|ref|NP_787096.2| hypothetical protein LOC283897	coagulation factor XIa	EAR
gi|30039694|ref|NP_835461.1| zinc finger protein 598	coagulation factor XIa	EAR
gi|21361458|ref|NP_055601.2| Rho guanine nucleotide exchange factor (GEF) 17	coagulation factor XIa	EAR
gi|169172635|ref|XP_001718238.1| PREDICTED: similar to hydroxyproline-rich glycoprotein VSP-3	coagulation factor XIa	EAR
gi|169173367|ref|XP_001722476.1| PREDICTED: hypothetical protein	coagulation factor XIa	EAR
gi|21281677|ref|NP_644810.1| WD repeat domain 36	coagulation factor XIa	EAR
gi|197333879|ref|NP_001127945.1| genetic suppressor element 1 isoform 2	coagulation factor XIa	EAR
gi|16933559|ref|NP_060145.2| protocadherin LKC precursor	coagulation factor XIa	EAR
gi|169215896|ref|XP_001718607.1| PREDICTED: hypothetical protein	coagulation factor XIa	EAR
gi|191252782|ref|NP_001122101.1| p21-activated kinase 6	coagulation factor XIa	EAR
gi|52317213|ref|NP_001004692.1| olfactory receptor family 2 subfamily T member 12	coagulation factor XIa	EAR
gi|154350196|ref|NP_071365.3| vesicular nucleotide transporter SLC17A9	coagulation factor XIa	EAR
gi|118600963|ref|NP_940867.2| Nik related kinase	coagulation factor XIa	EAR
gi|30794216|ref|NP_112223.1| tripartite motif-containing 56	coagulation factor XIa	EAR
gi|31542526|ref|NP_056235.3| WD repeats and SOF1 domain containing	coagulation factor XIa	EAR
gi|21237805|ref|NP_003066.2| SWI/SNF-related matrix-associated actin-dependent regulator of chromatin c2 isoform a	coagulation factor XIa	EAR
gi|30410792|ref|NP_002809.2| proteasome activator subunit 2	coagulation factor XIa	EAR
gi|75677376|ref|NP_958843.2| coiled-coil domain containing 62 isoform b	coagulation factor XIa	EAR
gi|14719426|ref|NP_149025.1| galactose-3-O-sulfotransferase 3	coagulation factor XIa	EAR
gi|74024919|ref|NP_001027549.1| sulfotransferase family cytosolic 6B member 1	coagulation factor XIa	EAR
gi|188595668|ref|NP_066264.3| choline acetyltransferase isoform 1	coagulation factor XIa	EAR
gi|169167986|ref|XP_001716307.1| PREDICTED: hypothetical protein	coagulation factor XIa	EAR
gi|71044479|ref|NP_149072.1| death inducer-obliterator 1 isoform c	coagulation factor XIa	EAR
gi|48928019|ref|NP_694574.3| Nedd4 binding protein 1	coagulation factor XIa	EAR
gi|61966775|ref|NP_001013686.1| hypothetical protein LOC392395	coagulation factor XIa	EAR
gi|14165288|ref|NP_115639.1| IQ motif containing G	coagulation factor XIa	EAR
gi|169209059|ref|XP_001714683.1| PREDICTED: hypothetical protein	coagulation factor XIa	EAR
gi|30089937|ref|NP_821174.1| transmembrane protein 132A isoform b	coagulation factor XIa	EAR
gi|19923981|ref|NP_612460.1| IQ motif containing D	coagulation factor XIa	EAR
gi|21237808|ref|NP_620706.1| SWI/SNF-related matrix-associated actin-dependent regulator of chromatin c2 isoform b	coagulation factor XIa	EAR
gi|119220550|ref|NP_001073121.1| sidekick 1 isoform 2	coagulation factor XIa	EAR
gi|194473720|ref|NP_001123995.1| upstream of NRAS isoform 3	coagulation factor XIa	EAR
gi|9256608|ref|NP_061757.1| protocadherin beta 14 precursor	coagulation factor XIa	EAR
gi|7705981|ref|NP_057512.1| NESH protein	coagulation factor XIa	EAR
gi|50845407|ref|NP_113632.2| chromosome 22 open reading frame 13	coagulation factor XIa	EAR
gi|21071056|ref|NP_003063.2| SWI/SNF-related matrix-associated actin-dependent regulator of chromatin a4 isoform B	coagulation factor XIa	EAR
gi|88196790|ref|NP_115627.5| coiled-coil domain containing 88	coagulation factor XIa	EAR
gi|197313718|ref|NP_001127907.1| IQ motif containing G	coagulation factor XIa	EAR
gi|169207211|ref|XP_001719439.1| PREDICTED: hypothetical protein	coagulation factor XIa	EAR
gi|169207708|ref|XP_001724885.1| PREDICTED: similar to hCG2030155	coagulation factor XIa	EAR
gi|21071044|ref|NP_003060.2| SWI/SNF-related matrix-associated actin-dependent regulator of chromatin a1 isoform a	coagulation factor XIa	EAR
gi|41872507|ref|NP_003637.2| diacylglycerol kinase zeta 104kDa isoform 2	coagulation factor XIa	EAR
gi|169213094|ref|XP_001722004.1| PREDICTED: hypothetical protein	coagulation factor XIa	EAR
gi|191252785|ref|NP_444279.2| centrobin centrosomal BRCA2 interacting protein isoform alpha	coagulation factor XIa	EAR
gi|24308023|ref|NP_056067.1| EH domain binding protein 1	coagulation factor XIa	EAR
gi|18375646|ref|NP_542414.1| protein tyrosine phosphatase non-receptor type 13 isoform 1	coagulation factor XIa	EAR
gi|62548856|ref|NP_001015049.1| BCL2-associated athanogene 5 isoform a	coagulation factor XIa	EAR
gi|42542405|ref|NP_055770.1| CGI-01 protein isoform 2	coagulation factor XIa	EAR
gi|4758610|ref|NP_001563.2| interferon regulatory factor 7 isoform a	coagulation factor XIa	EAR
gi|10864009|ref|NP_067021.1| CTD (carboxy-terminal domain RNA polymerase II polypeptide A) small phosphatase 1 isoform 1	coagulation factor XIa	EAR
gi|28416956|ref|NP_783161.1| GTPase IMAP family member 8	coagulation factor XIa	EAR
gi|7657162|ref|NP_055075.1| HLA class II region expressed gene KE2	coagulation factor XIa	EAR
gi|4506359|ref|NP_000311.1| quinoid dihydropteridine reductase	coagulation factor XIa	EAR
gi|61743975|ref|NP_001013049.1| SORCS receptor 1 isoform b	coagulation factor XIa	EAR
gi|4758340|ref|NP_004452.1| phenylalanyl-tRNA synthetase alpha subunit	coagulation factor XIa	EAR
gi|169163519|ref|XP_001717210.1| PREDICTED: hypothetical protein	coagulation factor XIa	EAR
gi|154355004|ref|NP_001093592.1| strawberry notch homolog 2 isoform 2	coagulation factor XIa	EAR
gi|16445438|ref|NP_387505.1| bromodomain and WD repeat domain containing 1 isoform B	coagulation factor XIa	EAR
gi|113416671|ref|XP_001128764.1| PREDICTED: hypothetical protein	coagulation factor XIa	EAR
gi|4503499|ref|NP_001403.1| X-linked eukaryotic translation initiation factor 1A	coagulation factor XIa	EAR
gi|169179000|ref|XP_001715196.1| PREDICTED: similar to zinc finger protein 598	coagulation factor XIa	EAR
gi|5729828|ref|NP_006691.1| TRAF-type zinc finger domain containing 1	coagulation factor XIIa	QGR
gi|40254422|ref|NP_000594.2| nitric oxide synthase 3 (endothelial cell)	coagulation factor XIIa	QGR
gi|38201692|ref|NP_031394.2| RAS p21 protein activator 3	coagulation factor XIIa	QGR
gi|5031587|ref|NP_005874.1| adenomatosis polyposis coli 2	coagulation factor XIIa	QGR
gi|169205024|ref|XP_001721619.1| PREDICTED: hypothetical protein	coagulation factor XIIa	QGR
gi|169214167|ref|XP_001717478.1| PREDICTED: hypothetical protein	coagulation factor XIIa	QGR
gi|113430240|ref|XP_001126120.1| PREDICTED: similar to transcription associated factor TAFII31L	coagulation factor XIIa	QGR
gi|195976760|ref|NP_001124451.1| dysferlin isoform 12	coagulation factor XIIa	QGR
gi|25188201|ref|NP_149114.2| phospholipase C zeta 1	coagulation factor XIIa	QGR
gi|22758144|ref|NP_005762.2| NADP-dependent retinol dehydrogenase/reductase	coagulation factor XIIa	QGR
gi|105990528|ref|NP_036390.3| hairy/enhancer-of-split related with YRPW motif 1 isoform a	coagulation factor XIIa	QGR
gi|50962882|ref|NP_001002909.1| G patch domain containing 8	coagulation factor XIIa	QGR
gi|30425563|ref|NP_848665.1| reticulon 4 receptor-like 2	coagulation factor XIIa	QGR
gi|45439329|ref|NP_073736.2| porcupine isoform A	coagulation factor XIIa	QGR
gi|28557798|ref|NP_777571.1| family with sequence similarity 84 member B	coagulation factor XIIa	QGR
gi|169169317|ref|XP_001716838.1| PREDICTED: hypothetical protein	coagulation factor XIIa	QGR
gi|23111028|ref|NP_689450.1| sorting nexin 11	coagulation factor XIIa	QGR
gi|29171734|ref|NP_036286.2| eukaryotic translation initiation factor 2C 2	coagulation factor XIIa	QGR
gi|169216549|ref|XP_001128623.2| PREDICTED: similar to putative DNA dependent ATPase and helicase	coagulation factor XIIa	QGR
gi|89242148|ref|NP_060342.2| interphase cytoplasmic foci protein 45	coagulation factor XIIa	QGR
gi|148747864|ref|NP_001092049.1| JAW1-related protein isoform a	coagulation factor XIIa	QGR
gi|126723390|ref|NP_597732.1| ankyrin repeat domain 24	coagulation factor XIIa	QGR
gi|168229174|ref|NP_061862.1| RNA binding motif protein 27	coagulation factor XIIa	QGR
gi|102467481|ref|NP_060421.2| neutral sphingomyelinase 3 isoform 2	coagulation factor XIIa	QGR
gi|31083193|ref|NP_066939.1| brain adenylate cyclase 1	coagulation factor XIIa	QGR
gi|7019521|ref|NP_037484.1| dermatan sulfate epimerase precursor	coagulation factor XIIa	QGR
gi|4505937|ref|NP_002684.1| DNA polymerase gamma	coagulation factor XIIa	QGR
gi|21536466|ref|NP_068713.2| AXL receptor tyrosine kinase isoform 1	coagulation factor XIIa	QGR
gi|169213391|ref|XP_001717876.1| PREDICTED: hypothetical protein	coagulation factor XIIa	QGR
gi|61742797|ref|NP_001013275.1| basal cell adhesion molecule isoform 2 precursor	coagulation factor XIIa	QGR
gi|5031571|ref|NP_005713.1| actin-related protein 2 isoform b	coagulation factor XIIa	QGR
gi|153792150|ref|NP_958804.2| deubiquitinating enzyme 3	coagulation factor XIIa	QGR
gi|4507839|ref|NP_003355.1| uridine phosphorylase 1	coagulation factor XIIa	QGR
gi|21071016|ref|NP_573444.2| epidermal growth factor receptor pathway substrate 8-like protein 3 isoform b	coagulation factor XIIa	QGR
gi|150378498|ref|NP_056127.2| hypothetical protein LOC84162	coagulation factor XIIa	QGR
gi|40548397|ref|NP_954674.1| NADP-dependent retinol dehydrogenase/reductase	coagulation factor XIIa	QGR
gi|22748969|ref|NP_689676.1| essential meiotic endonuclease 1 homolog 1	coagulation factor XIIa	QGR
gi|38569394|ref|NP_003631.2| inhibitor of kappa light polypeptide gene enhancer in B-cells kinase complex-associated protein	coagulation factor XIIa	QGR
gi|4557761|ref|NP_000242.1| mutS homolog 2	coagulation factor XIIa	QGR
gi|153945728|ref|NP_005900.2| microtubule-associated protein 1B	coagulation factor XIIa	QGR
gi|38146113|ref|NP_937992.1| arginine/serine-rich coiled-coil 2 isoform b	coagulation factor XIIa	QGR
gi|4502809|ref|NP_003456.1| chitotriosidase	coagulation factor XIIa	QGR
gi|40807477|ref|NP_109590.3| retinoic acid induced 1	coagulation factor XIIa	QGR
gi|10518503|ref|NP_062562.1| coagulation factor VII isoform b precursor	coagulation factor XIIa	QGR
gi|24497513|ref|NP_705895.1| homeobox A3 isoform a	coagulation factor XIIa	QGR
gi|105990526|ref|NP_001035798.1| hairy/enhancer-of-split related with YRPW motif 1 isoform b	coagulation factor XIIa	QGR
gi|157278100|ref|NP_149102.3| phosphonoformate immuno-associated protein 5 isoform 1	coagulation factor XIIa	QGR
gi|134244585|ref|NP_004875.2| putative neuronal cell adhesion molecule	coagulation factor XIIa	QGR
gi|6005928|ref|NP_009037.1| ubiquitin-like 3	coagulation factor XIIa	QGR
gi|9506545|ref|NP_061947.1| delta-like 4 protein precursor	coagulation factor XIIa	QGR
gi|49574489|ref|NP_001001787.1| Na+/K+ -ATPase beta 1 subunit isoform b	coagulation factor XIIa	QGR
gi|169205527|ref|XP_001726786.1| PREDICTED: hypothetical protein	coagulation factor XIIa	QGR
gi|18860866|ref|NP_569828.1| MAP-kinase activating death domain-containing protein isoform c	coagulation factor XIIa	QGR
gi|58219006|ref|NP_001010892.1| radial spokehead-like 3	coagulation factor XIIa	QGR
gi|46410931|ref|NP_997186.1| attractin-like 1	coagulation factor XIIa	QGR
gi|24308081|ref|NP_056318.1| SH2B adaptor protein 1	coagulation factor XIIa	QGR
gi|153945846|ref|NP_002215.2| inositol 1 4 5-triphosphate receptor type 3	coagulation factor XIIa	QGR
gi|5730081|ref|NP_006584.1| T-box brain 1	coagulation factor XIIa	QGR
gi|169210214|ref|XP_001720872.1| PREDICTED: hypothetical protein LOC283933	coagulation factor XIIa	QGR
[truncated: 34,597 more rows]
